# Supplementary material for: Discovery of Covalent Ligands with AlphaFold3
Source: J Am Chem Soc. 2026 Mar 20;148(12):13043–54. doi: 10.1021/jacs.5c22222 (PMC13047693; doi:10.1021/jacs.5c22222)
Supplement: Supplementary file 4 [file ja5c22222_si_004.xlsx]

## Sheet: BMX_actives
protomer_ind	protomer_smiles	active_compound_name	active_protomer_ind	mol_chembl_id	mol_bindingdb_id
1	C=CC(=O)Nc1cc(-n2c(=O)ccc3cnc4ccc(-c5ccsc5)cc4c32)ccc1C	C733	1	CHEMBL4173695	-
2	C=CC(=O)Nc1cc(-n2c(=O)ccc3cnc4ccc(-c5ccc(C(N)=O)cc5)cc4c32)ccc1C	B1070	1	-	800997
3	Cc1ccccc1Nc1nc2cc(F)c(N(C)C(=O)/C=C/C[NH+](C)C)cc2n2cncc12	B3672	1	-	50701849
4	C=CC(=O)Nc1cccc(Nc2nc(Nc3ccc(OCCOC)cc3)ncc2F)c1	B931	1	-	788313
5	C=CC(=O)N[C@H]1CC[C@@H](n2nc(-c3ccc(Oc4ccccc4)cc3)c3c(N)ncnc32)CC1	B105	1	-	342624
6	C=CC(=O)Nc1cc(-n2c(=O)ccc3cnc4ccc(-c5cnc6ccccc6c5)cc4c32)ccc1C	C620	1	CHEMBL4071759	-
7	C=CC(=O)N1CCC[C@@H](Nc2nc(Nc3ccc4c(c3)OCCOCCOCCO4)ncc2F)C1	B2378	1	-	1205825
8	C=CC(=O)N1CCC[C@@H]([NH2+]c2nc(Nc3ccc4c(c3)OCCOCCOCCO4)ncc2F)C1	B2378	2	-	1205825
9	C=CC(=O)Nc1cc(-n2c(=O)ccc3cnc4ccc(-n5cccn5)cc4c32)ccc1C	B2841	1	-	50971229
10	C=CC(=O)Nc1cc(-n2c(=O)ccc3cnc4ccc(-c5cnn(C)c5)cc4c32)ccc1C	C672	1	CHEMBL4098453	-
11	C=CC(=O)Nc1ccc2nccc(Oc3ccc(C(=O)Nc4cc(CC)ccn4)cc3)c2c1	B3290	1	-	51385824
12	C=CC(=O)Nc1cccc(-c2ccc(C(N)=O)c3[nH]c4c(c23)CC[C@H](C(C)(C)O)C4)c1C	B2994	1	-	51130498
13	C=CC(=O)Nc1cccc(-c2ccc(C(N)=O)c3[nH]c4c(c23)CC[C@@H](C(C)(C)O)C4)c1C	B2994	2	-	51130498
14	C=CC(=O)Nc1cc(-n2c(=O)ccc3cnc4ccc(-c5cccnc5)cc4c32)ccc1C	C713	1	CHEMBL4163399	-
15	C=CC(=O)N1CCc2ccc(-n3c(=O)ccc4cnc5ccc(-c6cnn(C)c6)cc5c43)cc21	B1056	1	-	800961
16	C=CC(=O)Nc1cc(-n2c(=O)ccc3cnc4ccc(-c5ccoc5)cc4c32)ccc1C	C702	1	CHEMBL4159628	-
17	C=CC(=O)N1CCC([C@@H]2CCNc3c(C(N)=O)c(-c4ccc(Oc5ccccc5)cc4)nn32)CC1	B3194	1	-	51304505
18	C=CC(=O)Nc1cccc(-c2ccc(C(N)=O)c3[nH]c(C)c(C)c23)c1C	B2990	1	-	51130486
19	C=CC(=O)N1CCc2ccc(-n3c(=O)ccc4cnc5ccc(-c6ccc(N)nc6)cc5c43)cc21	B1065	1	-	800970
20	C=CC(=O)Nc1cccc(-n2c(=O)ccc3cnc4ccc(-c5ccc(N)nc5)cc4c32)c1	C720	1	CHEMBL4166849	-
21	C=CC(=O)Nc1cccc(-n2c(=O)ccc3cnc4ccc(-c5cn[nH]c5)cc4c32)c1	C706	1	CHEMBL4161110	-
22	C=CC(=O)Nc1cccc(-n2c(=O)ccc3cnc4ccc(-c5cn[n-]c5)cc4c32)c1	C706	2	CHEMBL4161110	-
23	C=CC(=O)N1CCc2ccc(-n3c(=O)ccc4cnc5ccc(-c6cn[nH]c6)cc5c43)cc21	C705	1	CHEMBL4160923	-
24	C=CC(=O)N1CCc2ccc(-n3c(=O)ccc4cnc5ccc(-c6cn[n-]c6)cc5c43)cc21	C705	2	CHEMBL4160923	-
25	C=CC(=O)N1CCC(Cn2cc(-c3ccc4c(c3)OCO4)c3c(N)ncnc32)CC1	B3277	1	-	51382552
26	C=CC(=O)Nc1cc(-n2c(=O)ccc3cnc4ccc(-c5ccccc5)cc4c32)ccc1C	C711	1	CHEMBL4162994	-
27	C=CC(=O)N1CCc2ccc(-n3c(=O)ccc4cnc5ccc(-c6cnc7ccccc7c6)cc5c43)cc21	C729	1	CHEMBL4171756	-
28	C=CC(=O)N1CCC(CNc2ncnc(N)c2-c2ccc(Oc3ccccc3)cc2)CC1	B2801	1	-	50764750
29	C=CC(=O)N1CCC[C@@H](n2nc(-c3ccc(Oc4ccccc4)cc3)c3c(N)ncnc32)C1	B89	1	-	342603
30	C=CC(=O)N1CCC[C@H](n2nc(-c3ccc(Oc4ccccc4)cc3)c3c(N)ncnc32)C1	B3341	1	-	51433256
31	C=CC(=O)Nc1cc(-n2c(=O)ccc3cnc4ccc(-c5cn[n-]c5)cc4c32)ccc1C	B1058	1	-	800963
32	C=CC(=O)Nc1cc(-n2c(=O)ccc3cnc4ccc(-c5cn[nH]c5)cc4c32)ccc1C	B1058	2	-	800963
33	C=CC(=O)Nc1cc(-n2c(=O)ccc3cnc4ccc(/C=C/c5ccccc5)cc4c32)ccc1C	C726	1	CHEMBL4170077	-
34	C=CC(=O)Nc1cc(-n2c(=O)ccc3cnc4ccc(-c5ccc(N)nc5)cc4c32)ccc1C	C632	1	CHEMBL4077107	-
35	C=CC(=O)Nc1cc(-n2c(=O)ccc3cnc4ccc(-c5ccc6c(c5)OCCO6)cc4c32)ccc1C	C712	1	CHEMBL4163217	-
36	C=CC(=O)N1CCCC[C@H]1c1nc(-c2ccc(C(=O)Nc3cc(Cl)ccn3)cc2)c(C(N)=O)n1N	B3331	1	-	51430953

## Sheet: BMX_decoys
protomer_ind	protomer_smiles	active_compound_name	active_protomer_ind	matched_decoy_protomer	decoy_zinc_id
37	C=CC(=O)Nc1ccc(C(=O)Oc2ccc(NC(=O)c3sccc3C)cc2)cc1[N+](=O)[O-]	B105	1	1	103842278
38	C=CC(=O)Nc1c(C(=O)NCc2ccc(-c3nc4ccccc4s3)o2)cccc1[N+](=O)[O-]	B105	1	2	468735321
39	C=CC(=O)Nc1ccc(C)c(NC(=O)/C(=C/c2cccs2)n2nnnc2-c2ccccc2)c1	B105	1	3	746479055
40	C=CC(=O)Nc1ccc([N+](=O)[O-])cc1C(=O)Nc1ccc(Oc2nncc3ccccc23)cc1	B105	1	4	787243171
41	C=CC(=O)Nc1nc(CN2CCS[C@H](C)[C@H]2c2ccccc2)nc(Nc2ccccc2C)n1	B105	1	5	1473169184
42	C=CC(=O)Nc1ccc(-c2noc(-c3cc(NC(=O)C(C)C)ccc3Cl)n2)cc1[N+](=O)[O-]	B105	1	6	545551584
43	C=CC(=O)Nc1ccc(NC(=O)c2ccc(Sc3ccccc3Cl)nn2)cc1[N+](=O)[O-]	B105	1	7	819892607
44	C=CC(=O)Nc1nc(SCC(=O)Nc2ccccc2C)c(C#N)c(-c2cccs2)c1C#N	B105	1	8	19597299
45	C=CC(=O)Nc1nc(CCNC(C)(C)c2ncc(C)s2)nc2sc3c(c12)CC[C@@H](C)C3	B105	1	9	1473355759
46	C=CC(=O)Nc1c(C#N)cnn1-c1ccc(-c2nc(Cc3c[nH]c4c(CC)cccc34)no2)cc1	B105	1	10	546400716
47	C=CC(=O)Nc1ccc(C(C)=NNc2c([N+](=O)[O-])cc(C(F)(F)F)cc2[N+](=O)[O-])c(C)c1	B105	1	11	758084876
48	C=CC(=O)Nc1ccc(NC(=O)Cc2csc(-c3ccc(Cl)s3)n2)cc1[N+](=O)[O-]	B105	1	12	819894012
49	C=CC(=O)Nc1ccnc([C@H](C)NC(=O)c2sc(-c3ccco3)nc2-c2ccccc2)n1	B105	1	13	1450210733
50	C=CC(=O)Nc1nc(CSC(=S)N(C)C2CCCCC2)nc(Nc2ccc(C)cc2)n1	B105	1	14	1268429
51	C=CC(=O)Nc1noc2cc(CNC(=O)c3cc(CC)nc4onc(CC(C)(C)C)c34)ccc12	B105	1	15	1299675090
52	C=CC(=O)Nc1nc(SCc2csc(N(C(C)=O)c3c(C)cc(C)cc3Cl)n2)n[nH]1	B105	1	16	6605988
53	C=CC(=O)Nc1nc(CSc2ncccc2Br)nc(Nc2ccc(C)cc2)n1	B105	1	17	522901917
54	C=CC(=O)Nc1nc(CN2CCc3cc(C(C)(C)C)ccc32)nc(Nc2ccccc2OC)n1	B105	1	18	1459998287
55	C=CC(=O)Nc1nc(NCc2cn(-c3ccccc3)nc2-c2ccncc2)nc2ccccc12	B105	1	19	301901265
56	C=CC(=O)Nc1ccc(C=Nn2c(S)nnc2-c2ccc(OC(F)F)cc2)c(Cl)c1	B105	1	20	1117717529
57	C=CC(=O)N(CC1(NC(=O)OC(C)(C)C)CCC1)[C@H](C)c1nc(O)c2c(C)c(C)sc2n1	B105	1	21	784083961
58	C=CC(=O)Nc1ccc([N+](=O)[O-])cc1C(=O)NCc1nc(-c2cc3ccccc3o2)cs1	B105	1	22	787277215
59	C=CC(=O)Nc1nc(Oc2ccc(NC(=O)c3ccc(C(C)(C)C)cc3)cc2)ncc1[N+](=O)[O-]	B105	1	23	301156373
60	C=CC(=O)Nc1c(C(=O)Nc2ccc(C)cc2)c2nc3ccccc3nc2n1/N=C/c1ccco1	B105	1	24	5068903
61	C=CC(=O)Nc1c(C(=O)NC(C)(C)C)sc2nc(SC)nc(-c3cccc(OC)c3)c12	B105	1	25	602871
62	C=CC(=O)Nc1c(C(=O)NC2CCCCC2)sc(=S)n1-c1cc(C(=O)OC)ccc1C	B105	1	26	17121469
63	C=CC(=O)Nc1nc(NC(=O)C2CCCCC2)nn1-c1nc(-c2ccc(Cl)cc2)cs1	B105	1	27	9049759
64	C=CC(=O)Nc1nc(CSC(=S)N2CCCC[C@H]2C)nc(Nc2ccc(C)cc2C)n1	B105	1	28	2415628
65	C=CC(=O)Nc1c(C(=O)Nc2cc(C3CC3)nn2-c2ccccc2)sc2nc(C)nc(C)c12	B105	1	29	32932326
66	C=CC(=O)Nc1cc(C)nc(SCc2nc3sc(C)c(-c4ccc(C)cc4)c3c(=O)[nH]2)n1	B105	1	30	71858225
67	C=CC(=O)Nc1nc(Cl)c(C=NNc2cc(C)c3ccc(C)c(C)c3n2)c(N2CCCC2)n1	B105	1	31	863967697
68	C=CC(=O)Nc1ccc2c(S(N)(=O)=O)cccc2c1/N=N/c1ccc([N+](=O)[O-])cc1Cl	B105	1	32	111392181
69	C=CC(=O)Nc1cccnc1C(=O)Nc1nc(C)c(-c2nc3ccccc3n2C(F)F)s1	B105	1	33	1654166141
70	C=CC(=O)Nc1nc(C2CC2)ncc1-c1noc(-c2cc3c(OC(F)(F)F)cccc3[nH]2)n1	B105	1	34	1255970669
71	C=CC(=O)Nc1ccc(SCC(=O)Nc2nc3cc4c(cc3s2)OCCO4)c(Cl)c1	B105	1	35	502120817
72	C=CC(=O)Nc1ccc(NC(=O)c2c(-n3cccc3)sc3c2CCSC3)cc1[N+](=O)[O-]	B105	1	36	819899036
73	C=CC(=O)Nc1c(C(=O)Nc2nnc(-c3ccc(Cl)cc3F)s2)cc(C)cc1[N+](=O)[O-]	B105	1	37	792542557
74	C=CC(=O)Nc1nccnc1C(=O)Nc1nc(-c2cc(C)n(-c3ccc(C)cc3)c2C)cs1	B105	1	38	822888164
75	C=CC(=O)Nc1sc([C@@](O)(c2nc3ccccc3s2)C(F)(F)F)cc1C(=O)OCC	B105	1	39	8941371
76	C=CC(=O)Nc1ncc([N+](=O)[O-])cc1C(=O)Nc1nc(-c2ccccc2C(F)(F)F)cs1	B105	1	40	544749670
77	C=CC(=O)Nc1oc2c(CN3CCCCC3)c(O)c(CC)cc2c(=O)c1-c1nc(C)cs1	B105	1	41	795543
78	C=CC(=O)Nc1nc(N[C@@H](C)c2nc(C(C)(C)C)cs2)nc(C(F)(F)C(F)(F)F)n1	B105	1	42	1333697931
79	C=CC(=O)Nc1c(C(=O)Nc2cc(F)ccc2Sc2nccn2C)sc2ncccc12	B105	1	43	1464559003
80	C=CC(=O)Nc1nc(Nc2ccccc2)nc(/C(C#N)=C\c2sccc2Br)n1	B105	1	44	184835138
81	C=CC(=O)Nc1nc(N[C@@H]2CC3(CCC3)Oc3ccccc32)nc2cc(OC)c(OC)cc12	B105	1	45	757788259
82	C=CC(=O)Nc1nc(Cl)cc(NN=Cc2c(C)nn(-c3cccc(Cl)c3)c2Cl)n1	B105	1	46	778548339
83	C=CC(=O)Nc1ccc(NC(=O)c2ccc(-c3ccc4c(c3)OCCO4)s2)cc1[N+](=O)[O-]	B105	1	47	819909687
84	C=CC(=O)Nc1nc(Cl)cc(NN=C2CCCC[C@H]2[C@@H]2CCCN2C(=O)OC(C)(C)C)n1	B105	1	48	811646612
85	C=CC(=O)N1CCC[C@@]2(CCN(c3nc(CN4CCCC4)nc4sc(C)c(C)c34)C2)C1	B1056	0	1	557318989
86	C=CC(=O)N1CCC(c2ncc(C(=O)N3CCc4cc(-c5csc(C)n5)ccc43)o2)CC1	B1056	0	2	1262554884
87	C=CC(=O)N1CCc2nc(CN3Cc4cnn(-c5ccccc5)c4CC(C)(C)C3)sc2C1	B1056	0	3	952892513
88	C=CC(=O)N1CCC2(CC1)OCCc1sc(C(=O)N3CCCC[C@H]3c3cc(C)on3)cc12	B1056	0	4	2356159062
89	C=CC(=O)N1CCC2(CCCN(Cc3nc(-c4cc(Br)cs4)no3)C2)CC1	B1056	0	5	1346018654
90	C=CC(=O)N1CCC(c2cc(C(=O)N3CCCC[C@H]3c3nc(C)c(C)s3)on2)CC1	B1056	0	6	1550111483
91	C=CC(=O)N1CCOc2c(cccc2-c2nc(Cc3cc(C(F)(F)F)ccn3)no2)C1	B1056	0	7	904722623
92	C=CC(=O)N1C[C@H](c2nc(-c3cccc(C(F)(F)F)c3)no2)[C@@H](c2cnn(C)c2C)C1	B1056	0	8	1554045438
93	C=CC(=O)N1CCC[C@H](n2cc(-c3nc(-c4ccc(Br)cc4)no3)cn2)C1	B1056	0	9	666572706
94	C=CC(=O)N1CCC[C@@H]1c1noc(-c2cn(-c3ccc(Br)cc3)nc2C)n1	B1056	0	10	647146886
95	C=CC(=O)N1[C@@H]2CC[C@H]1CC(c1noc(-c3cncc(-c4ccc5c(c4)CCO5)c3)n1)C2	B1056	0	11	871797045
96	C=CC(=O)N1[C@H](C)CN(c2ccc3nnc(-c4cc(Cl)cc(Cl)c4)n3n2)C[C@@H]1C	B1056	0	12	624406533
97	C=CC(=O)N1CCc2c(cccc2-c2nc(-c3ccccc3N3CCCOC3=O)no2)C1	B1056	0	13	854153984
98	C=CC(=O)N1CCCc2ccc(OC)c(c2)OCCn2nc(-c3ccccc3)nc2[C@H]1C	B1056	0	14	1857740999
99	C=CC(=O)N1CC[C@](c2ccccc2)(c2nc(-c3cc(Cl)c4c(c3)OCCCO4)no2)C1	B1056	0	15	822910775
100	C=CC(=O)N1CCC(c2noc(C3CCN(C(=O)c4ccc(Cl)s4)CC3)n2)CC1	B1056	0	16	843138021
101	C=CC(=O)N1CCn2c(nnc2C2CCN(c3ccc4c(Cl)ccc(C)c4n3)CC2)C1	B1056	0	17	333498099
102	C=CC(=O)N1CCC2(CCC(N3CCC[C@H](c4nc(-c5cccnc5)no4)C3)CC2)CC1	B1056	0	18	67604281
103	C=CC(=O)N1CCN(c2nnc(-c3cccc(C)n3)n2[C@H]2CCC[C@@H](C(F)(F)F)C2)CC1	B1056	0	19	1579748666
104	C=CC(=O)N1CCN(c2nn3c(C(F)(F)F)nnc3c(C)c2C)C[C@H]1c1ccc(Cl)cc1	B1056	0	20	1652342533
105	C=CC(=O)N1CCC[C@H](c2noc(-c3cnn(-c4ccc(Cl)cc4Cl)c3)n2)C1	B1056	0	21	842672017
106	C=CC(=O)N(Cc1nnc(C(C)(C)C)s1)[C@@H]1CC[C@@H](C)N(C(=O)OC(C)(C)C)C1	B1056	0	22	822465020
107	C=CC(=O)N1[C@@H](C)CN(C(=O)c2cc(-c3ccco3)nc3onc(C(C)C)c23)C[C@@H]1C	B1056	0	23	154090010
108	C=CC(=O)N1C[C@@H]2CN(c3ncnc4scc(-c5ccc(OC)cc5)c34)CC[C@H]2C1	B1056	0	24	562832187
109	C=CC(=O)N1CC[C@@H](C)C[C@@H]1c1nc(-c2cc(Br)c(C)nc2OC)no1	B1056	0	25	823153060
110	C=CC(=O)N1CCOc2c(cc(-c3nc4ccccc4s3)cc2O[C@@H]2CCOC2)C1	B1056	0	26	299776646
111	C=CC(=O)N1CCC[C@H](c2noc(-c3nc(-c4ccccc4)n4c3CCCCC4)n2)C1	B1056	0	27	842665440
112	C=CC(=O)N1CC[C@@](c2ccccc2)(c2nc([C@H]3CSc4ccccc4O3)no2)C1	B1056	0	28	823153016
113	C=CC(=O)N1CCC[C@H](c2noc(-c3ccn(-c4cccc(Br)c4)n3)n2)C1	B1056	0	29	842665971
114	C=CC(=O)N1CCC(c2noc(-c3nn(-c4c(C)cccc4F)c4c3CCC4)n2)CC1	B1056	0	30	843139020
115	C=CC(=O)N1CCC[C@H]1c1noc(C2(C)CCN(c3ccc(Cl)cc3C#N)CC2)n1	B1056	0	31	592356379
116	C=CC(=O)N1[C@@H]2CC[C@H]1CC(c1noc(-c3c(C)nn(-c4ccc(F)cc4)c3C)n1)C2	B1056	0	32	871793508
117	C=CC(=O)N(Cc1c(C)nc2sc(C)cn12)[C@H]1CCc2ccccc2-n2ccnc21	B1056	0	33	663348790
118	C=CC(=O)N1CCN(c2ncnc3c2oc2nc(CC(C)C)c4c(c23)CCCC4)CC1	B1056	0	34	2358831
119	C=CC(=O)N1CCc2sc(-c3nc([C@@H]4CCCc5cc(OC)ccc54)no3)cc2C1	B1056	0	35	854142917
120	C=CC(=O)N1CC[C@](C)(c2nc(Cc3nc4cc(C(F)(F)F)ccc4s3)no2)C1	B1056	0	36	843201038
121	C=CC(=O)N1[C@H](c2nc(-c3c(Cl)nc4cc(Cl)ccn34)no2)CC[C@H]1C1CC1	B1056	0	37	844919772
122	C=CC(=O)N(CC1=CC(=O)n2c(nc3ccccc32)[C@@H]1C#N)[C@H]1CC(C)(C)OC1(C)C	B1056	0	38	781917991
123	C=CC(=O)N1CC[C@@](C)(c2nc(-c3ncoc3-c3cccc(C(F)(F)F)c3)no2)C1	B1056	0	39	843232497
124	C=CC(=O)N1CC[C@@H](C)C[C@@H]1c1nc(Cc2cn3cc(Cl)cc(Cl)c3n2)no1	B1056	0	40	822956534
125	C=CC(=O)N1CCn2c(-c3nc(C4(c5ccccc5)CCOCC4)no3)ccc2[C@@H]1C	B1056	0	41	904713628
126	C=CC(=O)N1CCC(c2noc(-c3ccc(-n4cc(Br)cn4)cc3)n2)CC1	B1056	0	42	843139340
127	C=CC(=O)N1c2ccccc2N(Cc2ccccc2)c2nnc(N3CCN(C)CC3)cc21	B1056	0	43	221529789
128	C=CC(=O)N(C1CCN(c2nc(C)cs2)CC1)[C@@H]1CCOC2(CCSCC2)C1	B1056	0	44	1474076516
129	C=CC(=O)N1[C@@H]2CC[C@H]1CC(c1noc(-c3nc(C4CC4)ncc3Br)n1)C2	B1056	0	45	900016907
130	C=CC(=O)N1CCCn2nc(CN3CCC[C@@H](c4nc5ccccc5s4)C3)cc2C1	B1056	0	46	72168192
131	C=CC(=O)N(Cc1c(C)nc2scc(C)n12)[C@]1(C)CCN(C(=O)OC(C)(C)C)C1	B1056	0	47	701877214
132	C=CC(=O)N1Cc2cnn(C3CCN(Cc4nc5c(s4)CC(C)(C)CC5)CC3)c2C1	B1056	0	48	1548965974
133	C=CC(=O)Nc1c(C(=O)N2CC3(CCCN3C(=O)c3ccc(NC(C)=O)o3)C2)sc2nccnc12	B1056	0	49	1844261503
134	C=CC(=O)Nc1c(Cl)cc([N-]S(=O)(=O)c2cnc3n2CCCC3)cc1Cl	B1058	0	1	901838573
135	C=CC(=O)Nc1n[n-]c2sc(S(C)(=O)=O)c(-c3ccc(-c4ccccc4)cc3)c12	B1058	0	2	96532152
136	C=CC(=O)Nc1c(Cl)cc([N-]S(=O)(=O)c2ccc3c(c2)C(=O)OC3)cc1Cl	B1058	0	3	194136778
137	C=CC(=O)Nc1c(-c2nc(-c3ccc(Cl)cc3)cs2)nnn1-c1ccc(C)cc1	B1058	0	4	57509362
138	C=CC(=O)Nc1nn2c(-c3ccccc3)cc(O)nc2c1/N=N/c1ccc(Br)cc1	B1058	0	5	18083407
139	C=CC(=O)Nc1ccc(Cl)c(Nc2cc(=O)n(-c3c(Cl)cc(Cl)cc3Cl)[n-]2)c1	B1058	0	6	100050796
140	C=CC(=O)Nc1nc(CSc2nc3ccc(C(F)(F)F)cc3[n-]2)nc2sc(C)c(C)c12	B1058	0	7	614385254
141	C=CC(=O)Nc1ccc(SCc2nc([O-])c3c(-c4ccccc4)csc3n2)c(Cl)c1	B1058	0	8	513273104
142	C=CC(=O)N(Cc1nc(O)c2c(-c3ccc(C)cc3)c(C)sc2n1)[C@@H]1CCCc2c([O-])cccc21	B1058	0	9	484309715
143	C=CC(=O)Nc1c(-c2n[n-]c(=S)n2C)oc2nc(-c3ccccc3)cc(-c3ccccc3)c12	B1058	0	10	8706917
144	C=CC(=O)Nc1nc([C@H](C)Sc2ncc(-c3ccc(F)cc3)[n-]2)nc2sc(C)c(C)c12	B1058	0	11	669573428
145	C=CC(=O)Nc1c(-c2n[n-]c(=S)n2-c2ccc(Cl)cc2Cl)cnn1-c1ccccc1	B1058	0	12	13658622
146	C=CC(=O)Nc1nc(CN2CCCC[C@H]2c2ncc(-c3cccc(F)c3)[n-]2)nc2oc(C)c(C)c12	B1058	0	13	502744345
147	C=CC(=O)Nc1ccc(Oc2ccc3c(-c4ccccc4C(=O)[O-])c4ccc(=O)cc-4oc3c2)cc1	B1058	0	14	22309208
148	C=CC(=O)Nc1ccc2nc(N3CCC(C(=O)Nc4ccc(S(N)(=O)=O)cc4)CC3)sc2c1	B1058	0	15	685264642
149	C=CC(=O)Nc1ncnc2c1ncn2CCCOC(=O)c1cc(=O)c2cc(Br)ccc2[nH]1	B1058	0	16	733013986
150	C=CC(=O)Nc1c(O)nc(O)nc1C(=O)N1CCN(c2cccc(OCc3ccc(F)cc3)c2)CC1	B1058	0	17	469497728
151	C=CC(=O)Nc1nc(COC(=O)C2CCC3(CC2)NC(=O)NC3=O)nc2sc3c(c12)CCCC3	B1058	0	18	732345631
152	C=CC(=O)Nc1nc(C(=O)N2CCCC[C@H]2C2CCN(C(=O)CSc3nc[nH]n3)CC2)cs1	B1058	0	19	1826967215
153	C=CC(=O)Nc1c(C(=O)N2CCc3cc(S(=O)(=O)Nc4ncccn4)ccc32)cnn1C(C)C	B1058	0	20	1633193175
154	C=CC(=O)Nc1nc(C)c(C(=O)N[C@H]2[C@@H]3COC[C@H]2CN(C(=O)c2cc4ccoc4s2)C3)s1	B1058	0	21	1795667475
155	C=CC(=O)Nc1nc(N)c2nc(S[C@@H]3CCCN(Cc4cccc(C(F)(F)F)c4)C3=O)[n-]c2n1	B1058	0	22	1166847489
156	C=CC(=O)Nc1nc(C2CCCC2)ncc1C(=O)N=c1[nH]nc2n(Cc3cccc(OC)c3)[n-]c(C)c1-2	B1058	0	23	497771091
157	C=CC(=O)N[C@H](C(=O)N1CCC([C@H]2CCCCN2C(=O)c2cccnc2[S-])CC1)c1ccccn1	B1058	0	24	1823756623
158	C=CC(=O)Nc1c(N(C)C(=O)c2cc(F)ccc2Br)c([O-])nc(=O)n1Cc1ccccc1	B1058	0	25	624548859
159	C=CC(=O)N1[C@H](c2ccccc2O)[C@H]2C(=O)N(c3cccc4ccccc34)C(=O)[C@H]2[C@@]1(CCC)C(=O)[O-]	B1058	0	26	245235058
160	C=CC(=O)N(c1ccc2c(c1)CCCC2)c1cc(C)nc([O-])c1C(=O)NC[C@H]1CCCS(=O)(=O)C1	B1058	0	27	1638189435
161	C=CC(=O)Nc1n[n-]c(CNC(=O)N2CCN(Cc3ccc(-c4ccccc4Cl)s3)CC2)n1	B1058	0	28	1313165481
162	C=CC(=O)NCC(=O)N1CCCC[C@H]1c1cc(NC(=O)c2cc(-c3ccc(Cl)cc3)nn2C)n[n-]1	B1058	0	29	1819880302
163	C=CC(=O)Nc1nn2c(=O)cc(CNC3(Cc4ccc(Br)cc4)CCCCC3)nc2[n-]1	B1058	0	30	1642156651
164	C=CC(=O)Nc1c(N(C)C(=O)Cc2c[nH]c3cccc(Cl)c23)c([O-])nc(=O)n1Cc1ccccc1	B1058	0	31	1349939624
165	C=CC(=O)Nc1nc(CN2CCN(C(=O)Nc3ccc(C)cc3)CC2)[n-]c(=Nc2ccccc2CC)n1	B1058	0	32	471274168
166	C=CC(=O)Nc1onc(C)c1C(=O)N1[C@@H]2CC[C@H]1C[C@@H](NC(=O)C[C@@H](C#CC)c1ccc([O-])cc1)C2	B1058	0	33	1796020865
167	C=CC(=O)Nc1c(O)nc([O-])nc1C(=O)N[C@@H](c1cccc(F)c1)c1cccc(Br)c1	B1058	0	34	469051648
168	C=CC(=O)N(Cc1nc([O-])c2cc(OC)c(OC)cc2n1)[C@@H]1C[C@@H](NC(=O)OC(C)(C)C)C1(C)C	B1058	0	35	1559955476
169	C=CC(=O)N([C@H](C)c1cccc(S(=O)(=O)N2CCOCC2)c1)[C@H](C)c1ccc2nc(O)[n-]c2c1	B1058	0	36	675880271
170	C=CC(=O)N(C)[C@@H](CC)C(=O)Nc1cc([C@@H]2CCCCN2C(=O)c2cnc3c(Cl)cccn23)[n-]n1	B1058	0	37	1817462712
171	C=CC(=O)N1CCc2cc(C(=O)N3CCCC[C@H]3c3cc(NC(=O)c4ccco4)n[n-]3)cnc2CC1	B1058	0	38	1816340617
172	C=CC(=O)Nc1c(S(=O)(=O)[O-])cc(Nc2cc(C)ccc2OC)c2c1C(=O)c1ccccc1C2=O	B1058	0	39	44710046
173	C=CC(=O)Nc1nc([C@@H](C)N2CC[C@H](NC(=O)Nc3ccc(F)cc3)C2)[n-]c(=Nc2ccccc2)n1	B1058	0	40	532682278
174	C=CC(=O)Nc1c(CC)cc(Br)cc1C(=O)O[C@H](C)C(=O)Nc1ccc2nc(O)[n-]c2c1	B1058	0	41	797878657
175	C=CC(=O)N(CC(=O)Nc1ccc2nc(C(F)(F)F)[n-]c2c1)[C@@H](C(=O)OC)c1ccc2c(c1)CCO2	B1058	0	42	1617814792
176	C=CC(=O)N(CC(F)(F)F)[C@@H](C(=O)NCc1nc(C)cc([O-])n1)c1cc(Br)cs1	B1058	0	43	1631852073
177	C=CC(=O)Nc1c(C(=O)O[C@H](C)C(=O)Nc2ccc3nc([O-])[nH]c3c2)ccc(Br)c1C	B1058	0	44	783903608
178	C=CC(=O)N(c1ccccc1)c1ccc(NC(=O)c2cc3c(C(F)(F)F)cc([O-])nc3o2)nc1	B1058	0	45	1633422684
179	C=CC(=O)Nc1ccc(C)c(NC(=O)N2CCC[C@H](c3nc(-c4cccc(F)c4)no3)C2)c1	B1058	1	1	841318903
180	C=CC(=O)Nc1ncc(-c2ccc(Br)cc2)c(-c2ccc(OC)cc2O)n1	B1058	1	2	1504559
181	C=CC(=O)Nc1ccc(C(=O)OCc2cc3ccccc3nc2O)c(C(F)(F)F)c1	B1058	1	3	770061301
182	C=CC(=O)Nc1ncc(Br)cc1CNc1cnc2cc(Cl)ccc2n1	B1058	1	4	1186406042
183	C=CC(=O)Nc1cc(C(=O)Nc2cccc(-c3nnc4n3CCCCC4)c2)ccc1F	B1058	1	5	818516369
184	C=CC(=O)Nc1c(Cl)cc(NC(=O)c2cnn(C3CCOCC3)c2C)cc1Cl	B1058	1	6	163295722
185	C=CC(=O)NC1CC2(C1)CC(NC(=O)c1ccc(-c3nc4ccccc4s3)s1)C2	B1058	1	7	1343440930
186	C=CC(=O)Nc1c(Cl)ccc(C(=O)NC2(c3noc(C)n3)CCCCC2)c1Cl	B1058	1	8	548739516
187	C=CC(=O)N(C1CCC2(CC1)C(=O)Nc1ccccc12)[C@@H](C)c1nc(C(C)(C)C)cs1	B1058	1	9	154030388
188	C=CC(=O)N([C@@H]1CC2(CCOCC2)Oc2ccccc21)[C@H]1C[C@@H](C)c2c(C)ccc(O)c21	B1058	1	10	1333594897
189	C=CC(=O)Nc1nc(CN2CC=C(c3ccc(Cl)c(Cl)c3)CC2)nc2ccccc12	B1058	1	11	1193260914
190	C=CC(=O)Nc1c(C(=O)N2CCCc3cc(C(C)(C)C)ccc32)sc2ncccc12	B1058	1	12	1446210091
191	C=CC(=O)Nc1cc(C#N)n(Cc2ccc(Cl)cc2Cl)c1N1C[C@H](C)C[C@@H](C)C1	B1058	1	13	225867978
192	C=CC(=O)Nc1c(C(=O)N2CCc3ccccc3C2)sc2nc3c(C)ccc(C)c3cc12	B1058	1	14	1342984
193	C=CC(=O)N([C@@H]1CCC[C@@H](C)[C@@H]1C)[C@@H](C)C(=O)Nc1ccc2c(c1)OC1(CCCCC1)O2	B1058	1	15	1658337271
194	C=CC(=O)N([C@H](C)c1nc(O)c2c3c(sc2n1)C[C@H](C)CC3)[C@@H]1CCCC12CCOCC2	B1058	1	16	503407224
195	C=CC(=O)Nc1nc(C)nc2sc(C(=O)NCc3ccc4ccccc4c3)c(C)c12	B1058	1	17	1630289658
196	C=CC(=O)Nc1cc2ccccc2cc1C(=O)Nc1ccc(N2C[C@H](C)O[C@@H](C)C2)nc1	B1058	1	18	1263141513
197	C=CC(=O)Nc1cccc2c(N3CCC[C@@H]([C@H](C)NC(=O)OC(C)(C)C)C3)nccc12	B1058	1	19	853445502
198	C=CC(=O)Nc1c2c(nc3c1[C@H](c1ccccc1)C(C(=O)OCC)=C(C)N3)CCCC2	B1058	1	20	35079571
199	C=CC(=O)Nc1ccc2c(c1)CCC[C@H]2Nc1ncc(Br)cc1[N+](=O)[O-]	B1058	1	21	262323487
200	C=CC(=O)Nc1nc(Cl)cc(N2CCCC[C@@H]2c2nc3ccc(Cl)cc3[nH]2)n1	B1058	1	22	840325809
201	C=CC(=O)Nc1cccc(-c2noc(-c3ccc(NC(=O)N(C)C)cc3Cl)n2)c1	B1058	1	23	771861640
202	C=CC(=O)N[C@@](C(=O)Nc1nc2ccsc2s1)(c1cccc(F)c1)C(F)(F)F	B1058	1	24	498377893
203	C=CC(=O)Nc1ccc2c(c1)CCC[C@@H]2NC(=O)c1cc2cnn(C(C)C)c2nc1C	B1058	1	25	186641634
204	C=CC(=O)Nc1c(Cl)cc(C(=O)Nc2cccc(-n3cnnc3C)c2)cc1Cl	B1058	1	26	133394725
205	C=CC(=O)Nc1nc(Cl)c(N)c(N2CCC(CC)(c3ccc(Cl)cc3)CC2)n1	B1058	1	27	1639877532
206	C=CC(=O)Nc1nc(COC(=O)c2cccc3c4c([nH]c23)CCCC4)nc2ccccc12	B1058	1	28	27735225
207	C=CC(=O)Nc1cc(F)c([N+](=O)[O-])cc1C(=O)Nc1ccc2ccc(Cl)cc2n1	B1058	1	29	801983982
208	C=CC(=O)Nc1cc(C(=O)Nc2cc(C)nn2-c2cccc(Cl)c2)cc(Cl)n1	B1058	1	30	1322391392
209	C=CC(=O)Nc1nc(N2CCC([C@@H](O)c3ccc(Cl)cc3)CC2)nc2ccccc12	B1058	1	31	301820805
210	C=CC(=O)Nc1c(Cl)cc(NC(=O)c2cc(C)nc3c2c(C)nn3C)cc1Cl	B1058	1	32	14899258
211	C=CC(=O)Nc1nc(Cl)cc(NN=C2C[C@H](C)c3c(Br)cccc32)n1	B1058	1	33	778545704
212	C=CC(=O)Nc1c(Cl)cc(C(=O)Nc2ccc3nnc(C(C)C)n3c2)cc1Cl	B1058	1	34	190053014
213	C=CC(=O)Nc1c(C(=O)NC2c3ccccc3Oc3ccccc32)cccc1[N+](=O)[O-]	B1058	1	35	487698455
214	C=CC(=O)Nc1nc(Cl)cc(NN=C2CCCc3cc(Br)ccc32)n1	B1058	1	36	794525825
215	C=CC(=O)Nc1sc(C(=O)Nc2cccc(Cl)c2Cl)c(C)c1C(=O)OC	B1058	1	37	21222959
216	C=CC(=O)Nc1c(Cl)cc(NC(=O)c2noc(-c3cccc(F)c3)n2)cc1Cl	B1058	1	38	742246033
217	C=CC(=O)Nc1ccc2nc(NC3CCN(C(=O)c4ccccc4F)CC3)sc2c1	B1058	1	39	685267027
218	C=CC(=O)Nc1c(C=NNc2c(Cl)cc(Br)cc2Cl)c(C)nn1C	B1058	1	40	814859400
219	C=CC(=O)Nc1c(NC(=O)C2c3ccccc3Oc3ccccc32)cccc1C(=O)OC	B1058	1	41	619812976
220	C=CC(=O)Nc1nc(Cl)c(N)c(N2CCC(c3ccccc3C(F)(F)F)CC2)n1	B1058	1	42	1655261019
221	C=CC(=O)Nc1c(C(=O)Nc2cccc3c2OC(C)(C)C3)cnn1-c1ccccc1C	B1058	1	43	545282530
222	C=CC(=O)Nc1nc(/C=C/c2ccc(Br)cc2)nc(-c2ccccc2O)n1	B1058	1	44	4178538
223	C=CC(=O)Nc1ccc2c(c1)[C@H](N=c1cc(COC)nc(C(C)(C)C)[nH]1)CC(C)(C)O2	B1058	1	45	420256702
224	C=CC(=O)Nc1nc(Cl)c(N)c(N2CCc3ccccc3[C@H]2Cc2ccccc2)n1	B1058	1	46	1472746951
225	C=CC(=O)Nc1ccnc(C(=O)Nc2nc(-c3cccc(Br)c3)cs2)c1	B1058	1	47	1136636033
226	C=CC(=O)Nc1nc(Cl)ccc1C(=O)Nc1ccc(N(C)C(=O)OC(C)(C)C)cc1	B1058	1	48	862832071
227	C=CC(=O)N(C1CCN(c2cccnn2)CC1)[C@H]1CCCc2c(Cl)sc(Cl)c21	B1065	0	1	429437167
228	C=CC(=O)N([C@@H]1CCN(C(=O)OC(C)(C)C)[C@@H](C)C1)[C@@H](C)c1nc2c(s1)CCCC2	B1065	0	2	774513720
229	C=CC(=O)Nc1nc2c(s1)CN(c1cc(C)nc(-c3ccc(Br)cc3)n1)CC2	B1065	0	3	1639271828
230	C=CC(=O)Nc1ncnc(N2CCC([C@H]3N(C(=O)OC(C)(C)C)CC3(C)C)CC2)c1Cl	B1065	0	4	829126976
231	C=CC(=O)Nc1ccc(C(=O)N2CC3(CCCC3)c3cc4c(cc3[C@@H]2C)OCCO4)cc1[N+](=O)[O-]	B1065	0	5	9979291
232	C=CC(=O)N1CCN(Cc2c(O)cc(C)c3c2O/C(=C\c2cc4ccccc4o2)C3=O)CC1	B1065	0	6	94993335
233	C=CC(=O)Nc1nc(CN2[C@@H](C)CN(C(=O)OC(C)(C)C)[C@H](C)[C@@H]2C)nc2ccccc12	B1065	0	7	1460299910
234	C=CC(=O)Nc1nc(C)ncc1-c1noc(C23C[C@H]4C[C@@H](CC(Br)(C4)C2)C3)n1	B1065	0	8	771224179
235	C=CC(=O)N1[C@H](C(=O)Nc2nc(-c3ccc4c(c3)OCCO4)cs2)C[C@H]2CCCC[C@@H]21	B1065	0	9	237916702
236	C=CC(=O)Nc1nc(N2CCc3c(Br)ccc([N+](=O)[O-])c3C2)nc2ccccc12	B1065	0	10	804703753
237	C=CC(=O)Nc1c(C(=O)c2ccc(Br)cc2)sc2nc(=O)n3ccccc3c12	B1065	0	11	14181602
238	C=CC(=O)Nc1nc(N2CCCn3c(cc4ccccc43)C2)nc(C(F)(F)C(F)(F)F)n1	B1065	0	12	893877724
239	C=CC(=O)Nc1nc2c(s1)CN(C(=O)OC(C)(C)C)CC21CCN(Cc2ccccc2)CC1	B1065	0	13	91302623
240	C=CC(=O)N1CCC2(CC1)C/C(=N\O)c1cc3c(-c4ccccc4)cc(=O)oc3c(C)c1O2	B1065	0	14	827602382
241	C=CC(=O)Nc1ccc(N2CCC3(CCN(C(=O)OC(C)(C)C)CC3)C2)c([N+](=O)[O-])c1	B1065	0	15	804591571
242	C=CC(=O)N1C(C)=C(C(=O)OC(C)(C)C)C(c2ccc(O)cc2)C(C(=O)OC(C)(C)C)=C1C	B1065	0	16	33417005
243	C=CC(=O)N1CC(C)(C)[C@@H]1C1CCN(C(=O)Nc2nnc(-c3ccsc3)s2)CC1	B1065	0	17	333078283
244	C=CC(=O)N1CCC(c2ncc(C(=O)Nc3ccc4c(c3)nc3n4CCCCC3)o2)CC1	B1065	0	18	1353447027
245	C=CC(=O)N1CCC(c2cc(C(=O)Nc3ccc4oc(C(F)(F)F)nc4c3)on2)CC1	B1065	0	19	662413415
246	C=CC(=O)N1C(C)(C)CC(n2c(=S)[nH]c3cc(OC)c(OC)cc3c2=O)CC1(C)C	B1065	0	20	2354473
247	C=CC(=O)Nc1nc(Cn2cc(C(F)(F)F)ccc2=O)nc2sc3c(c12)CCCC3	B1065	0	21	31625442
248	C=CC(=O)Nc1c(F)cc(-c2cn(C3CCN(C(=O)OC(C)(C)C)CC3)nn2)cc1F	B1065	0	22	864620393
249	C=CC(=O)Nc1ncnc(N2CCc3nc(-c4ccccc4Cl)sc3C2)c1Cl	B1065	0	23	572876301
250	C=CC(=O)Nc1nccc([C@H]2CCCN(c3nc4cc(C(F)(F)F)ccc4s3)C2)n1	B1065	0	24	192754914
251	C=CC(=O)Nc1nc(N2CC[C@@H](C)[C@H]2c2ccc(C(F)(F)F)cc2)nc2c1cnn2C	B1065	0	25	436384884
252	C=CC(=O)N(c1ccc(OC)cc1)c1ccc2c3c(cc(=O)n2C)-c2ccccc2C(=O)c13	B1065	0	26	5521765
253	C=CC(=O)N(c1ccc(C#N)cc1)c1cccc(C(=O)N=c2sc3ccccc3n2C)c1	B1065	0	27	1625791560
254	C=CC(=O)N(c1ccc2c(c1)CN(C(=O)OC(C)(C)C)CC2)c1c(C#N)cccc1C#N	B1065	0	28	1650747536
255	C=CC(=O)N(c1ccc2c(c1)NC(=O)[C@@H](C)O2)c1cc(Cl)c(C(F)(F)F)cc1[N+](=O)[O-]	B1065	0	29	743473934
256	C=CC(=O)N(c1ccccc1C(=O)OC)c1c2ccc(Cl)cc2nc2c1c(C)nn2C	B1065	0	30	1726041
257	C=CC(=O)N1CCC(c2nc(C)c(C(=O)N3CC(C)(C)[C@H]3c3ccncc3)s2)CC1	B1065	0	31	876982573
258	C=CC(=O)N(Cc1nnc2ccccn12)[C@H]1CCCOc2ccc(Br)cc21	B1065	0	32	183823827
259	C=CC(=O)N1CCC2(CC1)C[C@H]2c1nc(-c2ccc(N(C)C)c(Br)c2)no1	B1065	0	33	843237565
260	C=CC(=O)Nc1nc(N2CC3(CCN(C(=O)OC(C)(C)C)CC3)C[C@H]2C)ccc1C#N	B1065	0	34	848729029
261	C=CC(=O)N(C)[C@@H]1CCCN(C(=O)c2cc3c(C)nn(-c4ccc(F)cc4)c3s2)C1	B1065	0	35	132757311
262	C=CC(=O)N([C@@H]1CCO[C@@H](c2ccccn2)C1)[C@@H]1CCCN(C(=O)OC(C)(C)C)[C@@H]1C	B1065	0	36	903013230
263	C=CC(=O)N1CCC[C@@H](n2ccc(C(=O)Nc3cc(C(C)(C)C)nn3C(C)(C)C)n2)C1	B1065	0	37	262698726
264	C=CC(=O)N(C1CCN(c2ccc(C#N)cn2)CC1)[C@@H]1CCCCc2cc(C#N)ccc21	B1065	0	38	619508255
265	C=CC(=O)N(C1CCSCC1)[C@H]1CCOC[C@H]1[C@H]1CCCN1C(=O)OC(C)(C)C	B1065	0	39	369993358
266	C=CC(=O)Nc1ncc2c(n1)CCN(C(=O)c1cc3cc(C(F)(F)F)ccc3s1)C2	B1065	0	40	1634396977
267	C=CC(=O)N1CCc2c(cccc2NC(=O)c2nc(-n3nc(C)cc3C)ccc2Cl)C1	B1065	0	41	563957562
268	C=CC(=O)N1CC(C)(C)[C@@H]1C1CCN(C(=O)Nc2sc(C)c(C)c2C(=O)OC)CC1	B1065	0	42	415083926
269	C=CC(=O)Nc1nc(N2C[C@H](C(F)(F)F)CC[C@H]2C)nc(C(F)(F)C(F)(F)F)n1	B1065	0	43	1334982684
270	C=CC(=O)N1CCCC(C)(C)[C@H]1C(=O)Nc1cc(-c2nnc3n2CCCCC3)ccc1C	B1065	0	44	567475188
271	C=CC(=O)Nc1ncnc(N2CCO[C@H](c3ccc(Br)cc3)[C@@H]2C)c1Cl	B1065	0	45	302857758
272	C=CC(=O)Nc1cccc([N+](=O)[O-])c1C(=O)N1CCn2c(cc3c(Cl)cccc32)C1	B1065	0	46	446513142
273	C=CC(=O)N1C(C)(C)CC(NC(=O)c2oc3c(c2C)/C(=N\O)CC(C)(C)C3)CC1(C)C	B1065	0	47	100931425
274	C=CC(=O)N1CC[C@@H](c2ccc(F)cc2)[C@@H](NC(=O)Nc2nc3ccsc3s2)C1	B1065	0	48	658998662
275	C=CC(=O)Nc1nc(C)nc2sc(C(=O)NC3(c4cccc(Br)c4)CC3)c(C)c12	B1070	0	1	679182247
276	C=CC(=O)Nc1c(Br)cc(Br)cc1CNc1cnc2c(c1)c(C)nn2C	B1070	0	2	680949111
277	C=CC(=O)Nc1nc(Cl)cc(N[C@@H]2CCCN(c3c(C)cc(Br)cc3C)C2)n1	B1070	0	3	1163250203
278	C=CC(=O)N(Cc1nc(N)nc(=Nc2ccccc2C)[nH]1)[C@H](C)c1cc(F)c(Cl)cc1Cl	B1070	0	4	559722205
279	C=CC(=O)Nc1cc(F)c([N+](=O)[O-])cc1C(=O)NC1CCN(c2ccc(C(C)(C)C)cc2)CC1	B1070	0	5	801835599
280	C=CC(=O)N(C)C1(CNC(=O)Nc2nnc(-c3ccc(C(F)(F)F)cc3)s2)CCCCC1	B1070	0	6	1311089628
281	C=CC(=O)N(CC(=O)Nc1c(C#N)c(C)c(C)n1-c1ccccc1)[C@H]1CCCc2c(O)cccc21	B1070	0	7	484327593
282	C=CC(=O)Nc1ccc(C[C@@H]2CC[C@@H]([C@@H](O)c3ccc(Cl)nc3)N2C(=O)OC(C)(C)C)cc1	B1070	0	8	1547139868
283	C=CC(=O)Nc1nc2c(cc1C(=O)Nc1ccc(F)cc1)CN(Cc1ccnc3ccccc13)CC2	B1070	0	9	19701036
284	C=CC(=O)N[C@H](C(=O)Nc1nnc(-c2cc(C)cc(C)c2)s1)c1cccc(Br)c1	B1070	0	10	2325869315
285	C=CC(=O)Nc1cccnc1C(=O)NCc1c(-c2ccc(F)cc2)nc2ccc(C(F)(F)F)cn12	B1070	0	11	1597634324
286	C=CC(=O)Nc1cc(-c2cccc(F)c2)sc1C(=O)N[C@H]1CCCN(C(=O)OC(C)(C)C)C1	B1070	0	12	33359229
287	C=CC(=O)Nc1cccnc1C(=O)Nc1nc2cc(Br)ccc2n1-c1ccc(C)cc1	B1070	0	13	1634370028
288	C=CC(=O)Nc1c(Cl)cc(NC(=O)c2ccc(Br)cc2-n2cncn2)cc1Cl	B1070	0	14	758611442
289	C=CC(=O)Nc1ccc(N(C(=O)C(=O)Nc2cc(C#N)cn2C(C)(C)C)C2CCCCC2)cc1	B1070	0	15	789758461
290	C=CC(=O)Nc1ncnc(N2CCC([C@H]3CCCCCN3C(=O)Nc3ccccc3)CC2)c1Cl	B1070	0	16	683388323
291	C=CC(=O)Nc1n[nH]c2nc([C@@H]3CCCCN3C(=O)c3cccc(C)c3OC)cc(C(F)(F)F)c12	B1070	0	17	19743394
292	C=CC(=O)Nc1n[nH]c2nc(C3CCN(Cc4cn(C)c5ccccc45)CC3)cc(C(F)(F)F)c12	B1070	0	18	19744684
293	C=CC(=O)Nc1nc2c(C)cc(NC(=O)C3CCN(C(=O)c4ccccc4C)CC3)cc2s1	B1070	0	19	952971482
294	C=CC(=O)Nc1c(Cl)cc(NC(=O)c2nnn(-c3cccc(F)c3)c2C(F)(F)F)cc1Cl	B1070	0	20	109773890
295	C=CC(=O)Nc1c(Cl)cc(C(=O)NCc2nnc3c(Cl)cc(C(F)(F)F)cn23)cc1Cl	B1070	0	21	763524070
296	C=CC(=O)Nc1nc(=NC2C[C@@H](C(F)(F)F)C[C@H](C(F)(F)F)C2)[nH]c2cc(OC)c(OC)cc12	B1070	0	22	599490693
297	C=CC(=O)Nc1ccc([N+](=O)[O-])cc1C(=O)Nc1cc(C(=O)N2C[C@H](C)C[C@@H](C)C2)ccc1C	B1070	0	23	769688307
298	C=CC(=O)Nc1c(C(=O)N[C@@H]2CCC[C@@H]2c2cccc(C(F)(F)F)c2)cnn1-c1ccccn1	B1070	0	24	556935826
299	C=CC(=O)N[C@](C(=O)Nc1nc(C2CCOCC2)cs1)(c1cccc(Cl)c1)C(F)(F)F	B1070	0	25	578158029
300	C=CC(=O)Nc1c(Cl)cc(C(=O)Nc2ccc(CN3C(=O)CSC3=O)cc2)cc1Cl	B1070	0	26	764078047
301	C=CC(=O)Nc1c(C(=O)N2CCCC[C@H]2C(=O)Nc2ccc(Cl)cc2Cl)cnn1C(C)C	B1070	0	27	757846037
302	C=CC(=O)Nc1cccc(N(C(=O)C(=O)Nc2cc(C)nn2-c2ccccc2F)C2CCCC2)c1	B1070	0	28	440037555
303	C=CC(=O)Nc1c(Br)cc(Br)cc1CNc1cnccc1-n1cccn1	B1070	0	29	470312502
304	C=CC(=O)N1C(C)(C)CC(NC(=O)Nc2nc(-c3ccccc3C(F)(F)F)ns2)CC1(C)C	B1070	0	30	1476851522
305	C=CC(=O)Nc1ccc(S(=O)(=O)c2ccc(/N=C3\C(=O)Nc4ccc(Cl)cc43)cc2)cc1	B1070	0	31	6269181
306	C=CC(=O)Nc1c(Cl)cc(NC(=O)c2cn(-c3ccccc3C(F)(F)F)nn2)cc1Cl	B1070	0	32	43764530
307	C=CC(=O)Nc1c(C(=O)N2CC[C@H](C)c3cccc(O)c32)cc(Br)cc1[N+](=O)[O-]	B1070	0	33	1116938719
308	C=CC(=O)NCc1cc(C)cc(NC(=O)N2CCc3sc(-c4csc(C)n4)cc3C2)c1	B1070	0	34	517025282
309	C=CC(=O)Nc1nc(C)nc2sc(C(=O)N[C@@H]3c4ccccc4CC[C@@H]3C(C)C)c(C)c12	B1070	0	35	1296139134
310	C=CC(=O)Nc1c(C(=O)Nc2ccc(OC(F)(F)F)cc2)sc2nc3c(cc12)CCC3	B1070	0	36	215735204
311	C=CC(=O)Nc1ccc(Cl)c(C(=O)Nc2ccc(-c3nnc4n3CCCCCC4)cc2)c1	B1070	0	37	746477350
312	C=CC(=O)N[C@H]1CCc2nc(NC(=O)c3sc4cc(Cl)ccc4c3Cl)sc2C1	B1070	0	38	583261429
313	C=CC(=O)Nc1c(Cl)cc(N2C(=O)N[C@@H](c3c(C)nn(-c4ccc(F)cc4)c3C)C2=O)cc1Cl	B1070	0	39	772118702
314	C=CC(=O)Nc1ccc(N(C(=O)C(=O)Nc2nc3c(s2)CCCC3(C)C)C2CCCCC2)cc1	B1070	0	40	810395569
315	C=CC(=O)Nc1n[nH]c2nc([C@@H]3CCCN(C(=O)c4c(C)oc5c4CCCC5)C3)cc(C(F)(F)F)c12	B1070	0	41	19742156
316	C=CC(=O)Nc1c(Cl)cc(NC(=O)c2ccc3c(c2)S(=O)(=O)c2ccccc2C3=O)cc1Cl	B1070	0	42	301818022
317	C=CC(=O)Nc1nccc2c1CN(C(=O)c1sc(NC(=O)c3ccc(F)cc3Cl)cc1C)CC2	B1070	0	43	1454534224
318	C=CC(=O)Nc1c(C(=O)NC2CCCC2)c2nc3ccccc3nc2n1-c1ccc(F)c(Cl)c1	B1070	0	44	2247740
319	C=CC(=O)Nc1c(Br)cccc1C(=O)O[C@H](C)C(=O)Nc1cccc2ncccc12	B1070	0	45	61453967
320	C=CC(=O)Nc1nc(COC(=O)Cc2c[nH]c3cc(Br)ccc23)nc2ccccc12	B1070	0	46	767591078
321	C=CC(=O)Nc1ccc(NC(=O)[C@@H]2CCCN2C(=O)c2ccc(Cl)c(Cl)c2)cc1[N+](=O)[O-]	B1070	0	47	819916398
322	C=CC(=O)Nc1c(Cl)cc(C(C)=NN2C(=O)N[C@@](C)(c3ccc(OC)cc3)C2=O)cc1Cl	B1070	0	48	754714651
323	C=CC(=O)Nc1nc(OC)ncc1-c1noc(CN2C(=O)NC3(CCC(C(C)(C)C)CC3)C2=O)n1	B2378	0	1	426252687
324	C=CC(=O)Nc1nn2c(=O)cc(CSc3nc4ccccc4c(=O)n3-c3ccc(C)cc3)nc2[nH]1	B2378	0	2	105432733
325	C=CC(=O)Nc1c(N2CCC(C(=O)c3ccc4c(c3)NC(=O)[C@H](C)O4)CC2)ncnc1-n1cccn1	B2378	0	3	439100656
326	C=CC(=O)Nc1cccc([N+](=O)[O-])c1C(=O)Nc1cnc(N2CCN(C(=O)OC(C)(C)C)CC2)nc1	B2378	0	4	787335744
327	C=CC(=O)Nc1ncc(C(=O)N2CCCC[C@H]2C2CCN(C(=O)c3nsnc3NC)CC2)s1	B2378	0	5	1826992321
328	C=CC(=O)Nc1nc(C)nc2sc(C(=O)N3CCC(c4nc(C(=O)OCC)n[nH]4)CC3)c(C)c12	B2378	0	6	618291059
329	C=CC(=O)Nc1nc(COC(=O)c2csc(S(N)(=O)=O)c2)nc2sc3c(c12)CCCC3	B2378	0	7	21839574
330	C=CC(=O)Nc1nsc(N2CCN(C(=O)N=c3[nH]nc(SCc4ccccc4)s3)CC2)n1	B2378	0	8	484977688
331	C=CC(=O)N1CCc2cc(OC)c(OC)cc2[C@@H]1c1c(O)nc(S)n(-c2cccc(OC)c2)c1=O	B2378	0	9	9359553
332	C=CC(=O)Nc1nsc(N2CCN(CC(=O)Nc3ccc4c(c3)OC3(CCCCC3)O4)CC2)n1	B2378	0	10	469256581
333	C=CC(=O)Nc1c(C(=O)OCC)ncn1C1CCN(c2nc(C(F)(F)F)nc3[nH]cnc23)CC1	B2378	0	11	581402459
334	C=CC(=O)Nc1nc(C2CC2)ncc1-c1noc(-c2cc(S(N)(=O)=O)c(Br)s2)n1	B2378	0	12	445602644
335	C=CC(=O)Nc1nc(O)ncc1N1CCN(C(=O)c2cc(-c3ccco3)nn2-c2ccccc2)CC1	B2378	0	13	470958604
336	C=CC(=O)N(c1cccc(NC(=O)c2cc(C3CC3)nc3c2c(O)nc(=O)n3C)c1)c1cnn(C)c1	B2378	0	14	532093232
337	C=CC(=O)Nc1nsc(N2CCN(C(=O)Nc3cnn(-c4ncc(Cl)cc4Cl)c3)CC2)n1	B2378	0	15	494381183
338	C=CC(=O)Nc1c(C#N)cnn1-c1ccccc1NC(=O)c1cn(-c2ccc(C(F)(F)F)cn2)nn1	B2378	0	16	590543408
339	C=CC(=O)Nc1nc(N)nc(COC(=O)c2nn(-c3cccc(Br)c3)c3c2CCC3)n1	B2378	0	17	744174188
340	C=CC(=O)Nc1nsc(N2CCN(C(=O)Nc3ccc(-c4noc(C(F)(F)F)n4)cc3)CC2)n1	B2378	0	18	485017560
341	C=CC(=O)Nc1nc2nc(C)c(CC(=O)Nc3ccc(N4CCOCC4)c4ccncc34)c(C)n2n1	B2378	0	19	9682327
342	C=CC(=O)Nc1nsc(N2CCN(C(=O)Nc3cc(-c4ccc(Cl)s4)nn3C)CC2)n1	B2378	0	20	490483845
343	C=CC(=O)Nc1nc(C)c(C(=O)N2[C@@H]3CC[C@H]2C[C@@H](NC(=O)c2cnc4snnc4c2)C3)s1	B2378	0	21	1796118783
344	C=CC(=O)Nc1nsc(N2CCN(C(=O)C3CCN(c4ccc5cccc(O)c5n4)CC3)CC2)n1	B2378	0	22	509016965
345	C=CC(=O)Nc1nc(O)ncc1N1CCN(C(=O)c2cc([N+](=O)[O-])ccc2N2CCC(C)CC2)CC1	B2378	0	23	789924846
346	C=CC(=O)Nc1nc(O)ncc1N1CCN(C(=O)[C@H]2CCCN(c3nc4ccccc4s3)C2)CC1	B2378	0	24	684772174
347	C=CC(=O)Nc1c(C#N)cnn1-c1ccc(C(=O)Nc2ccc3nc(N4CCOCC4)oc3c2)cc1	B2378	0	25	427382116
348	C=CC(=O)Nc1nsc(N2CCN(C(=O)Nc3cccc4c3CN(c3nccs3)C4)CC2)n1	B2378	0	26	534027584
349	C=CC(=O)Nc1nc(N)nc(COC(=O)c2ccc3c(c2)C(=O)N(c2ccccc2Cl)C3=O)n1	B2378	0	27	17664808
350	C=CC(=O)Nc1nc2nc(C)c(CC(=O)Nc3ccc(N4CCc5sccc5C4)nc3)c(C)n2n1	B2378	0	28	29816533
351	C=CC(=O)Nc1c(NC(=O)c2sc(-c3c(C)c(C)nn(C)c3=O)nc2C)cccc1C(=O)OC	B2378	0	29	619814553
352	C=CC(=O)Nc1nc(O)ncc1N1CCN(C(=O)c2cn(-c3ccccc3)nc2-c2cccnc2)CC1	B2378	0	30	470962192
353	C=CC(=O)Nc1nc(CSc2nnc(-c3cncc(Br)c3)n2N)nc2ccccc12	B2378	0	31	736442191
354	C=CC(=O)N(CC(=O)Nc1nc2c(s1)C[C@@H](NC(=O)c1ccnc3c1OCO3)CC2)C(C)(C)C	B2378	0	32	1814891850
355	C=CC(=O)Nc1ncnc2c1ncn2[C@H](C)C(=O)N1CSC[C@@H]1C(=O)Nc1ccc(C)cc1C	B2378	0	33	1136614996
356	C=CC(=O)Nc1c(C(=O)OCC)ncn1C1CCN(C(=O)N[C@H]2CCCc3nc(C)ncc32)CC1	B2378	0	34	1311945741
357	C=CC(=O)Nc1onc(C)c1C(=O)N[C@H]1[C@@H]2COC[C@H]1CN(C(=O)c1cc3cc(OC)ccc3o1)C2	B2378	0	35	1795570945
358	C=CC(=O)N1C(C)(C)Cc2c(sc(NC=C3C(=O)NC(=S)NC3=O)c2C(=O)OCC)C1(C)C	B2378	0	36	60862563
359	C=CC(=O)Nc1nc(C2CC2)nc(N2CCN(C(=O)Nc3ccc(N(C)C(=O)OC)cc3)CC2)n1	B2378	0	37	1562259182
360	C=CC(=O)Nc1c(C(=O)NC[C@@H]2[C@H](C)OC(C)(C)N2C(=O)OC(C)(C)C)cnn1-c1ccccn1	B2378	0	38	815638544
361	C=CC(=O)Nc1onc(C)c1C(=O)N1CC[C@H]2OCCC[C@@]2(CNC(=O)c2cnc3ccoc3c2)C1	B2378	0	39	1777919172
362	C=CC(=O)N(Cc1nnc2n(C)c(=O)c3sccc3n12)[C@H](CO)c1c(Cl)cccc1Cl	B2378	0	40	483259659
363	C=CC(=O)N1CC=C[C@H]1C(=O)N[C@H]1CCc2nc(NC(=O)c3ccc4sc(N)nc4c3)sc2C1	B2378	0	41	1815115578
364	C=CC(=O)Nc1nc(C)c(C(=O)NC2CCN(C3CCN(C(=O)c4nccs4)CC3)CC2)s1	B2378	0	42	1834752978
365	C=CC(=O)N(Cc1nc2c(=O)n(C)c(=O)n(C)c2[nH]1)[C@@H](C)c1sc(-c2ccc(C)cc2)nc1C	B2378	0	43	542590515
366	C=CC(=O)Nc1c(C(=O)O[C@H](C)C(=O)NC(=O)Nc2ccc3c(c2)OCCO3)ccc2cccnc12	B2378	0	44	731247510
367	C=CC(=O)Nc1onc(C)c1C(=O)Nc1cc([C@H]2CCCCN2C(=O)c2cc3n(n2)CCCC3)[nH]n1	B2378	0	45	1817289215
368	C=CC(=O)Nc1ccc(C(=O)Nc2cc3c(cc2N2CCCCC2)n(C)c(=O)n3C)cc1[N+](=O)[O-]	B2378	0	46	800680681
369	C=CC(=O)Nc1onc(C)c1C(=O)N1CCC([C@H]2CCCCN2C(=O)c2cc(O)nc(O)c2)CC1	B2378	0	47	1827425898
370	C=CC(=O)Nc1nsc(N2CCN(C(=O)NCC3(NC(=O)OC(C)(C)C)CCCCC3)CC2)n1	B2378	0	48	769082734
371	C=CC(=O)Nc1nc(C(=O)N[C@@H]2CCOc3c2ccc(Cl)c3Cl)nc(N2CCOCC2)n1	B2378	0	49	1623459097
372	C=CC(=O)Nc1c(C=NNC(=S)[NH2+][C@H](C)c2ccc(Cl)cc2Cl)c(=O)n(C)c(=O)n1C	B2378	2	1	749816251
373	C=CC(=O)Nc1nc(C)c(C(=O)N2CCO[C@]3(CCN(C(=O)[C@@H](C)[NH2+]c4ccccn4)C3)C2)s1	B2378	2	2	1779325566
374	C=CC(=O)N(CC(=O)OC(C)(C)C)[C@]1(C)CC[NH+](Cc2nnc3n(C)c(=O)c4sccc4n23)C1	B2378	2	3	440536026
375	C=CC(=O)Nc1ncc2c(n1)CN(C(=O)[C@H]1CCC[NH+]1S(=O)(=O)c1ccc(Cl)s1)CC2	B2378	2	4	1557516737
376	C=CC(=O)N(Cc1cc2c(C)nn(C)c2nc1Cl)C1CC[NH+](S(=O)(=O)c2cnn(C)c2)CC1	B2378	2	5	741255096
377	C=CC(=O)Nc1cccc2c1C(=O)N(CN1CC[NH+](S(=O)(=O)c3ccc(Cl)s3)CC1)C2=O	B2378	2	6	23606462
378	C=CC(=O)N([C@@H](C)c1nc(-c2ccc(Cl)cc2)no1)[C@H]1CS(=O)(=O)C[C@H]1[NH+]1CCOCC1	B2378	2	7	467146852
379	C=CC(=O)N(C1CCN(C(=O)OC(C)(C)C)CC1)C1CC[NH+](S(=O)(=O)c2cnn(C)c2)CC1	B2378	2	8	749131442
380	C=CC(=O)Nc1ncncc1-c1noc(-c2ccc(S(=O)(=O)[NH+](C)C)c(Br)c2)n1	B2378	2	9	445463307
381	C=CC(=O)Nc1ncc(C)cc1S(=O)(=O)[NH+]1CCCN(c2nc3ccc([N+](=O)[O-])cc3[nH]2)CC1	B2378	2	10	473948092
382	C=CC(=O)Nc1nc([C@@H](C)[NH+]2CCC(O)(c3scnc3Br)CC2)nc(N(C)C)n1	B2378	2	11	797524725
383	C=CC(=O)Nc1c(N2CC[NH+](S(=O)(=O)c3ccc(F)c(Cl)c3)CC2)ncnc1-n1cccn1	B2378	2	12	301804603
384	C=CC(=O)Nc1nsc(N2CC[NH+](S(=O)(=O)c3cccc(Br)c3C#N)CC2)n1	B2378	2	13	561519840
385	C=CC(=O)Nc1nc(C[NH+]2CCN(S(=O)(=O)c3cccc4nonc34)CC2)nc2ccccc12	B2378	2	14	765166505
386	C=CC(=O)Nc1c(C(=O)[C@@H](C)[NH+]2CCC(n3c(C)nc4ccccc43)CC2)c(=O)n(C)c(=O)n1C	B2378	2	15	482905936
387	C=CC(=O)Nc1nc(N)nc(N2CC[NH+](S(=O)(=O)c3cc(C(F)(F)F)ccc3Cl)CC2)n1	B2378	2	16	1642065468
388	C=CC(=O)Nc1ncc(C(=O)N2CCO[C@@]3(CCN(C(=O)[C@H](C)[NH+]4CSCSC4)C3)C2)s1	B2378	2	17	1779147117
389	C=CC(=O)Nc1noc(C)c1S(=O)(=O)[NH+]1CCN(C(=O)OC(C)(C)C)C[C@H]1c1nccn1C	B2378	2	18	809844586
390	C=CC(=O)Nc1noc(C)c1S(=O)(=O)N1CCC[NH+](S(=O)(=O)c2ccc(Cl)s2)CC1	B2378	2	19	580012891
391	C=CC(=O)Nc1c(C(=O)N2CC[NH+](Cc3cc(=O)n4ccsc4n3)CC2)cc(C)cc1[N+](=O)[O-]	B2378	2	20	72097643
392	C=CC(=O)Nc1c(C(=O)[C@H](C)[NH2+][C@H]2[C@@H](C)N(C(=O)OC(C)(C)C)CC[C@@H]2C)c(=O)n(C)c(=O)n1C	B2378	2	21	796649571
393	C=CC(=O)Nc1nc(Cl)c(N)c(N2CC[NH+](S(=O)(=O)c3cc(Cl)ccc3OC)CC2)n1	B2378	2	22	1185717102
394	C=CC(=O)Nc1c(C(=O)C[NH+]2CC[C@]3(CCN(C(=O)OC(C)(C)C)C3)C2)c(O)nc(=O)n1C1CC1	B2378	2	23	765024687
395	C=CC(=O)Nc1cc(F)c([N+](=O)[O-])cc1C(=O)Nc1nc(C[NH+]2CCC[C@@H](C)C2)cs1	B2378	2	24	801834580
396	C=CC(=O)Nc1nc([C@H](C)N2CCC[C@H](C[NH+]3CCCC[C@H]3C)C2)[nH]c(=Nc2ccccc2)n1	B2378	2	25	506474245
397	C=CC(=O)Nc1nc(C[NH2+][C@H](CO)c2ccc(Br)c(F)c2)nc2oc(C)c(C)c12	B2378	2	26	429008497
398	C=CC(=O)Nc1nn2c(=O)cc(C[NH2+][C@H](c3ccc(Cl)c(C(F)(F)F)c3)C3CC3)nc2[nH]1	B2378	2	27	1192847633
399	C=CC(=O)Nc1nc([C@H](C)[NH2+][C@H](C)c2ccc(Br)cn2)[nH]c(=Nc2ccccc2)n1	B2378	2	28	482972635
400	C=CC(=O)Nc1nc(Cl)c(N)c([NH2+][C@@H](CN2CCCC2=O)c2cccc(C(F)(F)F)c2)n1	B2378	2	29	1655167418
401	C=CC(=O)Nc1ccc(NC(=O)c2ccc(OC)c(S(=O)(=O)[NH+]3C[C@H](C)C[C@H](C)C3)c2)cc1	B2378	2	30	746478641
402	C=CC(=O)Nc1ccc2c(COc3ccc(Cl)c(Oc4cc(Cl)cc(C#N)c4)c3)n[n-]c2n1	B2378	2	31	34891728
403	C=CC(=O)N1CCn2c(nnc2C2CC[NH+](Cc3cnc(C(C)(C)C)nc3)CC2)C1	B2378	2	32	1575283765
404	C=CC(=O)Nc1nc([NH2+][C@H](C)C(=O)N2c3ccccc3C[C@H]2C)c2cnn(C)c2n1	B2378	2	33	1332976768
405	C=CC(=O)Nc1nc(C[NH+]2CCN(c3ccc(C#N)nc3)CC2)nc2ccccc12	B2378	2	34	267391755
406	C=CC(=O)Nc1ccc(S(=O)(=O)[NH+]2CCCN(c3nccs3)CC2)c(F)c1	B2378	2	35	659894758
407	C=CC(=O)Nc1cccc2c1C[NH+](S(=O)(=O)c1ccsc1C(=O)OC)CC2	B2378	2	36	323668220
408	C=CCn1c(-c2ccnc(Cl)c2NC(=O)C=C)nnc1[NH+]1CC2(CCOCC2)C[C@@H]1C	B2378	2	37	1121639548
409	C=CC(=O)Nc1nc([NH2+][C@H]2CCOc3cc(OC)ccc32)nc(C(F)(F)C(F)(F)F)n1	B2378	2	38	892676673
410	C=CC(=O)Nc1nc(C[NH2+][C@@H](c2c(C)nn(C)c2C)C(F)(F)F)nc2oc(C)c(C)c12	B2378	2	39	509027476
411	C=CC(=O)Nc1ncc(-c2nnc([NH+]3CCC(F)(F)C[C@H]3C)n2C[C@H]2CCCCO2)s1	B2378	2	40	1344561789
412	C=CC(=O)Nc1cc([NH2+][C@@H]2CCN(Cc3ccc(C(F)(F)F)cc3)C2)cc(C#N)c1[N+](=O)[O-]	B2378	2	41	573587638
413	C=CCn1cc(C[NH+]2CCC(c3cc(NC(=O)C=C)n4nc(C(C)(C)C)cc4n3)CC2)c(C)n1	B2378	2	42	12120861
414	C=CC(=O)Nc1cccc2c(N3CCC[NH+](Cc4csc([C@H](C)OC)n4)CC3)nccc12	B2378	2	43	663701800
415	C=CC(=O)Nc1nc([NH+]2CCC[C@@H]2c2cccc3c2OCCO3)nc2cc(OC)c(OC)cc12	B2378	2	44	571599061
416	C=CC(=O)N1CCC[C@H](c2nnc([NH+]3CCSC[C@H]3C)n2C[C@H]2CCSC2(C)C)C1	B2378	2	45	1576863364
417	C=CC(=O)Nc1ccc(C(=O)Nc2ccc(SC3CCCCC3)cc2C)cc1[N+](=O)[O-]	B2801	1	1	72051693
418	C=CC(=O)Nc1cc(-c2nc(CC(=O)Nc3cc(Cl)cc(Cl)c3)no2)cc(Cl)n1	B2801	1	2	771048102
419	C=CC(=O)Nc1nc(CN[C@H](C)[C@H]2CCCN(C3CCC3)C2)nc2sc3c(c12)CCCC3	B2801	1	3	333145846
420	C=CC(=O)Nc1c(C(=O)N[C@@H](C)c2ncc(-c3ccccc3)o2)cc(C)cc1[N+](=O)[O-]	B2801	1	4	156021061
421	C=CC(=O)Nc1nc(CN[C@@H](C)c2ccccc2-c2ccc(Cl)cc2)nc(N(C)C)n1	B2801	1	5	298879725
422	C=CC(=O)Nc1ccc(C(=O)NCc2cc(-c3ccc(OC)cc3)cs2)cc1[N+](=O)[O-]	B2801	1	6	746883407
423	C=CC(=O)Nc1nc(NCc2ccc(OCC(F)(F)F)c(OC)c2)nc2ccccc12	B2801	1	7	301886478
424	C=CC(=O)Nc1ncc([N+](=O)[O-])cc1C(=O)Nc1cc(Cl)ccc1OCC1CCC1	B2801	1	8	190736059
425	C=CC(=O)Nc1nc(NCC2(c3ccc(OCC)cc3)CCOCC2)nc2ccccc12	B2801	1	9	301900808
426	C=CC(=O)Nc1cc(NCCc2cn(C)c3cc(Cl)ccc23)cc(C#N)c1[N+](=O)[O-]	B2801	1	10	561310239
427	C=CC(=O)Nc1ccc(NC(=O)[C@@H](C)Sc2nnc(-c3cccc(C)c3)n2CC)cc1	B2801	1	11	930597
428	C=CC(=O)Nc1nc(N[C@H](C)CCc2ccccc2)cc(-c2c3c(nn2C)CCCC3)n1	B2801	1	12	257261839
429	C=CC(=O)Nc1nc(CN2CCCCC[C@H]2C[C@H](O)c2ccco2)nc2ccccc12	B2801	1	13	181425806
430	C=CC(=O)Nc1ccc(C(=O)Nc2nc(-c3ccc(OC)c(OC)c3)cs2)cc1C	B2801	1	14	746321593
431	C=CC(=O)Nc1cc(C(=O)Nc2nnc([C@@H](CC)c3ccccc3)s2)cc(Cl)n1	B2801	1	15	170951427
432	C=CC(=O)Nc1cccc(S(=O)(=O)NCc2ccc(-c3nc4ccccc4s3)o2)c1	B2801	1	16	545971669
433	C=CC(=O)NCC1(Cc2nc(-c3cc(Cl)c(O)c(OCC)c3)no2)CCCCC1	B2801	1	17	823051438
434	C=CC(=O)Nc1c(C(=O)Nc2nc(C3CC3)c(Cc3ccccc3F)s2)c(C)nn1C	B2801	1	18	585080876
435	C=CC(=O)N([C@H](C)c1ccc2c(c1)CCC2)[C@H](C)c1nc(N)nc(Nc2ccccc2)n1	B2801	1	19	1658037471
436	C=CC(=O)N(Cc1nc(N)nc(Nc2ccccc2CC)n1)[C@@H]1CCC(C)(C)C[C@@H]1C	B2801	1	20	1559775792
437	C=CC(=O)N(c1ccccc1)c1ccc(NC(=O)NC(C)(C)c2cn(C(C)C)nn2)nc1	B2801	1	21	668109844
438	C=CC(=O)N(CCN/C(O)=C1/N=CC=CC1=O)[C@H](C)c1cc2c(ccc3ccccc32)o1	B2801	1	22	181962822
439	C=CC(=O)N(Cc1nc(N)nc(Nc2ccc(F)cc2)n1)C1(c2ccc(Cl)cc2)CC1	B2801	1	23	1643507924
440	C=CC(=O)N(C)C1(CNC(=O)Nc2nc(Sc3ccccc3)ns2)CCCCC1	B2801	1	24	1623207355
441	C=CC(=O)N(CCNc1ccc(-c2nn[nH]n2)cn1)C1CCCCCCCCCCC1	B2801	1	25	1593560889
442	C=CC(=O)N1CC[C@@H](CCNC(=O)c2cc3sc(Nc4ccccc4)nc3s2)C1	B2801	1	26	178959364
443	C=CC(=O)N(Cc1nc(N)nc(Nc2ccccc2CC)n1)C(C)(C)c1cccc(C)c1	B2801	1	27	1459835851
444	C=CC(=O)N(CCNc1ncc(Cl)cc1Cl)[C@@H](C)c1cc([N+](=O)[O-])ccc1O	B2801	1	28	756608759
445	C=CC(=O)N[C@H]1CCC[C@@H](Nc2nc(CN(C)C)nc3scc(-c4ccccc4)c23)C1	B2801	1	29	420232247
446	C=CC(=O)Nc1nnc(S[C@H](C)C(=O)N[C@@H](C)c2ccc(Cl)cc2Cl)s1	B2801	1	30	5636749
447	C=CC(=O)Nc1nc(C(=O)O[C@@H](C(=O)c2c[nH]c3ccccc23)c2ccccc2)cs1	B2801	1	31	788962554
448	C=CC(=O)Nc1ncnc2cc(C(=O)NCc3cccc(-c4ccc(C#N)s4)c3)ccc12	B2801	1	32	1618150032
449	C=CC(=O)N(c1ccccc1)c1cccc(C(=O)Nc2cccc(-n3cnnc3O)c2C)c1	B2801	1	33	461093144
450	C=CC(=O)Nc1c(C(N)=O)sc2nc(C)c(C(=O)OCC)c(/C=C/c3ccccc3)c12	B2801	1	34	951723504
451	C=CC(=O)N[C@H](Cc1c[nH]c2ccccc12)c1nc([C@@H]2CSc3ccccc3O2)no1	B2801	1	35	904709065
452	C=CC(=O)Nc1c(C#N)c(C)nn1CC(=O)Nc1ccc(Oc2cccc(Cl)c2)cc1	B2801	1	36	132309995
453	C=CC(=O)Nc1ccc(C(=O)Nc2ccccc2-c2ncc3n2CCCC3)cc1[N+](=O)[O-]	B2801	1	37	798268146
454	C=CC(=O)Nc1ccc2c(c1)CCC[C@@H]2NCc1ccc(OC)c2oc(C(=O)OC)cc12	B2801	1	38	414939526
455	C=CC(=O)Nc1cc(N[C@@H]2CCO[C@H]2c2ccc(Cl)c(F)c2)cc(C#N)c1[N+](=O)[O-]	B2801	1	39	561284030
456	C=CC(=O)Nc1nccnc1C(=O)Nc1ncc(Cc2cc(Cl)cc(Cl)c2)s1	B2801	1	40	24925033
457	C=CC(=O)Nc1nc(C(=O)OCC(=O)c2c(-c3ccccc3)[nH]c3ccccc23)cs1	B2801	1	41	779115850
458	C=CC(=O)Nc1nc(S[C@@H](C)C(=O)Nc2cc(Cl)ccc2Cl)c(C#N)cc1C#N	B2801	1	42	38769223
459	C=CC(=O)N(Cc1nc(O)c2c(-c3ccccc3Cl)csc2n1)[C@H](CN)C(C)(C)C	B2801	1	43	420364868
460	C=CC(=O)Nc1c(NC(=O)c2c(C)n(C3CC3)c3ccc(OC)cc23)cccc1C(=O)OC	B2801	1	44	1116947487
461	C=CC(=O)N(c1ccccc1)c1ccc(NC(=O)Nc2cnn(C3CCOCC3)c2C)nc1	B2801	1	45	668109028
462	C=CC(=O)Nc1ccnc(C(=O)Nc2ncc(Cc3ccc(OC(F)(F)F)cc3)s2)c1	B2801	1	46	1626133197
463	C=CC(=O)Nc1cc(N[C@@H]2CCN(c3ccc(Cl)cc3Cl)C2)cc(C#N)c1[N+](=O)[O-]	B2801	1	47	578309992
464	C=CC(=O)Nc1cc(C(=O)Nc2nc3ccccc3n2-c2ccccc2OC)cc(Cl)n1	B2801	1	48	742116435
465	C=CC(=O)Nc1cc(S(=O)(=O)N2CCCc3sccc3C2)c(F)cc1NC(C)(C)C	B2841	0	1	651552986
466	C=CC(=O)Nc1nc2c(c(C)nn2-c2ccc(C)c(C)c2)c(-c2ccc(O)c(OC)c2)c1C#N	B2841	0	2	20403688
467	C=CC(=O)Nc1nccnc1C(=O)Nc1sc2c(c1-c1nc3ccccc3s1)CCC2	B2841	0	3	513699142
468	C=CC(=O)Nc1c([N+](=O)[O-])ccc(N2CCC[C@H]2c2cccc3c2OCCO3)c1F	B2841	0	4	476106447
469	C=CC(=O)NC1(c2noc(-c3cccc(-n4ccc(C(F)(F)F)n4)c3)n2)CCCC1	B2841	0	5	261664589
470	C=CC(=O)Nc1ccc2sc(C(=O)N3CCC[C@H](c4nncn4C(C)C)C3)cc2c1	B2841	0	6	1341721118
471	C=CC(=O)Nc1nonc1-c1nc2ccccc2n1Cc1cccc(C(F)(F)F)c1	B2841	0	7	894913
472	C=CC(=O)Nc1c(Cl)cc(Cc2noc([C@H]3CCn4ccnc4C3)n2)cc1Cl	B2841	0	8	896668803
473	C=CC(=O)Nc1nc(CN2Cc3cccc(OC)c3C2)nc2sc3c(c12)CCCC3	B2841	0	9	626022170
474	C=CC(=O)N1CCN(C(=O)c2cc3sc(Nc4ccccc4)nc3s2)CC1(C)C	B2841	0	10	673907896
475	C=CC(=O)Nc1nc(CN2CCO[C@@H](c3ccccc3F)C2)nc2sc(C)c(C)c12	B2841	0	11	329108145
476	C=CC(=O)Nc1c(-c2noc(C3(C(F)(F)F)CCC3)n2)cnn1-c1ccccc1F	B2841	0	12	924332491
477	C=CC(=O)N1CCC(c2csc(NC(=O)[C@@H]3SCCc4sccc43)n2)CC1	B2841	0	13	567375507
478	C=CC(=O)Nc1cc(-c2noc(-c3ccc(C)nc3C3CC3)n2)c(Br)cn1	B2841	0	14	924163674
479	C=CC(=O)Nc1nc(CN2CCO[C@H](c3ccc(Cl)s3)C2)nc2ccccc12	B2841	0	15	72698514
480	C=CC(=O)Nc1c(C(=O)OCC)c2nc3ccccc3nc2n1-c1ccc(F)cc1F	B2841	0	16	636294
481	C=CC(=O)Nc1cccc(C(=O)N2CCCCC[C@H]2c2noc(-c3ccccc3)n2)n1	B2841	0	17	423896631
482	C=CC(=O)Nc1ncnc2cc(C(=O)N(C)[C@@H](C)c3nc4ccccc4s3)ccc12	B2841	0	18	1441409270
483	C=CC(=O)Nc1nc2c(c(-c3cc(CN4CCCC4)cs3)c1C#N)N1CCC2CC1	B2841	0	19	102359404
484	C=CC(=O)Nc1nc(CN2CCC(n3c(C)nc4ccccc43)CC2)nc2ccccc12	B2841	0	20	280221585
485	C=CC(=O)N1[C@@H]2CC[C@H]1CC(c1noc(-c3c[nH]nc3-c3cc4ccccc4o3)n1)C2	B2841	0	21	871798157
486	C=CC(=O)Nc1nc(C2CC2)ncc1-c1noc([C@H]2C[C@@]23CCCc2ccccc23)n1	B2841	0	22	683598870
487	C=CC(=O)NC1(c2noc(-c3cnc(-c4ccccc4Br)s3)n2)CCC1	B2841	0	23	871787426
488	C=CC(=O)Nc1c(C(=O)N2CCCC2)sc2nc(-c3ccc(OC)cc3)nc(C)c12	B2841	0	24	9183952
489	C=CC(=O)Nc1nc([C@H](C#N)C(=O)[C@H]2CC(C)(C)Oc3ccccc32)nc2ccccc12	B2841	0	25	1341938463
490	C=CC(=O)Nc1cc(N2CCO[C@H](c3ccc(F)cc3Cl)C2)cc(C#N)c1[N+](=O)[O-]	B2841	0	26	579817234
491	C=CC(=O)Nc1nc2c(s1)CN(c1nc3c(Br)cccc3s1)CC2	B2841	0	27	1559067450
492	C=CC(=O)N([C@@H](C)c1nc(O)c2c(C)c(C)sc2n1)[C@@H]1[C@@H]2CCO[C@@H]2C12CCC2	B2841	0	28	269982529
493	C=CC(=O)Nc1nc([C@H](C)N2C[C@H](N3CCCC3)C[C@@H]2C)nc2sc(C)c(C)c12	B2841	0	29	329101499
494	C=CC(=O)Nc1nc2c(C)cc(C(=O)N3CCC[C@H](c4nccn4CC)C3)cc2s1	B2841	0	30	91468454
495	C=CC(=O)NC1(c2noc(-c3cn(-c4ccc(Cl)cc4)nc3C)n2)CCCCC1	B2841	0	31	569350475
496	C=CC(=O)Nc1nc(N(C)[C@H](C)c2ccc(F)c(F)c2)nc2c1cnn2C(C)(C)C	B2841	0	32	663382907
497	C=CC(=O)Nc1nc(SCC#Cc2ccc(OC(F)(F)F)cc2)c(C#N)cc1C#N	B2841	0	33	135273933
498	C=CC(=O)N([C@@H]1Cc2ccc(-c3nn[nH]n3)cc2C1)[C@H]1C[C@H](C)Sc2sccc21	B2841	0	34	1580443706
499	C=CC(=O)N1CCC[C@H](C2CCN(Cc3nc(O)c4c(C)c(C)sc4n3)CC2)CC1	B2841	0	35	923505763
500	C=CC(=O)Nc1c(C(=O)N2CCN([C@@H](C)c3ccsc3)CC2)sc2ncccc12	B2841	0	36	635803538
501	C=CC(=O)Nc1ccc([N+](=O)[O-])cc1-c1nc(-c2ccccc2Br)no1	B2841	0	37	387021367
502	C=CC(=O)Nc1nc(Cl)cc(SCC2CCN(C(=O)OC(C)(C)C)CC2)n1	B2841	0	38	301872663
503	C=CC(=O)Nc1ccc([N+](=O)[O-])cc1C(=O)N1CCCC[C@@H]1c1nc2ccccc2o1	B2841	0	39	364932322
504	C=CC(=O)Nc1c(-c2noc(C3(c4ccc(C(F)(F)F)cc4)CCC3)n2)cnn1C	B2841	0	40	924167248
505	C=CC(=O)N1C(C)(C)CC(Nc2ncnc3c(Cl)cc([N+](=O)[O-])cc23)CC1(C)C	B2841	0	41	1117548121
506	C=CC(=O)N[C@H](Cc1cn(C(=O)OC(C)(C)C)c2ccccc12)C(=O)OC(C)(C)C	B2841	0	42	113936215
507	C=CC(=O)Nc1ccc2nc(N3CCCN(Cc4ccc(C#N)cc4)CC3)sc2c1	B2841	0	43	589104505
508	C=CC(=O)N1CCC[C@H]1C1CCN([C@H](C)c2nc(O)c3c(C)c(C)sc3n2)CC1	B2841	0	44	333869957
509	C=CC(=O)Nc1c(C#N)cnn1C(=O)Cc1c(C)nc2ccccc2c1-c1ccccc1	B2841	0	45	57555882
510	C=CC(=O)N(C(C)C)C1CCN(C(=O)Nc2nc3ccc4scnc4c3s2)CC1	B2841	0	46	934026949
511	C=CC(=O)NC1(c2noc(Cc3cn4cc(Cl)cc(Cl)c4n3)n2)CCCCC1	B2841	0	47	576744576
512	C=CC(=O)Nc1sc2c(c1C#N)CCN(c1nc(C(F)F)nc3ccc(F)cc13)C2	B2841	0	48	1642059928
513	C=CC(=O)Nc1ccc(NC(=O)N[C@@H]2C[C@H]2c2ccccc2C)cc1C	B2990	0	1	850768817
514	C=CC(=O)N[C@@H]1C[C@H]1c1ccc(NC(=O)Nc2cc(C)cc(C)c2)cc1	B2990	0	2	864618099
515	C=CC(=O)Nc1ccc(F)c(NC(=O)N[C@@H](C)[C@@]23CCCC[C@H]2C3)c1	B2990	0	3	868163230
516	C=CC(=O)Nc1c(Cl)cc(NC(=O)/C=C\c2ccc[nH]2)cc1Cl	B2990	0	4	588547559
517	C=CC(=O)Nc1ccccc1CNC(=S)Nc1cccc(Cl)c1	B2990	0	5	6276747
518	C=CC(=O)Nc1c(Cl)cc(C(=O)N[C@@H](C)c2ccc[nH]2)cc1Cl	B2990	0	6	765338040
519	C=CC(=O)Nc1ccc(C)c(NC(=O)c2cc(Cl)c(Cl)[nH]2)c1	B2990	0	7	237587994
520	C=CC(=O)Nc1cccc(NC(=O)NC2(C)Cc3ccccc3C2)c1C	B2990	0	8	625915257
521	C=CC(=O)Nc1c(Cl)cc(NC(=S)NC2CCC2)cc1Cl	B2990	0	9	814191125
522	C=CC(=O)NC[C@H]1CCC[C@H]1NC(=O)Nc1cc(Cl)cc(Cl)c1	B2990	0	10	232306871
523	C=CC(=O)NC(C)(C)c1ccc(NC(=O)N[C@@H]2CCC[C@@H](F)C2)cc1	B2990	0	11	1334779479
524	C=CC(=O)Nc1cc(NC(=O)NC[C@@H]2C[C@H]3C=C[C@H]2CC3)ccc1F	B2990	0	12	1325707040
525	C=CC(=O)N[C@@H]1CCCC[C@H]1NC(=O)Nc1cccc(Cl)c1Cl	B2990	0	13	564842236
526	C=CC(=O)Nc1cc(NC(=O)c2ccc3[nH]c(C)c(C)c3c2)ccc1F	B2990	0	14	387759567
527	C=CC(=O)N[C@H]1CCCCCC[C@@H]1C(=O)Nc1cccc2[nH]ccc12	B2990	0	15	150953020
528	C=CC(=O)NC(C)(C)CNC(=O)Nc1cc(Cl)c(C)cc1Cl	B2990	0	16	415326005
529	C=CC(=O)N[C@@H]1C[C@H](NC(=O)Nc2ccccc2C(C)C)C12CCC2	B2990	0	17	623071538
530	C=CC(=O)Nc1c(Cl)cc(NC(=O)N[C@]2(C)CC2(C)C)cc1Cl	B2990	0	18	822830802
531	C=CC(=O)Nc1cc(C(=O)N=c2cc(C3CCCCC3)[nH][nH]2)ccc1C	B2990	0	19	646031396
532	C=CC(=O)NC1CCC(NC(=O)N[C@H]2CCCC[C@H]2C(C)(C)C)CC1	B2990	0	20	1575119718
533	C=CC(=O)Nc1cc(C)cc(NC(=O)NC2CC(C(F)(F)F)C2)c1	B2990	0	21	632964296
534	C=CC(=O)NC1[C@@H]2CCC[C@H]1CC(C(=O)N[C@@H](C)c1ccsc1)C2	B2990	0	22	1342882710
535	C=CC(=O)N[C@@H]1CCCCC[C@H]1NC[C@H]1CCCC[C@H]1C(F)(F)F	B2990	0	23	423130402
536	C=CC(=O)NC1C[C@@H]2CC[C@@H](C1)C2N[C@@H]1CC[C@](C)(c2ccccc2)C1	B2990	0	24	414986794
537	C=CC(=O)N([C@H](C)c1cc(C)ccc1O)[C@@H]1Cc2ccccc2[C@H]1O	B2990	0	25	903440372
538	C=CC(=O)N[C@H]1C[C@H]1c1ccc(NC(=O)N2CCCC[C@H]2CC)cc1	B2990	0	26	1549792131
539	C=CC(=O)Nc1ccc(C)c(NC(=O)Cc2c(F)cccc2Cl)c1	B2990	0	27	20425818
540	C=CC(=O)N[C@@H]1CCCC[C@H]1N[C@H](C)c1cccc(C(F)(F)F)c1	B2990	0	28	424378183
541	C=CC(=O)Nc1ccc(Cl)c(C(=O)Nc2ccc(N(C)C)cc2)c1	B2990	0	29	20194235
542	C=CC(=O)Nc1ccc(NC(=O)N2CC(C)(C)CC(C)(C)C2)cc1C	B2990	0	30	850774266
543	C=CC(=O)Nc1c(Cl)cc(C(=O)NCC2CCCC2)cc1Cl	B2990	0	31	212894454
544	C=CC(=O)Nc1cc(C)cc(CNC(=O)[C@H]2C[C@@H](C)CC(C)(C)C2)c1	B2990	0	32	423705005
545	C=CC(=O)NC[C@@H]1C[C@@H](C)N(C(=O)Nc2cc(C)c(Cl)c(C)c2)C1	B2990	0	33	334836950
546	C=CC(=O)N[C@@H]1CCN(C(=O)Nc2cccc(C3CCC3)c2)C[C@@H]1C	B2990	0	34	333400823
547	C=CC(=O)N[C@@H]1C[C@H](N[C@@H]2CC[C@@H](c3ccc(F)cc3)C2)C12CCC2	B2990	0	35	925664503
548	C=CC(=O)Nc1ccc(C)c(C(=O)N[C@@H]2C[C@H]3C[C@H]2[C@H]2CCC[C@@H]32)c1	B2990	0	36	262366229
549	C=CC(=O)Nc1cc(F)cc(CNC(=O)N2C[C@H](CC)CC[C@H]2C)c1	B2990	0	37	892743651
550	C=CC(=O)N[C@@H]1c2ccccc2C[C@H]1N[C@H]1CCCNc2ccccc21	B2990	0	38	902437910
551	C=CC(=O)N(Cc1n[nH]c2ccccc12)C1CC(C)(C)NC(C)(C)C1	B2990	0	39	590880809
552	C=CC(=O)NC[C@@H]1CC[C@@H](N[C@@H]2CCSc3cc(C)c(C)cc32)C1	B2990	0	40	423504963
553	C=CC(=O)N[C@H]1c2ccccc2C[C@H]1N[C@@H](C)C1CCC(F)(F)CC1	B2990	0	41	1551378822
554	C=CC(=O)Nc1c(F)cccc1CNc1ccc2c(c1)[C@H](O)CCCC2	B2990	0	42	877624455
555	C=CC(=O)Nc1ccccc1C(=O)N[C@H]1C[C@H](c2ccc(F)cc2)C1	B2990	0	43	1580460225
556	C=CC(=O)N[C@H]1CCC[C@H](N[C@@H](C)c2ccc(Br)s2)C1	B2990	0	44	423406935
557	C=CC(=O)NC[C@@H]1CCCN1C(=O)Nc1cccc2c1[C@H](C)CC2(C)C	B2990	0	45	926197263
558	C=CC(=O)N[C@H]1CCCN(C(=O)Nc2c(CC)cc(C)cc2CC)C1	B2990	0	46	335643830
559	C=CC(=O)N[C@@H]1CCCCCN(C(=O)N[C@@H](C)[C@H]2CCC[C@@H](C)C2)C1	B2990	0	47	1576679524
560	C=CC(=O)Nc1c(F)cccc1CN1CCC[C@@H]1c1ccc(O)cc1	B2990	0	48	637971648
561	C=CC(=O)Nc1ccc(SCC(=O)Nc2cccc(-c3csc(C)n3)c2)c(Cl)c1	B2994	0	1	513251316
562	C=CC(=O)Nc1c(C(=O)Nc2cc(Cl)ccc2Oc2cccc(C)c2)cnn1C(C)C	B2994	0	2	798831713
563	C=CC(=O)N[C@@H]1[C@H]2CC[C@@H](C2)[C@@H]1C(=O)Nc1cc(NC(=O)Nc2ccccc2)ccc1C	B2994	0	3	643991839
564	C=CC(=O)NCc1cc(C)cc(NC(=O)c2ccc(C)c(NC(=O)NC(C)(C)C)c2)c1	B2994	0	4	457376405
565	C=CC(=O)NC1(C)CCN(C(=O)Nc2cc(NC(=O)Nc3ccccc3)ccc2C)CC1	B2994	0	5	666834205
566	C=CC(=O)N[C@H]1CCC[C@H](CNC(=O)c2cc(NC(=O)NC(C)(C)C)ccc2Cl)C1	B2994	0	6	575122500
567	C=CC(=O)Nc1ccc2c(c1)CCC[C@H]2NC(=O)Nc1ccc(C)c(C(=O)NC(C)C)c1	B2994	0	7	415152472
568	C=CC(=O)Nc1ccc(NC(=O)NC23C[C@H]4C[C@@H](CC(O)(C4)C2)C3)c(C(F)(F)F)c1	B2994	0	8	841295324
569	C=CC(=O)Nc1ccc(CNC(=O)N[C@H](c2c[nH]c3cccc(F)c23)C(F)(F)F)cn1	B2994	0	9	1562985215
570	C=CC(=O)Nc1c(Cl)cc(NC(=O)NC[C@@H](O)c2ccccc2Cl)cc1Cl	B2994	0	10	753064857
571	C=CC(=O)NC1(C(=O)Nc2ccc(NC(=O)Nc3ccc(Cl)cc3)cc2)CCCC1	B2994	0	11	262445800
572	C=CC(=O)Nc1cc(NC(=O)N[C@@H]2CCCC[C@H]2NC(=O)c2ccccc2)ccc1F	B2994	0	12	1328324453
573	C=CC(=O)NC1CCC(NC(=O)Nc2cccc(C(=O)Nc3cccc(F)c3)c2)CC1	B2994	0	13	414964070
574	C=CC(=O)NC[C@]12CCC[C@H]1CN(C(=O)Nc1cccc(NC(=O)c3ccccc3)c1)C2	B2994	0	14	652568063
575	C=CC(=O)Nc1ccc2c(c1)CCC[C@@H]2NC(=O)C(=O)Nc1cc(C)c(F)cc1Cl	B2994	0	15	415618477
576	C=CC(=O)Nc1cc(C)cc(CNC(=O)Nc2ccc(N3C[C@H](C)O[C@@H](C)C3)c(F)c2)c1	B2994	0	16	841052706
577	C=CC(=O)NCC1(NC(=O)Nc2cc(Br)ccc2N2CCCC2)CCCC1	B2994	0	17	415308957
578	C=CC(=O)NC[C@@H]1[C@H](C)CCCN1C(=O)Nc1ccc(C(=O)NC2CCCCC2)cc1	B2994	0	18	414996455
579	C=CC(=O)Nc1ccc2c(c1)CCC[C@@H]2NC(=O)N[C@H]1CCO[C@@H]1c1ccc(F)c(F)c1	B2994	0	19	417975574
580	C=CC(=O)Nc1ccc(C)c(NC(=O)NC2CCN(Cc3ccc(Cl)cc3)CC2)c1	B2994	0	20	841319895
581	C=CC(=O)Nc1ccc(NC(=O)Nc2ccc(O[C@@H]3CCOC3)cc2)c(C(F)(F)F)c1	B2994	0	21	841291045
582	C=CC(=O)NC1(CNC(=O)C(=O)Nc2cccc(-c3cccs3)c2)CCCCCC1	B2994	0	22	415320605
583	C=CC(=O)N1CCC[C@@H](NC(=O)Nc2ccc(Cl)c(C(=O)Nc3ccccc3)c2)CC1	B2994	0	23	667107662
584	C=CC(=O)Nc1ccnc(C(=O)Nc2ccc(NC(=O)c3cccc(Cl)c3)cc2C)c1	B2994	0	24	1466687470
585	C=CC(=O)Nc1c(Cl)cc(NC(=O)N[C@H](C)c2ccc(NC(N)=O)cc2)cc1Cl	B2994	0	25	753077578
586	C=CC(=O)Nc1ccc2c(c1)CCC[C@H]2NC(=O)NC[C@@H](C)N1CCc2ccccc2C1	B2994	0	26	417346227
587	C=CC(=O)NC1(CNC(=O)C(=O)Nc2cccc(C(F)F)c2Cl)CCCCCC1	B2994	0	27	415314291
588	C=CC(=O)NC1CCC(NC(=O)Nc2ccc(N3CCCCC3)c3ncccc23)CC1	B2994	0	28	667524138
589	C=CC(=O)N[C@H]1CCC[C@@H](NC(=O)C(=O)Nc2cccc(-c3cccc(Cl)c3)c2)C1	B2994	0	29	415649736
590	C=CC(=O)NC[C@@H]1C[C@@H](C)CCN1C(=O)Nc1cc(C(=O)Nc2ccccc2)ccc1C	B2994	0	30	414841157
591	C=CC(=O)Nc1ccc(NC(=O)C(=O)N[C@@H](C)c2cc(C)oc2C)c(C(F)(F)F)c1	B2994	0	31	1331420663
592	C=CC(=O)NC[C@@H](NC(=O)Nc1ccc(Br)cc1C(F)(F)F)C(C)(C)C	B2994	0	32	414967739
593	C=CC(=O)NCC1(C(=O)Nc2cc(-c3ccc(Br)s3)[nH]n2)CCCC1	B2994	0	33	584778391
594	C=CC(=O)N[C@@H]1CCc2ncc(NC(=O)NC[C@@H]3CCCC[C@H]3C(F)(F)F)cc2C1	B2994	0	34	667808411
595	C=CC(=O)N[C@H]1[C@H]2CC[C@@H](C2)[C@@H]1C(=O)Nc1ccc(NC(=O)N2CCCCCC2)cc1	B2994	0	35	237997197
596	C=CC(=O)NC1C[C@H]2CC[C@@H](C1)C2NC(=O)Nc1cccc(NC(=O)c2cccs2)c1	B2994	0	36	414797846
597	C=CC(=O)Nc1ccc2c(c1)CCC[C@@H]2NC(=O)C(=O)N[C@@H](C)c1cc2ccccc2o1	B2994	0	37	418919548
598	C=CC(=O)N[C@@H](C)[C@H]1CCCN(C(=O)NCCc2c[nH]c3cc(Cl)cc(Cl)c23)C1	B2994	0	38	418066301
599	C=CC(=O)Nc1cc(NC(=O)N[C@@H](C)c2ccc(N3CCCOC3=O)cc2)ccc1F	B2994	0	39	1325330241
600	C=CC(=O)Nc1ccc(NC(=O)N2CCC[C@H]2C[C@@H](O)c2ccco2)c(C(F)(F)F)c1	B2994	0	40	841293107
601	C=CC(=O)NC[C@@H]1CCCC[C@H]1NC(=O)Nc1ccn(-c2cccc(C(F)(F)F)c2)n1	B2994	0	41	415458408
602	C=CC(=O)Nc1nc(=O)[nH]c(-c2cccc3ccccc23)c1C(=S)Nc1ccccc1	B2994	0	42	95619083
603	C=CC(=O)NC[C@H](NC(=O)N[C@@H]1CCCc2nc(C)ncc21)c1ccc2ccccc2c1	B2994	0	43	841827743
604	C=CC(=O)N1CCc2ccc(NC(=O)NC[C@H](O)c3cc(Cl)cc(Cl)c3)cc2C1	B2994	0	44	841306441
605	C=CC(=O)NC1(CNC(=O)N2CCC([C@H](O)c3ccc(Cl)cc3)CC2)CCCCC1	B2994	0	45	841922755
606	C=CC(=O)NC1(CNC(=O)Nc2ccc(Br)c(Cl)c2Cl)CCCC1	B2994	0	46	659008560
607	C=CC(=O)NCc1ccccc1NC(=O)N[C@H]1CCN(c2ccccc2C(F)(F)F)C1	B2994	0	47	904645622
608	C=CC(=O)NC[C@@H]1CC[C@@H](NC(=O)N2CCCC[C@@H]2c2ncc(-c3cccc(F)c3)[nH]2)C1	B2994	0	48	566611087
609	C=CC(=O)Nc1nc(O)ncc1N1CCN(C(=O)[C@H](NC(=O)OC(C)(C)C)c2ccc(C)cc2)CC1	B2994	0	49	797996287
610	C=CC(=O)Nc1ccc(NC(=O)C(=O)Nc2cc(Cl)ccc2N2CCCCC2)cc1C	B2994	1	1	850864612
611	C=CC(=O)N1C(C)(C)CC(NC(=O)C(=O)Nc2ccccc2NC(C)(C)C)CC1(C)C	B2994	1	2	281738539
612	C=CC(=O)Nc1c(Cl)cc(NC(=O)N[C@@H]2COc3cc(F)cc(F)c32)cc1Cl	B2994	1	3	753110094
613	C=CC(=O)Nc1cc(C)cc(CNC(=O)N[C@@H]2CCO[C@H]2c2ccc(Cl)c(F)c2)c1	B2994	1	4	417991620
614	C=CC(=O)NC[C@@H]1CC[C@H](NC(=O)Nc2cc(C(F)(F)F)ccc2Br)C1	B2994	1	5	415663946
615	C=CC(=O)Nc1ccc(NC(=O)N(C)[C@H]2c3cc(Cl)cc(Cl)c3C[C@H]2O)cc1C	B2994	1	6	850774876
616	C=CC(=O)N[C@H]1CCN(C(=O)Nc2cc(NC(=O)c3ccccc3)ccc2C)C[C@H]1CC	B2994	1	7	666823108
617	C=CC(=O)Nc1cc(C)cc(CNC(=O)N2CCC([C@@H]3C(=O)Nc4ccccc43)CC2)c1	B2994	1	8	418748083
618	C=CC(=O)Nc1cc(C)cc(CNC(=O)C(=O)Nc2ccccc2N2CCCCCC2)c1	B2994	1	9	415821205
619	C=CC(=O)Nc1ccc2c(c1)CC[C@@H]2NC(=O)N[C@H]1c2ccccc2CC12CCOCC2	B2994	1	10	584184035
620	C=CC(=O)N[C@@H]1CCC[C@@H](NC(=O)N[C@@H](C)c2sc(-c3ccc(C)cc3)nc2C)C1	B2994	1	11	417551490
621	C=CC(=O)N[C@H]1CCC[C@@H](NC(=O)NC2CCN(c3ccc(C(C)(C)C)cc3)CC2)C1	B2994	1	12	841729627
622	C=CC(=O)N[C@]1(C)CCCC[C@H]1C(=O)Nc1ccc(F)c(NC(=O)c2ccoc2C)c1	B2994	1	13	263284688
623	C=CC(=O)N[C@@H]1CCC[C@@H](CNC(=O)N[C@H](c2c[nH]c3ccccc23)C(F)(F)F)C1	B2994	1	14	415717976
624	C=CC(=O)Nc1cccc(CNC(=O)Nc2ccc(Cl)c(F)c2N2CCOCC2)c1	B2994	1	15	659013509
625	C=CC(=O)N[C@H](C)c1ccc(NC(=O)C(=O)N[C@@H](c2ccc(F)cc2)C(C)(C)C)cc1	B2994	1	16	414716510
626	C=CC(=O)Nc1cccc(NC(=O)N[C@H](C)c2cc(F)ccc2N2CCN(C)CC2)c1C	B2994	1	17	625920375
627	C=CC(=O)NC[C@H]1CN(C(=O)Nc2cc(Cl)c(N)c(Cl)c2)CC[C@H]1C(F)(F)F	B2994	1	18	859682652
628	C=CC(=O)NC[C@H](NC(=O)Nc1cc(Cl)ccc1N1CCSCC1)C(C)(C)C	B2994	1	19	415121204
629	C=CC(=O)NCc1cc(C)cc(NC(=O)N[C@@H]2CCN(c3ccc(Cl)c(F)c3)C2)c1	B2994	1	20	424429123
630	C=CC(=O)Nc1ccc(NC(=O)N[C@@H]2CCCN(Cc3ccc(F)cc3Cl)C2)cc1	B2994	1	21	841299599
631	C=CC(=O)Nc1c(Cl)cc(NC(=O)C(=O)NCCC2=CCCCCC2)cc1Cl	B2994	1	22	839518067
632	C=CC(=O)N1CCc2ccccc2[C@H]1CNC(=O)Nc1ccc(NC(C)=O)cc1Cl	B2994	1	23	415140443
633	C=CC(=O)NCc1cc(NC(=O)N[C@H]2COc3c(C)cccc3C2)cc(C(F)(F)F)c1	B2994	1	24	415969022
634	C=CC(=O)NC1(C)CCC(NC(=O)N2CCC[C@@H](c3cc(-c4ccccc4)[nH]n3)C2)CC1	B2994	1	25	1553545466
635	C=CC(=O)N([C@H]1CCc2[nH]c3ccc(OC)cc3c2C1)[C@H](C)c1ccc2nc(O)[nH]c2c1	B2994	1	26	679902401
636	C=CC(=O)Nc1ccc2c(c1)CCC[C@H]2NC(=O)NCc1nc(C(F)(F)F)cs1	B2994	1	27	417717448
637	C=CC(=O)Nc1ccc2c(c1)CCC[C@H]2NC(=O)N[C@H](CC)c1ccc2c(c1)OCCO2	B2994	1	28	417188496
638	C=CC(=O)Nc1cccc(NC(=O)C(=O)N2CCC[C@H](c3cc4ccccc4[nH]3)C2)c1C	B2994	1	29	626795546
639	C=CC(=O)Nc1ccc2c(c1)CCC[C@@H]2NC(=O)NC(C)(C)c1ccccc1[N+](=O)[O-]	B2994	1	30	418559520
640	C=CC(=O)N1Cc2ccc(CNC(=O)N[C@@H]3CCc4[nH]c5ccc(C)cc5c4C3)cc2C1	B2994	1	31	418008480
641	C=CC(=O)Nc1ccc2c(c1)CCC[C@H]2NC(=O)c1ccc(Cl)c(N2CCNC2=O)c1	B2994	1	32	186577916
642	C=CC(=O)Nc1c(Cl)cc(NC(=O)N[C@@H]2CCC[C@]2(C)C(=O)OCC)cc1Cl	B2994	1	33	822830649
643	C=CC(=O)NC[C@H]1CCCC[C@H]1NC(=O)Nc1ccc(N2CCc3sccc3C2)cc1	B2994	1	34	841091117
644	C=CC(=O)N[C@H]1CCC[C@H](CNC(=O)NC(C)(C)c2ccc(Br)c(C)c2)C1	B2994	1	35	418733667
645	C=CC(=O)N[C@@](C(=O)Nc1cccc(-c2cn[nH]c2)c1)(c1cccc(F)c1)C(F)(F)F	B2994	1	36	807172325
646	C=CC(=O)N[C@H]1C[C@H](C(=O)Nc2cccc(NC(=O)c3cccc(C(F)(F)F)c3)c2)C1	B2994	1	37	662579357
647	C=CC(=O)Nc1ncccc1CNC(=O)N[C@@H]1C[C@@H](c2ccccc2)Oc2ccccc21	B2994	1	38	1685499110
648	C=CC(=O)N[C@](C)(C(=O)Nc1ccc2c(c1)CCCN2)c1ccc(Br)cc1	B2994	1	39	262016585
649	C=CC(=O)N[C@@H]1CCc2ncc(NC(=O)N[C@H]3CC[C@H](c4cccc(F)c4)C3)cc2C1	B2994	1	40	563502066
650	C=CC(=O)Nc1c(Cl)cc(NC(=O)C(=O)N[C@@H]2CCCc3occc32)cc1Cl	B2994	1	41	297894211
651	C=CC(=O)N[C@@H]1CCCCC[C@@H]1C(=O)Nc1ccc(C(=O)Nc2cccnc2)c(Cl)c1	B2994	1	42	1261892682
652	C=CC(=O)Nc1ccc(NC(=O)N[C@@H]2[C@@H]3CCO[C@@H]3C23CCCC3)c(C(F)(F)F)c1	B2994	1	43	841294356
653	C=CC(=O)NCC[C@@H](NC(=O)N1CC=C(c2c[nH]c3cc(C)ccc23)CC1)C(F)(F)F	B2994	1	44	415991571
654	C=CC(=O)Nc1c(Cl)cc(C(=O)Nc2nc3ccc(Cl)nc3s2)cc1Cl	B2994	1	45	774189585
655	C=CC(=O)Nc1nc2c(c(N)c1C#N)[C@@H](c1ccccc1)c1ccc3ccccc3c1O2	B2994	1	46	22145497
656	C=CC(=O)N[C@@H]1CCCN(C(=O)c2cc(-c3cc(C)sc3C)nc3c2cnn3C(C)C)C1	B3194	0	1	195115956
657	C=CC(=O)N(Cc1cc(O)n2ncc(C#N)c2n1)[C@@H](c1cccc2ccccc12)C(F)(F)F	B3194	0	2	1559740539
658	C=CC(=O)N(c1ccc2c(OC)nccc2c1)c1cc(Br)ccc1-c1nn[nH]n1	B3194	0	3	1591668564
659	C=CC(=O)N(Cc1cc(O)n2ncc(C#N)c2n1)C1(c2ccc(C(F)(F)F)cc2)CCCC1	B3194	0	4	1645251480
660	C=CC(=O)Nc1c2c(nn1C)CN(C(=O)Nc1ccccc1SCc1ccccc1OC)C2	B3194	0	5	1476267570
661	C=CC(=O)Nc1cc(OC)c(C(=O)O[C@H](C)C(=O)Nc2ccc(C#N)c(Cl)c2)cc1Cl	B3194	0	6	15806149
662	C=CC(=O)Nc1c(C(=O)NC2(c3nccs3)CCCC2)cc(Br)cc1[N+](=O)[O-]	B3194	0	7	1321446658
663	C=CC(=O)Nc1nc([C@@H](C)N(C)Cc2csc(Br)c2)[nH]c(=Nc2ccccc2)n1	B3194	0	8	467184979
664	C=CC(=O)Nc1nc(C2CCCC2)ncc1C(=O)N1CCC[C@@H](C)[C@@H]1CNC(=O)OC(C)(C)C	B3194	0	9	807072565
665	C=CC(=O)Nc1nc(N)c2c(n1)O[C@@]1(CCCN(CC(c3ccccc3)c3ccccc3)CC1)C2	B3194	0	10	257208579
666	C=CC(=O)Nc1ncc(Br)cc1CNC(=O)[C@H](C)Sc1nc2ccccc2s1	B3194	0	11	1160330106
667	C=CC(=O)Nc1c(Cl)cc(NS(=O)(=O)c2cnn(-c3ccccc3OC)c2)cc1Cl	B3194	0	12	743251763
668	C=CC(=O)Nc1ncnc(N[C@H](c2cccc(S(C)(=O)=O)c2)c2ccc(F)c(F)c2)c1Cl	B3194	0	13	302877065
669	C=CC(=O)Nc1ncn(-c2ccc(OCC(=O)Nc3cc(C(F)(F)F)ccc3Cl)cc2)n1	B3194	0	14	432652197
670	C=CC(=O)Nc1nc(=NC[C@H]2CCCO[C@@H]2c2ccc(C)cc2)[nH]c2cc(OC)c(OC)cc12	B3194	0	15	463058218
671	C=CC(=O)N(Cc1nc(O)cc(CNC(=O)OC(C)(C)C)n1)[C@H]1CC[C@@](C)(c2ccccc2)C1	B3194	0	16	1308871991
672	C=CC(=O)Nc1nc(C)nc2sc(C(=O)N(Cc3ccccc3)CC3(O)CCCC3)c(C)c12	B3194	0	17	1545623315
673	C=CC(=O)Nc1nc(C)ncc1C(=O)Nc1ccccc1CN(C)C(=O)c1cc2ccccc2o1	B3194	0	18	1136779361
674	C=CC(=O)Nc1nc(Cl)c(N)c(N(Cc2ccc(C)cc2Br)C[C@@H]2CCCO2)n1	B3194	0	19	1651022732
675	C=CC(=O)Nc1c(C(=O)Nc2nc3ccccc3n2Cc2cccc(C(F)(F)F)c2)cnn1C	B3194	0	20	680485587
676	C=CC(=O)Nc1nc(CN(C)CC(=O)Nc2cccc(C)c2C)nc2sc3c(c12)CCCC3	B3194	0	21	302914222
677	C=CC(=O)Nc1nccnc1C(=O)N[C@H](C)c1sc(-c2ccccc2Br)nc1C	B3194	0	22	467709375
678	C=CC(=O)Nc1ccnc(CNC(=O)c2cn(-c3ccccc3Cl)nc2-c2ccc(C)cc2)n1	B3194	0	23	1340735211
679	C=CC(=O)N[C@H]1CC(C)(C)C[C@@](C)(CNc2ccc(S(=O)(=O)C(F)(F)F)cc2[N+](=O)[O-])C1	B3194	0	24	4284109
680	C=CC(=O)Nc1c(C#N)c2nc3ccccc3nc2n1CCNC(=O)c1cccc(C(F)(F)F)c1	B3194	0	25	3220634
681	C=CC(=O)Nc1ccc(N(CC2CCCC2)C(=O)C(=O)Nc2nc3c(s2)CSCC3)cc1	B3194	0	26	807006733
682	C=CC(=O)N(c1ccc(F)cc1)c1ccccc1NS(=O)(=O)c1ccc2ncnc(O)c2c1	B3194	0	27	537395791
683	C=CC(=O)N(CC(=O)Nc1nc2ccc(C)cc2s1)[C@@H]1CCCC[C@H]1NC(=O)OC(C)(C)C	B3194	0	28	1473572340
684	C=CC(=O)N(CC(=O)NC(=O)NC(C)(C)C)C1(c2noc(C3CCCCC3)n2)CCCCCC1	B3194	0	29	543558754
685	C=CC(=O)Nc1ccc([N+](=O)[O-])cc1C(=O)N1CCCc2cc(CNC(=O)OC(C)(C)C)ccc21	B3194	0	30	786923437
686	C=CC(=O)Nc1nc2c(s1)C[C@@H](NC(=O)c1cc(C)n(-c3ccc(Cl)c(Cl)c3)n1)CC2	B3194	0	31	561956210
687	C=CC(=O)Nc1nc(C2CC2)ncc1-c1noc(Cc2c[nH]c3cccc(Br)c23)n1	B3194	0	32	445598530
688	C=CC(=O)Nc1noc(CCNc2cc(C(F)(F)F)nc3c(F)cc(Br)cc23)n1	B3194	0	33	570558402
689	C=CC(=O)Nc1c2c(nn1C)CN(C(=O)Nc1ncc(Cc3cccc(C(F)(F)F)c3)s1)C2	B3194	0	34	1201109544
690	C=CC(=O)Nc1c(C(=O)c2ccc(C)c(C)c2)sc2c1c(=O)[nH]c(=O)n2[C@@H]1C[C@H]2CC[C@H]1C2	B3194	0	35	102282758
691	C=CC(=O)Nc1c(Cl)cc(C(=O)N2CCC(c3nnc(S)n3C3CC3)CC2)cc1Cl	B3194	0	36	764159224
692	C=CC(=O)Nc1c(C(=O)N2CSC[C@@H]2C(=O)Nc2cccc(C)c2C)sc2ncccc12	B3194	0	37	1628039837
693	C=CC(=O)Nc1c(Cl)cc(C(C)=NNc2c(OC)cccc2S(C)(=O)=O)cc1Cl	B3194	0	38	767392568
694	C=CC(=O)Nc1ccc(C(C)(C)C)cc1C(=O)O[C@H](C)C(=O)Nc1cccc([N+](=O)[O-])c1C	B3194	0	39	920630552
695	C=CC(=O)Nc1ccc(NC(=O)c2ccc3c(c2)C[C@H](c2ccccc2)OC3=O)cc1[N+](=O)[O-]	B3194	0	40	819899072
696	C=CC(=O)Nc1ncnc2sc3c(c12)CCN(CCCC(=O)Nc1c(C)cc(C)cc1C)C3	B3194	0	41	1307645641
697	C=CC(=O)Nc1ccc(C(=O)O[C@@H](C)C(=O)Nc2ccc3c(c2)c2ccccc2n3CC)nc1	B3194	0	42	776460209
698	C=CC(=O)Nc1c(Cl)cc(NC(=O)[C@H](C(C)C)n2nnc(-c3ccccc3)n2)cc1Cl	B3194	0	43	746833159
699	C=CC(=O)N(c1ccccc1)c1cccc(NC(=O)Cc2c(C)nc3c(c(O)nn3C)c2C)c1	B3194	0	44	511452774
700	C=CC(=O)Nc1cc(NC(=O)c2ccc(N3C[C@H](C)C[C@@H](C)C3)c([N+](=O)[O-])c2)ccc1OC	B3194	0	45	161359690
701	C=CC(=O)Nc1cccc(-c2noc(-c3ccc(S(=O)(=O)Nc4ccc(F)cc4)cc3)n2)c1	B3194	0	46	731801219
702	C=CC(=O)Nc1ccc(NC(=O)c2c(C)nn(Cc3ccccc3Cl)c2C)cc1[N+](=O)[O-]	B3194	0	47	819898625
703	C=CC(=O)N(c1ccc(C#N)cc1)c1cccc(C(=O)Nc2c[nH]nc2C(=O)OC(C)(C)C)c1	B3194	0	48	1143333616
704	C=CC(=O)Nc1nc(C)ncc1C(=O)N1CCS[C@@H]1c1ccc([N+](=O)[O-])cc1	B3277	1	1	597295979
705	C=CC(=O)Nc1nc(N2CCC(Oc3cccc(F)c3)CC2)c2cnn(C)c2n1	B3277	1	2	528089143
706	C=CC(=O)N[C@H]1CCCN(c2nnc(-c3cnccn3)n2C2CC(C(C)(C)C)C2)C1	B3277	1	3	1575118951
707	C=CC(=O)Nc1c(C(=O)OCc2cc(=O)n3c(C)csc3n2)ccc(F)c1C	B3277	1	4	781799810
708	C=CC(=O)Nc1nc(C2CC2)nc(N2CCN(c3ccnc4ccccc34)CC2)n1	B3277	1	5	896840909
709	C=CC(=O)N1CCC(n2nncc2C(=O)N[C@H](C)c2nc3ccccc3s2)CC1	B3277	1	6	852807576
710	C=CC(=O)N1CCO[C@H](C(=O)Nc2ccc(Sc3nncs3)c(Cl)c2)C1	B3277	1	7	237710513
711	C=CC(=O)Nc1ccc(C(=O)OCc2cn(C(C)(C)C)nn2)nc1Br	B3277	1	8	849752538
712	C=CC(=O)Nc1nc(N2CC(C)(C)O[C@@]3(C[C@@H]4CC[C@H]3C4)C2)cc(-n2cccn2)n1	B3277	1	9	333123048
713	C=CC(=O)Nc1nc(Cl)nc(N2CCC(c3ccc4cccnc4n3)CC2)n1	B3277	1	10	1553918372
714	C=CC(=O)Nc1ccc([N+](=O)[O-])cc1C(=O)N1CCOC[C@H]1c1nc(C)cs1	B3277	1	11	190004109
715	C=CC(=O)Nc1sc2c(c1C#N)CCN(C(=O)c1coc(-c3cccnc3)n1)C2	B3277	1	12	1648293483
716	C=CC(=O)N1CCc2nc(CNc3ccc(N4C[C@@H](C)O[C@H](C)C4)nc3)sc2C1	B3277	1	13	1576816042
717	C=CC(=O)N1CCC(c2csc(NC(=O)c3cncc(N4CCCC4)n3)n2)CC1	B3277	1	14	638334231
718	C=CC(=O)N1CCC(Sc2nc(O)c3cnn(Cc4ccccc4)c3n2)CC1	B3277	1	15	1580876301
719	C=CC(=O)N(Cc1ccc(-c2nn[nH]n2)s1)[C@@H]1CCOC2(CCSCC2)C1	B3277	1	16	823748084
720	C=CC(=O)N1CCC(n2nncc2C(=O)Nc2ccc(C)c(-c3ncco3)c2)CC1	B3277	1	17	662503888
721	C=CC(=O)N1[C@@H]2CC[C@H]1CC(Cc1nc(Cc3nc(N)c4ccccc4n3)no1)C2	B3277	1	18	1345957008
722	C=CC(=O)Nc1nsc(N2CCN(c3cc(C)nc4ccc(F)cc34)CC2)n1	B3277	1	19	268801582
723	C=CC(=O)Nc1nc(CN2CCN(c3cc(C#N)cc(C)n3)CC2)nc2ccccc12	B3277	1	20	585702551
724	C=CC(=O)Nc1c(C(=O)N2CCCC2=O)sc2nc(C)c(C(=O)OCC)cc12	B3277	1	21	32931654
725	C=CC(=O)N1CC[C@H](n2nnc(C(=O)Nc3nc4ccc(CC)cc4s3)c2C)C1	B3277	1	22	662358691
726	C=CC(=O)N1CCC(c2csc(NC(=O)Cn3nc(C)c4cccnc43)n2)CC1	B3277	1	23	1353883262
727	C=CC(=O)N1CCc2c(nc(-c3cccnc3)nc2NCc2ccc3c(c2)OCO3)C1	B3277	1	24	67673377
728	C=CC(=O)N1CCC[C@H]1c1noc(C[C@](O)(c2nc(C)cs2)C(F)(F)F)n1	B3277	1	25	842645069
729	C=CC(=O)NC1(c2noc(-c3ccc4c(=O)n5c(nc4c3)CCCCC5)n2)CCC1	B3277	1	26	261755087
730	C=CC(=O)Nc1nsc(N2CCN(c3ccc(C#N)c(C(F)(F)F)c3)CC2)n1	B3277	1	27	268576927
731	C=CC(=O)Nc1c(C#N)cnn1C(=O)c1nn(-c2ccc(C)cc2)c2c1CCCC2	B3277	1	28	108449757
732	C=CC(=O)Nc1ncncc1-c1noc([C@@H]2CN(C(C)(C)C)C[C@H]2C(F)(F)F)n1	B3277	1	29	350524557
733	C=CC(=O)N(Cc1nc(O)c2cnn(C)c2n1)[C@@H]1C[C@H](OC(C)(C)C)C12CCC2	B3277	1	30	661837734
734	C=CC(=O)N1CCC(c2cnc(NC(=O)Cc3cn4ccsc4n3)s2)CC1	B3277	1	31	262283476
735	C=CC(=O)N1CCC(n2nncc2C(=O)Nc2cc(-c3ccccc3F)on2)CC1	B3277	1	32	662541770
736	C=CC(=O)Nc1nnc(C2CCN(C(=O)c3cc4ccccc4n3CC#N)CC2)o1	B3277	1	33	1557327186
737	C=CC(=O)Nc1nc(C2CCCC2)ncc1-c1noc([C@]2(C)CCN(C(C)=O)C2)n1	B3277	1	34	350539675
738	C=CC(=O)NC(C)(C)c1noc(Cn2cnc3cc(Cl)cc(Cl)c3c2=O)n1	B3277	1	35	646074166
739	C=CC(=O)Nc1c(C#N)cnn1-c1ccc(C(=O)O[C@@H]2Cc3ccccc3C2=O)cc1	B3277	1	36	770002234
740	C=CC(=O)Nc1ncc2c(n1)CCN(C(=O)Cc1nc(-c3cccs3)oc1C)C2	B3277	1	37	580024473
741	C=CC(=O)N1CCC[C@H](n2cnc(C(=O)Nc3cccc(-c4nc(C)co4)c3)n2)C1	B3277	1	38	433376772
742	C=CC(=O)Nc1nc2c(c(-c3cn(C)nc3C)c1C#N)CN(Cc1ccco1)CC2	B3277	1	39	72135205
743	C=CC(=O)N1CCC[C@@H](n2ncc(C)c2C(=O)N[C@@H](C)c2nc(C(C)(C)C)no2)C1	B3277	1	40	876699329
744	C=CC(=O)N1CCC(c2nc(C)c(C(=O)NC(C)(C)c3noc(C)n3)s2)CC1	B3277	1	41	876639387
745	C=CC(=O)Nc1nc(N2CCc3sc(Br)cc3C2)ncc1[N+](=O)[O-]	B3277	1	42	610930023
746	C=CC(=O)N1CCC2(CC1)C[C@@H](CNc1ccc([N+](=O)[O-])c3cccnc13)OC2=O	B3277	1	43	1580858459
747	C=CC(=O)Nc1nc(SCC(=O)N2CCO[C@@H](C)C2)nc2sc(C)c(C)c12	B3277	1	44	913193872
748	C=CC(=O)Nc1nc(N2CCN(c3ccccc3F)C[C@H]2C)cc(-n2cccn2)n1	B3277	1	45	302675801
749	C=CC(=O)N1CCC(n2cccc2C(=O)Nc2nnc(-c3ccccn3)s2)CC1	B3277	1	46	361728524
750	C=CC(=O)Nc1nc(N2CC3(CCOCC3)[C@@H]2c2ccco2)nc(C(F)(F)F)n1	B3277	1	47	1262371386
751	C=CC(=O)Nc1nnc(S(=O)(=O)Cc2ccc(Cl)nc2C(F)(F)F)s1	B3277	1	48	795448059
752	C=CC(=O)Nc1c([N+](=O)[O-])ccc(NCCCOc2ccc(C(F)(F)F)cn2)c1F	B3290	1	1	477700240
753	C=CC(=O)Nc1nc(Cl)c(N)c(N(CCC(C)C)Cc2ccc(Cl)c(Cl)c2)n1	B3290	1	2	1651627831
754	C=CC(=O)Nc1ccc(C(=O)Nc2ccc(Sc3nc(C)cc(C)n3)cc2)c(Cl)c1	B3290	1	3	746407793
755	C=CC(=O)Nc1nc(C)ncc1C(=O)Nc1cccc(Cl)c1Sc1ccc(C)cc1	B3290	1	4	1633577407
756	C=CC(=O)N(Cc1ccc(NC(=O)OC(C)(C)C)cc1)Cc1c[nH]nc1-c1cccs1	B3290	1	5	394409942
757	C=CC(=O)Nc1ccccc1SCC(=O)Nc1nc(-c2ccc(Cl)cc2)cs1	B3290	1	6	32692894
758	C=CC(=O)Nc1c(C(=O)Nc2ccc(CC)cc2)c2ccccn2c1C(=O)c1cccs1	B3290	1	7	12342082
759	C=CC(=O)Nc1c(C(=O)N[C@H](C)c2ccccc2)sc(=S)n1-c1ccc(CC)cc1	B3290	1	8	16742369
760	C=CC(=O)Nc1c(C(=O)Nc2ccc(C(F)(F)F)cn2)sc2nc(CCCC)ccc12	B3290	1	9	215708254
761	C=CC(=O)Nc1nc2c(Cl)cc(NC(=O)COc3ccc(C(C)C)cc3)cc2s1	B3290	1	10	226312009
762	C=CC(=O)Nc1nc2cc(C)c(NC(=O)COc3cc(C)ccc3C(C)C)c(C)c2s1	B3290	1	11	45890201
763	C=CC(=O)Nc1cccc(C(CC)=NNc2ccc(-c3cccc(C(F)(F)F)c3)nn2)c1	B3290	1	12	814926693
764	C=CC(=O)Nc1nc(CN[C@@H](C)[C@H](C)c2ccccc2C(F)(F)F)nc2oc(C)c(C)c12	B3290	1	13	542566211
765	C=CC(=O)Nc1c(C(=O)Nc2ccccc2CN(C)c2ccccc2)sc2ncccc12	B3290	1	14	1568360380
766	C=CC(=O)Nc1c(C(=O)NCc2ccccc2Oc2cccc(C)c2)sc2ncccc12	B3290	1	15	1628605344
767	C=CC(=O)Nc1cc(NC(=O)c2sc(COc3ccc(Cl)cc3)nc2C)ccc1F	B3290	1	16	1326687422
768	C=CC(=O)Nc1ccc(C(=O)Nc2nc(-c3ccc(OC(F)F)cc3)c(C)s2)cc1C	B3290	1	17	746327491
769	C=CC(=O)Nc1nc(CCN[C@H](C)c2cc(C)ccc2C)nc2sc3c(c12)CCCC3	B3290	1	18	1193012315
770	C=CC(=O)Nc1ccc(C(=O)Nc2ccccc2Oc2ccc(Cl)cc2)cc1[N+](=O)[O-]	B3290	1	19	62297114
771	C=CC(=O)Nc1noc2cc(CNC(=O)c3cccc(F)c3Sc3ccccc3)ccc12	B3290	1	20	1643210964
772	C=CC(=O)Nc1c(Cl)cc(NC(=O)c2ccccc2OCc2cscn2)cc1Cl	B3290	1	21	67184272
773	C=CC(=O)Nc1cc(C(=O)Nc2nc(-c3ccc(CCC)cc3)c(C)s2)cc(Cl)n1	B3290	1	22	749387152
774	C=CC(=O)Nc1nc(Cl)cc(N[C@H](c2cccc(SC)c2)c2cc(F)ccc2F)n1	B3290	1	23	742423188
775	C=CC(=O)Nc1ccc2c(c1)CCC[C@@H]2NC(=O)c1ccccc1SCc1cc(C)no1	B3290	1	24	186656882
776	C=CC(=O)Nc1nc(C)c(C(=O)Nc2ccc([C@H](C)Sc3ccccc3)cc2)c(C)n1	B3290	1	25	1149149261
777	C=CC(=O)Nc1ccnc(C(=O)Nc2ccc(Sc3ccc(OC)cc3)c(Cl)c2)c1	B3290	1	26	1292245853
778	C=CC(=O)Nc1c(C(=O)N[C@H](C)c2ccc(-c3ccc(Cl)cc3)s2)cnn1C(C)C	B3290	1	27	1466456584
779	C=CC(=O)Nc1nnc(CC(=O)Nc2ccccc2-c2ccc(-c3ccccc3)cc2)s1	B3290	1	28	1293094417
780	C=CC(=O)Nc1nc(C2CC2)ncc1C(=O)Nc1ccc(Sc2ccccc2)cc1C	B3290	1	29	1583164002
781	C=CC(=O)Nc1ccc2sc(C(=O)NCCc3ccc(-c4csc(C)n4)cc3)cc2c1	B3290	1	30	1122086585
782	C=CC(=O)Nc1c(C(=O)Nc2ccc(Oc3ccccc3)cc2C)cc(F)cc1[N+](=O)[O-]	B3290	1	31	609448318
783	C=CC(=O)Nc1cccc([N+](=O)[O-])c1C(=O)Nc1ccc(Oc2ccccc2Cl)cc1	B3290	1	32	499569450
784	C=CC(=O)Nc1cc(N[C@H]2C[C@H](c3ccc(C(F)(F)F)cc3)C2)cc(C#N)c1[N+](=O)[O-]	B3290	1	33	588039336
785	C=CC(=O)Nc1c(F)cc(Cl)cc1C(=O)Nc1nc(-c2ccccc2OC)cs1	B3290	1	34	536104104
786	C=CC(=O)N(C[C@H](O)c1ccccc1C(F)(F)F)[C@H](c1ccc2nc(O)oc2c1)C(C)C	B3290	1	35	774402367
787	C=CC(=O)Nc1nc(CN[C@H](C)c2c(F)cccc2F)nc2sc3c(c12)CC[C@@H](C)C3	B3290	1	36	538128598
788	C=CC(=O)Nc1ccccc1Cc1nc(-c2ccc(NC(=O)CC3CCCC3)cc2)no1	B3290	1	37	843205232
789	C=CC(=O)Nc1ccc([C@H](C)N[C@H]2CCCc3cc(OC(F)F)ccc32)cc1[N+](=O)[O-]	B3290	1	38	788584711
790	C=CC(=O)Nc1cc(C)nc(S[C@@H](C(=O)c2c[nH]c3ccccc23)c2ccccc2)n1	B3290	1	39	98078268
791	C=CC(=O)Nc1nc(CN[C@@H](c2ccc(F)c(Cl)c2)C2CC2)nc2oc(C)c(C)c12	B3290	1	40	519745214
792	C=CC(=O)Nc1c(C(=O)Nc2ccccc2-c2cccs2)cnn1Cc1ccccc1	B3290	1	41	1624025747
793	C=CC(=O)Nc1ccc2nc(S[C@H](CC)C(=O)Nc3ccc(Cl)cc3)sc2c1	B3290	1	42	1111989
794	C=CC(=O)Nc1cc(Nc2ccc(Cl)c(Cl)c2)nc(-c2ccc(OCC)cc2)n1	B3290	1	43	49468060
795	C=CC(=O)Nc1nc2c(OCC)cc(NC(=O)c3ccc(-c4ccccc4)cc3)cc2s1	B3290	1	44	226309871
796	C=CC(=O)Nc1c(Cl)cc([C@@H](C)N[C@@H](C)c2noc(-c3ccccc3)n2)cc1Cl	B3290	1	45	760167212
797	C=CC(=O)Nc1ccc(NCc2cn(C(C)(C)C)nc2-c2ccccc2Cl)cc1OC	B3290	1	46	841041073
798	C=CC(=O)Nc1cccc(-c2noc(-c3cc4ccc(OCc5ccccc5)cc4[nH]3)n2)c1	B3290	1	47	731803227
799	C=CC(=O)Nc1ccc2c(c1)[C@@H](NCc1ccc(Oc3cccnc3)c(C)c1)CC(C)(C)O2	B3290	1	48	415041993
800	C=CC(=O)Nc1c(NC(=O)c2cccc(NN3C(=O)[C@H]4CC=CC[C@@H]4C3=O)c2)cccc1C(=O)OC	B3331	4	1	801978408
801	C=CC(=O)Nc1nc(C)c(C(=O)NC[C@H]2CCN(C(=O)c3scnc3C)[C@@H]2c2cccnc2)s1	B3331	4	2	1807240866
802	C=CC(=O)Nc1ncnc2sc3c(c12)CCN(C(=O)[C@H](CCSC)NC(=O)OC(C)(C)C)C3	B3331	4	3	1611324949
803	C=CC(=O)Nc1nsc(N2CCN(C(=O)Nc3cc(Cl)ccc3OC[C@H]3CCCO3)CC2)n1	B3331	4	4	484995753
804	C=CC(=O)Nc1nc(C)c(C(=O)Nc2nc3c(s2)C[C@H](NC(=O)Cc2cccc(C)n2)CC3)s1	B3331	4	5	1815140054
805	C=CC(=O)Nc1nc(N)nc2[nH]c(SCC(=O)N3CCCCC[C@@H]3c3ccc(OC)cc3)nc12	B3331	4	6	1166847483
806	C=CC(=O)Nc1c(C(=O)OCC)ncn1C1CCN(C(=O)Nc2cccc(N3CCOC3=O)c2)CC1	B3331	4	7	1475925507
807	C=CC(=O)Nc1nc(CN2C[C@@H](NC(C)=O)CC[C@H]2C(F)(F)F)nc2oc(C)c(C(=O)OCC)c12	B3331	4	8	574434342
808	C=CC(=O)Nc1nc2nc(C)c(CC(=O)NC[C@]3(C)CCCN(C(=O)OC(C)(C)C)C3)c(C)n2n1	B3331	4	9	753512177
809	C=CC(=O)Nc1cc(N)nc(S[C@@H](C)C(=O)Nc2cc(C(F)(F)F)ccc2N2CCOCC2)n1	B3331	4	10	8747234
810	C=CC(=O)Nc1nc(C(=O)N[C@@H](c2c(C)nn(-c3ccccc3)c2C)C(F)(F)F)nc(N(C)C)n1	B3331	4	11	1566536750
811	C=CC(=O)Nc1c(C(=O)OCC)ncn1C1CCN(C(=O)c2c[nH]c3ccc([N+](=O)[O-])cc23)CC1	B3331	4	12	619249614
812	C=CC(=O)Nc1nc([C@H](C#N)C(=O)c2cnn(-c3ccc(F)cc3)c2C)[nH]c(=Nc2ccccc2)n1	B3331	4	13	613295485
813	C=CC(=O)Nc1nc(C2CCCC2)ncc1C(=O)Nc1cc(C2CC2)nn1[C@H]1CCS(=O)(=O)C1	B3331	4	14	498909025
814	C=CC(=O)Nc1ccc(C(=O)OCC(=O)Nc2cc(-n3nnnc3C)ccc2F)c(C(F)(F)F)c1	B3331	4	15	770058290
815	C=CC(=O)Nc1nsc(N2CCN(C(=O)C(=O)Nc3ccc(S[C@@H](C)CC)cc3C)CC2)n1	B3331	4	16	540297646
816	C=CC(=O)Nc1c(C(=O)CN2CCOc3ccc(Br)cc32)c(O)nc(=O)n1CC(C)C	B3331	4	17	467136339
817	C=CC(=O)Nc1c(C(N)=O)ncn1C1CCN(CC(=O)Nc2sc3c(c2C#N)CCCCC3)CC1	B3331	4	18	559761012
818	C=CC(=O)Nc1nc(CN2C[C@@H](C#N)[C@@]3(C2)C(=O)Nc2ccccc23)nc(Nc2ccc(F)cc2)n1	B3331	4	19	513652863
819	C=CC(=O)Nc1nc(C2CCCC2)ncc1C(=O)O[C@@H](C)C(=O)N1CCN(c2ccccc2O)CC1	B3331	4	20	772686054
820	C=CC(=O)N1CCC[C@]1(C)C(=O)N[C@@H]1CCc2nc(NC(=O)c3nnsc3C3CC3)sc2C1	B3331	4	21	1817710009
821	C=CC(=O)Nc1nc(Cl)cc(N2CCN(Cc3nc(=O)c4c5c(sc4[nH]3)CCCC5)CC2)n1	B3331	4	22	40067565
822	C=CC(=O)Nc1ncc(C(=O)N[C@H]2C[C@H]3CC[C@@H](C2)N3C(=O)c2cnc(O)c3ccn(C)c23)s1	B3331	4	23	1799118344
823	C=CC(=O)Nc1nc2nc(C)c(CC(=O)N[C@H]3CCN(c4cc(Cl)ccc4OC)C3)c(C)n2n1	B3331	4	24	303128936
824	C=CC(=O)Nc1ncnc2c1ncn2CCC(=O)Nc1nc2cc(Br)ccc2n1CC	B3331	4	25	1545884356
825	C=CC(=O)Nc1nc([C@H](C)S[C@@H]2CCCN(c3cnn(C)c3)C2=O)[nH]c(=Nc2ccccc2)n1	B3331	4	26	437297513
826	C=CC(=O)Nc1c(N(C)C(=O)[C@@H]2CC(c3ccccc3C)=NO2)c(O)nc(=O)n1Cc1ccccc1	B3331	4	27	1348398761
827	C=CC(=O)Nc1nc2cc(C(=O)N3CC4(CCCN4C(=O)[C@@H](C)Nc4cnccn4)C3)ccc2s1	B3331	4	28	1844278267
828	C=CC(=O)Nc1c(C(=O)CSc2nc(C(F)(F)F)nc3ccccc23)c(=O)[nH]c(=O)n1C1CC1	B3331	4	29	9514963
829	C=CC(=O)Nc1ccnc([C@@H](C)NC(=O)c2c(C)cnn2[C@H]2CCCN(C(=O)OC(C)(C)C)C2)n1	B3331	4	30	1637537844
830	C=CC(=O)Nc1nc(O)ncc1N1CCN(C(=O)c2c(C)nn(Cc3ccccc3)c2Cl)CC1	B3331	4	31	788153714
831	C=CC(=O)Nc1nc2nc(C)c(CC(=O)N[C@@H](c3ccc(Cl)cc3)c3nccn3C)c(C)n2n1	B3331	4	32	623441113
832	C=CC(=O)Nc1onc(C)c1C(=O)N[C@H]1C[C@H]2CC[C@@H](C1)N2C(=O)c1ccc([N+](=O)[O-])c(OC)c1	B3331	4	33	1803818650
833	C=CC(=O)Nc1nc(C(=O)N2[C@@H]3CC[C@H]2C[C@@H](NC(=O)c2ccc4sc(N)nc4c2)C3)cs1	B3331	4	34	1796111749
834	C=CC(=O)N1C[C@@H](O)C[C@H]1C(=O)Nc1nc2c(s1)C[C@H](NC(=O)c1cc3ccoc3s1)CC2	B3331	4	35	1822608157
835	C=CC(=O)Nc1cc2c(cc1C(=O)OCC(=O)Nc1cc(-n3cnnn3)ccc1Cl)CCCC2	B3331	4	36	801452618
836	C=CC(=O)Nc1nc(COC(=O)[C@@H]2CC[C@@H](C(F)(F)F)NC2=O)nc(Nc2ccc(F)cc2)n1	B3331	4	37	31368814
837	C=CC(=O)Nc1nc(C(=O)NC[C@@H]2OC[C@@H]3CCN(C(=O)c4nc(C(C)C)cs4)C[C@@H]32)cs1	B3331	4	38	1786911938
838	C=CC(=O)Nc1ncc(C(=O)N[C@H]2[C@@H]3COC[C@H]2CN(C(=O)c2cccc(-c4cnco4)c2)C3)s1	B3331	4	39	1795687888
839	C=CC(=O)Nc1nc(CN2CCCN(C(=O)c3ccsc3)CC2)nc(Nc2ccc(F)cc2)n1	B3331	4	40	507720675
840	C=CC(=O)N(Cc1nc(N)nc(=Nc2ccccc2OC)[nH]1)[C@@H](C)c1cccc(C(F)(F)F)c1	B3331	4	41	607206915
841	C=CC(=O)Nc1cc(C(=O)OCC(=O)Nc2ccc([N+](=O)[O-])cc2C)c(Br)cc1C	B3331	4	42	803853040
842	C=CC(=O)N(CC(=O)Nc1cc(C(C)(C)C)no1)[C@@H]1CCCC[C@H]1CNC(=O)OC(C)(C)C	B3331	4	43	775694195
843	C=CC(=O)Nc1nc([C@H](C)S[C@@H](C)C(=O)N2CCc3ccccc32)[nH]c(=Nc2ccccc2)n1	B3331	4	44	604051135
844	C=CC(=O)Nc1ccc([N+](=O)[O-])cc1C(=O)Nc1ccnn1Cc1cccc(Br)c1	B3331	4	45	786871621
845	C=CC(=O)Nc1c(C(=O)NCc2ccc(N3CCc4ccccc4C3)nc2)cc(C)cc1[N+](=O)[O-]	B3331	4	46	727768806
846	C=CC(=O)Nc1c(C(=O)N[C@@H]2CCN(c3cccc(OC(F)(F)F)c3)C2)cc(C)cc1[N+](=O)[O-]	B3331	4	47	734018482
847	C=CC(=O)N[C@]1(C)CCCC[C@H]1c1nc(-c2ccc(-n3cnc4ccccc43)nc2)no1	B3341	1	1	261706019
848	C=CC(=O)Nc1ccc2nc(N3CCN(c4cc(C)nc(C(C)C)n4)CC3)sc2c1	B3341	1	2	685264962
849	C=CC(=O)Nc1nccc(N2CCC[C@@H](OC(=O)c3cc4cccc(C)c4s3)C2)n1	B3341	1	3	810760667
850	C=CC(=O)Nc1c(-c2nc(-c3ccccc3F)no2)nnn1-c1cccc(Cl)c1C	B3341	1	4	5043277
851	C=CC(=O)Nc1nc(CN2C[C@@H](C(=O)OC(C)(C)C)CC[C@@H]2C)nc2oc(C)c(C)c12	B3341	1	5	420932663
852	C=CC(=O)Nc1nc(CN2CCC(c3ncc(C)s3)CC2)nc2sc(C)c(C)c12	B3341	1	6	333425773
853	C=CC(=O)Nc1cccc(-c2noc(-c3cn(-c4ccccc4C(F)(F)F)nn3)n2)c1	B3341	1	7	733735963
854	C=CC(=O)Nc1nc(Cl)cc(N2CCC[C@@H](c3nc(-c4ccc(F)cc4)no3)C2)n1	B3341	1	8	299637373
855	C=CC(=O)Nc1c(-c2noc([C@@H]3CC[C@@H]4CCCC[C@@H]4C3)n2)cnn1C1CCOCC1	B3341	1	9	924251812
856	C=CC(=O)Nc1c(-c2nnc(N3CCOC4(CCCC4)C3)n2C)sc2ccccc12	B3341	1	10	1338701632
857	C=CC(=O)Nc1nc(N2CCC(c3nc(-c4ccccc4)no3)CC2)nc2ccccc12	B3341	1	11	685907368
858	C=CC(=O)Nc1c(C#N)cnn1-c1ccc(-c2nc([C@H]3CCc4ccccc43)no2)cc1	B3341	1	12	612933096
859	C=CC(=O)Nc1nc(CN2CCC[C@@H]2c2c(C)nn(C)c2C)nc2sc(C)c(C)c12	B3341	1	13	329108200
860	C=CC(=O)NC1CCN(c2ccc(-c3noc(-c4cc5cc(C)ccc5o4)n3)cn2)CC1	B3341	1	14	843147222
861	C=CC(=O)Nc1c(-c2nc(-c3ccc(F)cc3)no2)nnn1-c1cc(Cl)ccc1C	B3341	1	15	10273066
862	C=CC(=O)Nc1c(-c2noc([C@@H]3[C@@H](C)[C@H](C)O[C@@H]3C)n2)cnn1-c1ccc(F)cc1F	B3341	1	16	924353532
863	C=CC(=O)Nc1nc(-c2c(C)nn(C)c2C)cc(-c2cccn2-c2cccnc2)c1C#N	B3341	1	17	71767965
864	C=CC(=O)Nc1nc(CN2C(=O)S/C(=C/c3cccs3)C2=O)nc2ccccc12	B3341	1	18	841987728
865	C=CC(=O)Nc1ncc(-c2nnc(N3CCc4c(F)cc(F)cc4[C@@H]3C)n2CC)s1	B3341	1	19	1340052446
866	C=CC(=O)Nc1ncc(-c2nnc(N3C[C@H](c4ccccc4)[C@H]4CCC[C@@H]43)n2C)s1	B3341	1	20	1338702738
867	C=CC(=O)N(c1cnn(C(C)(C)C)c1)c1c(-c2nn[nH]n2)cnc2c(Cl)cccc12	B3341	1	21	1603133728
868	C=CC(=O)Nc1nc(CN2CCC[C@]3(CCCCO3)[C@H]2C#N)nc2sc(C)c(C)c12	B3341	1	22	571990991
869	C=CC(=O)Nc1c(-c2noc(-c3c(Br)sc(C)c3C)n2)cnn1CC	B3341	1	23	924268200
870	C=CC(=O)Nc1c(C#N)cnn1-c1ncnc2sc(C)c(-c3ccc(Cl)cc3)c12	B3341	1	24	2889078
871	C=CC(=O)Nc1c(C(=O)OCC)c2nc3ccccc3nc2n1[C@@H]1CCOC(C)(C)C1	B3341	1	25	2272555
872	C=CC(=O)Nc1cc(-c2noc(-c3ccc(N4CCCc5ccccc54)cc3)n2)ncn1	B3341	1	26	820968809
873	C=CC(=O)Nc1nc(-c2ccc(Cl)c([N+](=O)[O-])c2)nc2c1c(=O)oc1ccccc12	B3341	1	27	1070597
874	C=CC(=O)Nc1nnc(SCc2cc(=O)oc3cc(Br)ccc23)s1	B3341	1	28	11479875
875	C=CC(=O)Nc1cccc2c(N3CCC[C@H]3c3nc(C(=O)OC)c(C)s3)nccc12	B3341	1	29	596223200
876	C=CC(=O)Nc1ncc(-c2nnc(N3CCC(=Cc4ccccc4F)CC3)n2C)s1	B3341	1	30	1337917250
877	C=CC(=O)Nc1c(-c2noc([C@@H]3CCC(=O)C3)n2)cnn1-c1ccc(C(F)(F)F)cc1	B3341	1	31	924371024
878	C=CC(=O)Nc1c(-c2nc(-c3cc(Br)cs3)no2)cccc1[N+](=O)[O-]	B3341	1	32	904394681
879	C=CC(=O)Nc1c(-c2noc([C@@H]3CCc4cc(OC)ccc4C3)n2)cnn1C(C)(C)C	B3341	1	33	924210978
880	C=CC(=O)Nc1cccc(-c2noc(-c3ccc4c(C)nn(-c5ccccc5)c4n3)n2)c1	B3341	1	34	758285007
881	C=CC(=O)Nc1c(Cl)cc(Cc2noc(-c3ncn(C(C)(C)C)n3)n2)cc1Cl	B3341	1	35	896665645
882	C=CC(=O)Nc1nc(C2CC2)ncc1-c1noc([C@H]2COc3ccc(Cl)cc3C2)n1	B3341	1	36	277935018
883	C=CC(=O)NC1(c2noc(-c3cc(C4CC4)nc4c3c(C)nn4C(C)(C)C)n2)CCC1	B3341	1	37	262000877
884	C=CC(=O)Nc1nc(N2CCC[C@H]2c2ccc(OC)cc2)nc2c1cnn2C(C)(C)C	B3341	1	38	663332830
885	C=CC(=O)N(Cc1ccc2c(c1)CCC(C)(C)O2)[C@@H](c1nc(-c2nc[nH]n2)no1)C(C)(C)C	B3341	1	39	749836946
886	C=CC(=O)Nc1c(C#N)cnn1-c1ccc(C(=O)OCc2c(Cl)ccc3cccnc23)cc1	B3341	1	40	52135301
887	C=CC(=O)N[C@H](c1ccccc1)c1noc(C2CCN(c3nc4ccccc4s3)CC2)n1	B3341	1	41	1261480498
888	C=CC(=O)Nc1cc(Br)cc(C(=O)O[C@@H](C)c2nnc(-c3cccs3)o2)c1	B3341	1	42	753394123
889	C=CC(=O)Nc1c(C(=O)OCc2ncc(Br)s2)sc2nc(C)cc(C)c12	B3341	1	43	788903630
890	C=CC(=O)Nc1cccc(CSc2nnc([C@@H]3CCCN(C(=O)OC(C)(C)C)C3)o2)c1	B3341	1	44	849897290
891	C=CC(=O)N(c1cccc(NC(=O)c2cc(-c3ccc4c(c3)CCO4)no2)c1)c1cnn(C)c1	B3341	1	45	434244139
892	C=CC(=O)Nc1nc(SCc2cc(=O)oc3cc(CC)c(Cl)cc23)c(C#N)cc1C#N	B3341	1	46	60582973
893	C=CC(=O)N(Cc1nc(O)c2ccc(C(=O)OC)cc2n1)[C@H](C)c1oc2ccccc2c1C	B3341	1	47	1459938696
894	C=CC(=O)N(c1cccc(NC(=O)c2cc3c(C(F)F)nn(C)c3s2)c1)c1cnn(C)c1	B3341	1	48	472256026
895	C=CC(=O)Nc1c(C(=O)Nc2ccc(-n3ncn(C)c3=O)cc2)cc(Br)cc1[N+](=O)[O-]	B3341	1	49	1340049942
896	CC[NH+](c1nnc([C@H]2CCCN(C(=O)/C=C/C[NH+](C)C)C2)n1Cc1cccc(O)c1)C1CCCC1	B3672	0	1	1577748335
897	C=CC(=O)N(c1ccc2c(c1)N(C)CC2)c1c(-c2nn[nH]n2)nnc2ccccc12	B3672	0	2	826045110
898	C=CC(=O)N1Cc2sc(C(=O)OC)c(NC(=O)c3nccc4occc34)c2C1	B3672	0	3	1578892111
899	C=CC(=O)N(c1cccc([C@@]2(C)COC(=O)N2)c1)c1c(C#N)cnc2c(OC)cc(OC)cc12	B3672	0	4	1612830437
900	C=CC(=O)Nc1ccccc1-c1nc2c3c(ncn2n1)Oc1c(ccc2ccccc12)[C@@H]3c1cccnc1	B3672	0	5	9302898
901	C=CC(=O)Nc1n[nH]c2nc3nc4c(c(-c5ccc(F)cc5)c3c(=O)n12)CCC/C4=C\c1ccc(F)cc1	B3672	0	6	103635182
902	C=CC(=O)N(/C=C1\C(=O)N(c2ccc(C)c(C)c2)C(=O)c2ccccc21)[C@@H]1CCO[C@]2(CCSC2)C1	B3672	0	7	768468298
903	C=CC(=O)Nc1ncnc2c1c(-c1ccc3c(c1)CCN3C(=O)Cc1cccc(C(F)(F)F)c1)cn2C	B3672	0	8	95550949
904	C=CC(=O)Nc1nc2sc(C(=O)C34CC5CC(CC(C5)C3)C4)c(N)c2c(-c2cccs2)c1C#N	B3672	0	9	19852948
905	C=CC(=O)Nc1nc2ccc(-c3[n-]c(C(C)(C)C)nc3-c3ccc(F)cc3)nc2n1CC(C)(C)C	B3672	0	10	34630490
906	C=CC(=O)Nc1c(Cl)cc([N-]S(=O)(=O)c2c(Cl)ccc([N+](=O)[O-])c2Cl)cc1Cl	B3672	0	11	821134957
907	C=CC(=O)Nc1c([N+](=O)[O-])ccc([NH2+][C@H]2CCCc3ccc(C(C)C)cc32)c1-c1nn[nH]n1	B3672	0	12	1589770045
908	C=CC(=O)Nc1nc(C[NH+]2CCC(c3ncccc3Cl)CC2)nc(Nc2ccc(C)cc2)n1	B3672	0	13	429212093
909	C=CC(=O)Nc1nc(C[NH2+][C@@]2(C)CCCc3ccccc32)nc2oc(C)c(C(=O)OCC)c12	B3672	0	14	444566863
910	C=CC(=O)Nc1nc(C[NH+]2CCc3sccc3[C@H]2C2CC2)nc(Nc2ccccc2C)n1	B3672	0	15	23907770
911	C=CC(=O)Nc1nc(CC[NH2+]C2(c3ccc4c(c3)OCO4)CC2)nc2sc3c(c12)CCCC3	B3672	0	16	537127487
912	C=CC(=O)Nc1nc(C[NH+]2[C@H](C)C[C@@H](c3ccccc3)[C@@H]2C)nc2oc(C)c(C(=O)OCC)c12	B3672	0	17	1618197051
913	C=CC(=O)Nc1nc([NH2+][C@@H](C)c2ccc(F)cc2OC(F)F)nc2c1cnn2C(C)(C)C	B3672	0	18	1327688035
914	C=CC(=O)Nc1nc(CC[NH2+][C@H](C)c2nc3c(s2)CCC3)nc2sc3c(c12)CCCC3	B3672	0	19	577938578
915	C=CC(=O)Nc1nc([C@H](C)[NH+]2CCC(Oc3ncccc3F)CC2)nc2sc(C)c(C)c12	B3672	0	20	447355227
916	C=CC(=O)Nc1nc(C[NH+]2CCc3cc(C)cc(C)c3C2)nc2sc(C(=O)OCC)c(C)c12	B3672	0	21	1660720025
917	C=CC(=O)Nc1nc([NH+](CC)[C@@H]2CCSc3ccc(Br)cc32)ncc1[N+](=O)[O-]	B3672	0	22	72270996
918	C=CC(=O)N1CCc2cc(-c3nc([C@@H]([NH3+])c4ccccc4OC(F)(F)F)no3)sc2C1	B3672	0	23	2325770966
919	C=CC(=O)Nc1cccc(S(=O)(=O)[N-][C@H](C)c2sc(-c3ccc(Cl)cc3)nc2C)c1	B3672	0	24	545971996
920	C=CC(=O)Nc1c(NCc2cc(Br)ccc2Br)ncnc1-n1cccn1	B3672	0	25	302440946
921	C=CC(=O)N[C@](C(=O)Nc1ccc2nnc(C3CCC3)n2c1)(c1ccccc1OC)C(F)(F)F	B3672	0	26	429610536
922	C=CC(=O)N(CC(=O)NC1(c2ccc(NC(=O)c3ccc4nonc4c3)cc2)CCC1)C(C)(C)C	B3672	0	27	1788955152
923	C=CC(=O)N(CC(=O)NC(=O)Nc1ccc2c(c1)OCO2)[C@@H](C)c1cccc(OC(F)(F)F)c1	B3672	0	28	775551647
924	C=CC(=O)Nc1cccc(Cl)c1C(=O)OCC(=O)Nc1ccc(N2C[C@@H](C)O[C@@H](C)C2)cc1	B3672	0	29	732407190
925	C=CC(=O)N(CC(=O)Nc1cc(C)nn1C(C)(C)C)[C@H](CNC(=O)OC(C)(C)C)C(C)(C)C	B3672	0	30	799202927
926	C=CC(=O)N(c1cccc(C(F)(F)F)c1)c1ccccc1C(=O)NCCc1nnc(S)n1C	B3672	0	31	111201446
927	C=CC(=O)N(c1ccc(F)cc1)c1ccccc1NC(=O)c1cc(=O)n(-c2nc(C)cc(C)n2)[nH]1	B3672	0	32	1623982407
928	C=CC(=O)N(CCc1nc(N)c2c3c(sc2n1)CCCC3)[C@]1(CO)CCCc2ccccc21	B3672	0	33	440820917
929	C=CC(=O)N(c1ccc(F)cc1)c1cc(Cl)ccc1NC(=O)c1ccnc2c(C(N)=O)cnn12	B3672	0	34	426380364
930	C=CC(=O)N(CCN/C(O)=C1\N=CC=CC1=O)[C@@H]1c2cc(Br)ccc2SC[C@H]1C	B3672	0	35	775411739
931	C=CC(=O)N1CCN(C(=O)c2cc(-c3c(C)nn([C@@H](C)CC)c3C)[nH]n2)C[C@@H]1c1ccc(O)cc1	B3672	0	36	1557765416
932	C=CC(=O)N[C@@H](C(=O)N[C@H]1C[C@H]2CC[C@@H](C1)N2C(=O)c1cc2sccc2s1)c1ccccn1	B3672	0	37	1798028383
933	C=CC(=O)N(c1ccccc1)c1ccc(NC(=O)[C@@H]2CCCCN2C(=O)c2ccc(O)nn2)cc1	B3672	0	38	741746670
934	C=CC(=O)N(c1ccc(C#N)cc1)c1cccc(C(=O)O[C@@H](C)C(=O)NC(=O)NC(C)(C)C)c1	B3672	0	39	738749498
935	C=CC(=O)Nc1nc(C[NH+]2[C@H](C)CO[C@@H](c3ccccc3)[C@H]2C)nc(Nc2ccc(F)cc2)n1	B3672	0	40	751479312
936	C=CC(=O)Nc1nc(C[NH+]2CCN(c3ccccc3)CC2)nc(Nc2cc(Cl)ccc2C)n1	B3672	0	41	59605569
937	C=CC(=O)Nc1nc(Nc2ccccc2)nc([C@H](C)[NH+]2CCC3(CC2)OCc2ccccc23)n1	B3672	0	42	675326186
938	C=CC(=O)Nc1nc(C[NH+](Cc2ccsc2)[C@H]2CC23CCNCC3)nc2oc(C)c(C)c12	B3672	0	43	521046493
939	C=CC(=O)Nc1n[nH]c(C)c1-c1nnc([NH+]2C[C@H](C)[C@@H]3CCCC[C@H]32)n1C[C@@H]1CCCCO1	B3672	0	44	1519840356
940	C=CC(=O)Nc1nc(C(=O)N[C@H]2[C@@H]3COC[C@H]2CN(C(=O)c2cc(-c4ccccc4)no2)C3)cs1	B3672	0	45	1795662055
941	C=CC(=O)Nc1n[nH]c(C)c1-c1nnc(N2CCC[C@H]2c2ccccc2C(F)(F)F)n1C	B89	1	1	1339621442
942	C=CC(=O)Nc1cc(OC)c(C(=O)Nc2nc(CN3CCC(C)CC3)cs2)cc1Cl	B89	1	2	746323181
943	C=CC(=O)Nc1c(Cl)cc(NC(=O)c2ccn(-c3ccccc3[N+](=O)[O-])n2)cc1Cl	B89	1	3	119596032
944	C=CC(=O)NC1(c2noc(-c3ccccc3NC(=O)c3ccc(OC)cc3)n2)CCCCC1	B89	1	4	566096693
945	C=CC(=O)Nc1c(Cl)cc(C(=O)Nc2ccc(OCc3nc(C)no3)cc2)cc1Cl	B89	1	5	158452425
946	C=CC(=O)NC1(c2noc(CNC(=O)c3sc4ccccc4c3Cl)n2)CCCCC1	B89	1	6	424346175
947	C=CC(=O)N1C(C)(C)CC(Nc2nc(C)nc3sc(C(=O)OC)c(C)c23)CC1(C)C	B89	1	7	20325857
948	C=CC(=O)Nc1c(-c2noc([C@@H]3CC[C@H](C(F)(F)F)O3)n2)cnn1-c1ccccc1CC	B89	1	8	1553978705
949	C=CC(=O)N[C@H](c1cn([C@@H](C)c2nc(-c3cccc(C(F)(F)F)c3)no2)nn1)C(C)(C)C	B89	1	9	640901331
950	C=CC(=O)N1CCC(c2csc(NC(=O)CSc3nc4ccccc4s3)n2)CC1	B89	1	10	818006673
951	C=CC(=O)Nc1c(C(=O)OC2CCCCC2)c2nc3ccccc3nc2n1C[C@H]1CCCO1	B89	1	11	4313021
952	C=CC(=O)NCc1ccc(-c2noc(C3CCN(c4nc5ccccc5o4)CC3)n2)c(F)c1	B89	1	12	822896956
953	C=CC(=O)N(CC1(O)CCC2(CC1)OCCO2)[C@@H](C)c1csc(-c2csc(C)n2)c1	B89	1	13	903373828
954	C=CC(=O)Nc1c(C#N)cnn1C(=O)Cc1csc(-c2ccc(Cl)cc2Cl)n1	B89	1	14	150073121
955	C=CC(=O)Nc1ncc(-c2nnc(N3CCc4c(Cl)cc(Cl)cc4[C@H]3C)n2C)o1	B89	1	15	1341641757
956	C=CC(=O)Nc1c(-c2noc(C3CCC(C(F)(F)F)CC3)n2)cnn1-c1ccccn1	B89	1	16	924249824
957	C=CC(=O)Nc1nc(Cl)cc(Sc2nnc(-c3ccc(Br)cc3)o2)n1	B89	1	17	45024868
958	C=CC(=O)Nc1c(C(=O)OCC)sc2nc([C@@H]3CCN(C(=O)OC(C)(C)C)C3)ccc12	B89	1	18	257209533
959	C=CC(=O)Nc1onc(C)c1C(=O)OCC(=O)N1c2ccccc2Sc2ccccc21	B89	1	19	46585673
960	C=CC(=O)N1CCC(c2csc(NC(=O)c3cnc4onc(C(C)(C)C)c4c3)n2)CC1	B89	1	20	643602814
961	C=CC(=O)N(Cc1nc(O)c2sccc2n1)[C@H](C)c1cnn(-c2ccc(F)cc2)c1C	B89	1	21	1307643256
962	C=CC(=O)N(Cc1nnc(-c2cccc(-c3nn[nH]n3)c2)o1)[C@H]1CCCC[C@@H]1C(C)(C)C	B89	1	22	819906378
963	C=CC(=O)N(Cc1nc(O)c2c(C)c(C(=O)OC)sc2n1)[C@H](C)c1c(F)cccc1F	B89	1	23	271776398
964	C=CC(=O)Nc1nc(C2CCCC2)ncc1-c1noc(C[C@H]2OCCc3ccccc32)n1	B89	1	24	292937254
965	C=CC(=O)Nc1cc(Cl)c(Cl)cc1C(=O)OCc1csc(-c2cnn(C)c2)n1	B89	1	25	797483181
966	C=CC(=O)Nc1nc(COC(=O)c2cc(-c3ccc(Cl)cc3)nn2C)nc2ccccc12	B89	1	26	1333548192
967	C=CC(=O)Nc1c(C(=O)OCC)cnn1-c1nnc(-c2ccc(C)c(C)c2)c2ccccc12	B89	1	27	952922
968	C=CC(=O)Nc1nn(C(=O)c2ccc(COc3cc(Cl)ccc3Cl)o2)cc1C#N	B89	1	28	2743510
969	C=CC(=O)N1CC[C@@H](CN(Cc2scnc2C)C(=O)Nc2nc3ccsc3s2)C1	B89	1	29	568733534
970	C=CC(=O)Nc1nc(OC)ncc1-c1noc(C(C)(C)c2ccc(Cl)c(Cl)c2)n1	B89	1	30	1327716434
971	C=CC(=O)N(Cc1nc(-c2cccs2)oc1C)[C@H]1CCc2cc(-c3nn[nH]n3)ccc21	B89	1	31	1606165585
972	C=CC(=O)Nc1cc(Br)ccc1C(=O)OCc1noc(-c2ccsc2)n1	B89	1	32	751771065
973	C=CC(=O)Nc1cccc(C(=O)OCc2nc(-c3ccc(Br)s3)no2)c1C	B89	1	33	734031012
974	C=CC(=O)Nc1c(-c2noc(C3(SC)CC3)n2)cnn1-c1ccc(Br)cc1	B89	1	34	924218286
975	C=CC(=O)N1CCC(c2cnc(NC(=O)c3cc4cc([N+](=O)[O-])ccc4s3)s2)CC1	B89	1	35	262319281
976	C=CC(=O)N1[C@@H]2CC[C@H]1CC(c1noc(-c3sc(NC(=O)c4ccco4)cc3C)n1)C2	B89	1	36	871795792
977	C=CC(=O)Nc1cc(COC(=O)c2cc3c(C)nn(-c4ccc(F)cc4)c3s2)ccn1	B89	1	37	787569462
978	C=CC(=O)Nc1nc(SCC(=O)N2CCC[C@H]2c2cccs2)nc2sccc12	B89	1	38	58391719
979	C=CC(=O)Nc1cc(COC(=O)c2cc(-c3ccc(F)cc3)nc3onc(C)c23)ccn1	B89	1	39	787606589
980	C=CC(=O)Nc1nc(CN2CCO[C@H](c3cccs3)C2)nc2sc3c(c12)CCCC3	B89	1	40	157468692
981	C=CC(=O)Nc1cccc2c(N3CCC([C@H]4OCCC[C@@H]4c4nc(C)no4)CC3)nccc12	B89	1	41	1553924484
982	C=CC(=O)Nc1nc([C@H](C#N)C(=O)/C=C\c2cnc(C(C)(C)C)s2)nc2ccccc12	B89	1	42	1346039030
983	C=CC(=O)Nc1c(-c2noc(C3([C@@H]4CCCCO4)CCC3)n2)cnn1-c1cccc(F)c1	B89	1	43	924339489
984	C=CC(=O)Nc1nc2c(s1)CN(C(=O)c1csc3nc(-c4ccc(C)cc4)cn13)CC2	B89	1	44	67713762
985	C=CC(=O)Nc1ncc(-c2nnc(N3CC[C@H](c4cccc(C(F)(F)F)c4)C3)n2C)s1	B89	1	45	1339529744
986	C=CC(=O)Nc1c(S(=O)(=O)c2ccc(Cl)cc2)cnc2cc(-c3cccs3)nn12	B89	1	46	1037354
987	C=CC(=O)Nc1nnc(C2CCN(c3nnc(-c4ccccc4)cc3C(F)(F)F)CC2)o1	B89	1	47	1261851067
988	C=CC(=O)Nc1nc(SCc2cc(Cl)c3c(c2)OCCCO3)c(C#N)cc1C#N	B89	1	48	61141930
989	C=CC(=O)Nc1nc(CN[C@H]2CCCC[C@H]2SCC)nc(Nc2ccccc2C)n1	B931	0	1	1653328918
990	C=CC(=O)Nc1cc(N[C@H](CCCC)CNC(=O)OC(C)(C)C)cc(C#N)c1[N+](=O)[O-]	B931	0	2	804546390
991	C=CC(=O)Nc1nc(Nc2ccccc2)nc([C@@H](C)N[C@H](c2ncccc2C)C(C)C)n1	B931	0	3	118840392
992	C=CC(=O)Nc1nc(Nc2ccccc2)nc([C@@H](C)N[C@@H]2C[C@@H](OC(C)C)C2(C)C)n1	B931	0	4	1645713892
993	C=CC(=O)Nc1nc(Nc2ccc(CC[C@H](O)c3ccccc3)cc2)ncc1[N+](=O)[O-]	B931	0	5	728051456
994	C=CC(=O)Nc1[nH]nc(CCCNc2nc(C)nc3scc(CC(C)C)c23)c1C#N	B931	0	6	301057916
995	C=CC(=O)Nc1nc(Cl)cc(NN=CC(CC)(CC)CNC(=O)OC(C)(C)C)n1	B931	0	7	834968868
996	C=CC(=O)Nc1nc(Cl)c(N)c(NCc2ccc(OCCC(C)C)c(OC)c2)n1	B931	0	8	1650636926
997	C=CC(=O)Nc1nc(NCCCC)c(N=O)c(Nc2ccc(Br)cc2)n1	B931	0	9	4707790
998	C=CC(=O)Nc1nc(COc2ccc(NC(C)=O)cc2)nc(Nc2ccccc2CC)n1	B931	0	10	6820160
999	C=CC(=O)Nc1nc(NCCCC)cc(N[C@@H](C)c2ccc(N3CCOCC3)cc2)n1	B931	0	11	804378453
1000	C=CC(=O)Nc1ncnc(NC[C@H](C(=O)OCc2ccccc2)c2ccccc2)c1Cl	B931	0	12	764916525
1001	C=CC(=O)Nc1cc2c(cc1NC(=O)c1ccc(OCCC(C)C)c(OC)c1)OCO2	B931	0	13	262581712
1002	C=CC(=O)Nc1nnc(SCCC(=O)Nc2ccccc2Oc2ccccc2)s1	B931	0	14	12553416
1003	C=CC(=O)Nc1c(C(=O)N(Cc2ccccc2)C[C@@H](O)c2cccs2)cnn1C(C)C	B931	0	15	758327370
1004	C=CC(=O)Nc1cc(C)nc(SCC(=O)Nc2ccc(OCc3ccccc3)cc2)n1	B931	0	16	22089082
1005	C=CC(=O)N[C@@H](c1ccccc1)C(C)(C)C(=O)Nc1ccc(OCc2noc(C)n2)cc1	B931	0	17	423174460
1006	C=CC(=O)Nc1nc(C)c(-c2nc(CC(=O)Nc3ccc(CCCC)cc3)no2)s1	B931	0	18	843215108
1007	C=CC(=O)Nc1ncc(CCC(=O)NCc2ccc(Oc3cc(C)ccc3C)nc2)s1	B931	0	19	876721937
1008	C=CC(=O)Nc1nc(CN[C@@H](c2ccccc2C)C(C)C)nc(Nc2ccccc2C)n1	B931	0	20	1192793094
1009	C=CC(=O)Nc1ccc([C@@H](C)N[C@H](C)c2noc(Cc3ccccc3)n2)cc1[N+](=O)[O-]	B931	0	21	788626973
1010	C=CC(=O)Nc1c(C(=O)N[C@H](C)c2ccc(OCc3cccnc3)cc2)cnn1C(C)C	B931	0	22	757846829
1011	C=CC(=O)Nc1nc(Cl)cc(N[C@@H](Cc2ccc(OC)cc2)c2ccc(OC)cc2)n1	B931	0	23	742390725
1012	C=CC(=O)Nc1nc(CN(C)[C@@H](C)Cc2cccc(F)c2)nc(Nc2ccc(F)cc2)n1	B931	0	24	1653845641
1013	C=CC(=O)Nc1cc(COC(=O)c2cc([N+](=O)[O-])ccc2NCc2ccccc2)ccn1	B931	0	25	791512078
1014	C=CC(=O)Nc1nnc(CC(=O)N[C@H](c2ccc(CCC)cc2)c2cccs2)s1	B931	0	26	1520761452
1015	C=CC(=O)NCCc1nc(C(=O)Nc2ncc(Cc3cccc(CC)c3)s2)cs1	B931	0	27	479084981
1016	C=CC(=O)Nc1nc(CN(CCC)[C@H](C)C(=O)Nc2ccccc2)nc2oc(C)c(C)c12	B931	0	28	479101935
1017	C=CC(=O)Nc1cccc(C)c1C(=O)OCC(=O)Nc1ccccc1SC[C@H](C)C#N	B931	0	29	735150382
1018	C=CC(=O)Nc1ccc([C@@H](C)NCc2ccc(C)cc2O[C@H]2CCOC2)cc1[N+](=O)[O-]	B931	0	30	294725347
1019	C=CC(=O)Nc1c(C(=O)Nc2ccc3nc(SCCCCC)sc3c2)cnn1C	B931	0	31	758277152
1020	C=CC(=O)Nc1cc([N+](=O)[O-])ccc1C(=O)OCC(=O)Nc1ccc([C@H](C)CC)cc1	B931	0	32	4246115
1021	C=CC(=O)Nc1nc(NCc2cccc(OCc3ccccc3)c2)cc(-n2cccn2)n1	B931	0	33	301983391
1022	C=CC(=O)Nc1nc(CN(Cc2ccccc2F)C2CC2)nc(Nc2ccccc2C)n1	B931	0	34	7251388
1023	C=CC(=O)Nc1ccc([N+](=O)[O-])cc1C(=O)N[C@H](C)c1ccc(OC(C)C)c(OC)c1	B931	0	35	746307704
1024	C=CC(=O)Nc1cc(NCc2ccncc2OCc2ccccc2)cc(C#N)c1[N+](=O)[O-]	B931	0	36	553243323
1025	C=CC(=O)N[C@@H]1CCCCC[C@@H]1NCc1ccc(Oc2c(OC)cccc2OC)nc1	B931	0	37	422699336
1026	C=CC(=O)Nc1nc(NC[C@@H](c2cccnc2)C(C)C)nc2cc(OC)c(OC)cc12	B931	0	38	301581163
1027	C=CC(=O)Nc1cccc([N+](=O)[O-])c1C(=O)Nc1cccc(COCc2ccco2)c1	B931	0	39	180944674
1028	C=CC(=O)N[C@@H](CC(C)C)c1nnc(SCC(=O)Nc2cccc(Cl)c2C)o1	B931	0	40	2359007
1029	C=CC(=O)Nc1nc(Nc2ccccc2)nc([C@@H](C)N[C@@H](CC)c2ccc(F)cc2F)n1	B931	0	41	179618743
1030	C=CC(=O)Nc1ccc(C(=O)O[C@@H](CCCC)C(=O)Nc2cc(C)on2)c(Cl)c1	B931	0	42	115915017
1031	C=CCCC(=O)Nc1ccc(COC(=O)c2ccc(NC(=O)C=C)c([N+](=O)[O-])c2)cc1	B931	0	43	774583185
1032	C=CC(=O)Nc1c(N(CCCC)CC2CCC(C)(C)CC2)c(O)nc(=O)n1CC(C)C	B931	0	44	1644908698
1033	C=CC(=O)Nc1nc(C)nc2sc(C(=O)NCC[C@H](OC)C(CC)CC)c(C)c12	B931	0	45	1566621410
1034	C=CC(=O)Nc1c(N(CCCC)C[C@H]2Cc3ccccc32)c(O)nc(=O)n1CCCC	B931	0	46	558095655
1035	C=CC(=O)Nc1ccc([C@@H](C)N[C@@H](Cn2ccccc2=O)c2ccccc2)cc1[N+](=O)[O-]	B931	0	47	788825817
1036	C=CC(=O)N([C@H](C)c1n[nH]c([C@@H](C)CC)n1)[C@@H](C)CC(=O)Nc1ccc([N+](=O)[O-])cc1	B931	0	48	488472974
1037	C=CC(=O)Nc1nnc(CC(=O)N2CCC([C@H]3C[C@@H](NC(=O)OC(C)(C)C)CCO3)CC2)s1	B931	0	49	1639148877
1038	C=CC(=O)Nc1c2ccc(Cl)cc2nc2ccc(OC)c([C@H]3CC(C)(C)N4O[C@H]3C4(C)C)c12	C620	0	1	223557620
1039	C=CC(=O)Nc1c(C(=O)N2N=C(c3ccccc3)C[C@H]2c2ccccc2)sc2nc(C)cc(C)c12	C620	0	2	8450710
1040	C=CC(=O)Nc1nccc([C@H]2CCCN(C(=O)c3sc4cc(Cl)cc(Cl)c4c3Cl)C2)n1	C620	0	3	468168829
1041	C=CC(=O)Nc1ccc(Cl)c(C(=O)O[C@@H](C)C(=O)N2c3ccccc3Sc3ccccc32)c1	C620	0	4	728335572
1042	C=CC(=O)Nc1c(C(=O)N2CCCCCC2)sc2nc3c(c(-c4ccccc4)c12)C(=O)CC(C)(C)C3	C620	0	5	1100346
1043	C=CC(=O)Nc1ncc(N=Nc2ccc(C(F)(F)F)cc2)c(-c2ccc(Br)cc2)n1	C620	0	6	254812956
1044	C=CC(=O)Nc1c(C(=O)c2ccccc2)oc2nc3c(c(-c4ccncc4)c12)CCc1ccccc1-3	C620	0	7	642512
1045	C=CC(=O)Nc1nc(S[C@H](C)c2cc(C(F)(F)F)cc(C(F)(F)F)c2)c(C#N)cc1C#N	C620	0	8	504563616
1046	C=CC(=O)N1C(C)=C(C(=O)Nc2nc3ccccc3s2)[C@@H](c2ccc(Cl)cc2)C2=C1CCCC2=O	C620	0	9	1010072
1047	C=CC(=O)Nc1c(-c2ccc(F)cc2)cnn1-c1ccc2c(C(F)(F)F)cc(C(F)(F)F)nc2n1	C620	0	10	8781448
1048	C=CC(=O)Nc1c(-c2nc(-c3ccccc3)cs2)c(C)nn1-c1cc(Cl)ccc1Cl	C620	0	11	3127529
1049	C=CC(=O)Nc1c(C(=O)c2ccc(F)cc2)sc2nc3c(c(-c4ccc(C)o4)c12)CCCC3	C620	0	12	3014121
1050	C=CC(=O)Nc1c(C(=O)Nc2cccc(C(F)(F)F)c2)sc2nc3cc(C)ccc3cc12	C620	0	13	899163
1051	C=CC(=O)Nc1ccc2c(c1)CCC[C@H]2N[C@H]1CCCc2nc(-c3ccc(F)cc3)sc21	C620	0	14	423355792
1052	C=CC(=O)Nc1c(C(=O)Nc2cc(Cl)ccc2C)sc2nc(-c3ccncc3)ccc12	C620	0	15	661161
1053	C=CC(=O)N(C1CCN(c2nc3ccccc3s2)CC1)[C@@H]1CCSc2c(F)cccc21	C620	0	16	540161053
1054	C=CC(=O)N([C@@H](C)c1sc(C)nc1C)[C@H]1c2cc(Br)ccc2SC[C@H]1C	C620	0	17	482529186
1055	C=CC(=O)N1CCC[C@H]1c1noc(-c2c3c(nc4ccccc24)/C(=C\c2ccco2)CCC3)n1	C620	0	18	647155689
1056	C=CC(=O)N([C@@H](C)c1cnn(C(C)(C)C)c1C)[C@H]1CSc2ccc(Br)cc21	C620	0	19	494530929
1057	C=CC(=O)Nc1ccc2nc(SCC(=O)n3c4c(c5ccccc53)CCCC4)sc2c1	C620	0	20	1170428
1058	C=CC(=O)Nc1cccc(-c2noc(-c3cn(C(C)(C)C)nc3-c3ccccc3Cl)n2)c1	C620	0	21	811826722
1059	C=CC(=O)N(c1ccccc1C)c1cc(N2CCCC2)c2noc3c2c1C(=O)c1ccccc1-3	C620	0	22	1307177
1060	C=CC(=O)Nc1nnc(-c2cccc(-c3nc(-c4ccccc4C(F)(F)F)c(C)s3)c2)o1	C620	0	23	473443896
1061	C=CC(=O)N([C@@H]1C[C@H](C)Sc2sccc21)[C@H]1CCOc2c(Br)cccc21	C620	0	24	503923437
1062	C=CC(=O)Nc1ccc(/C=C(\Cl)c2nc(O)c3c(-c4ccccc4)c(C)sc3n2)cn1	C620	0	25	821032831
1063	C=CC(=O)N(Cc1cccc2c1N(C(=O)OC(C)(C)C)CC2)[C@H]1CCSc2ccccc21	C620	0	26	236776931
1064	C=CC(=O)Nc1c(C(=O)Nc2ccccc2N2CCCCC2)sc2nc3ccccc3cc12	C620	0	27	4929844
1065	C=CC(=O)Nc1c(C(=O)Nc2ccccc2)sc2nc(-c3ccccc3Cl)nc(C)c12	C620	0	28	35325019
1066	C=CC(=O)Nc1nc2c(Br)cc(NC(=O)c3cccc4ccccc34)cc2s1	C620	0	29	226311554
1067	C=CC(=O)Nc1c(C(=O)Nc2ccc(Cl)cc2Cl)sc2nc(C(F)F)cc(C)c12	C620	0	30	6400165
1068	C=CC(=O)Nc1c(-c2ccccc2)c(C)nc2cc(-c3sccc3-n3c(C)ccc3C)nn12	C620	0	31	2384353
1069	C=CC(=O)Nc1c(S(=O)(=O)c2cccc(Cl)c2)c2nc3ccccc3nc2n1C1CCCCCC1	C620	0	32	2346355
1070	C=CC(=O)Nc1c(C(=O)Nc2ccc(C)cn2)sc2nc(C(F)(F)F)cc(-c3cccs3)c12	C620	0	33	1056220
1071	C=CC(=O)Nc1nc([C@@H](C)N2CC=C(c3c[nH]c4ccccc34)CC2)nc2sc(C)c(C)c12	C620	0	34	913039745
1072	C=CC(=O)N(c1ccc(C)cc1)c1cc2sc3ccccc3[nH]c2c2c(=O)c3ccccc3c(=O)c12	C620	0	35	4497817
1073	C=CC(=O)N(c1ccc(C)cc1)c1cc2c(nnn2-c2ccccc2C)c2c1C(=O)c1ccccc1C2=O	C620	0	36	9065106
1074	C=CC(=O)Nc1c(C(=O)OCC)sc2nc3c(c(-c4ccc(Cl)cc4)c12)CCc1sccc1-3	C620	0	37	13282847
1075	C=CC(=O)Nc1c(C(N)=O)sc2nc3c(c(-c4ccccc4)c12)CC/C3=C\c1ccccc1	C620	0	38	5338284
1076	C=CC(=O)Nc1c(C2=NC3(CCCC3)Cc3ccccc32)sc2nc(C)c(Cl)c(C)c12	C620	0	39	1425189
1077	C=CC(=O)N1CCc2cc3c(cc2/C1=C/C(=O)c1cc(-c2cccs2)nc2ccccc12)OCCCO3	C620	0	40	13591393
1078	C=CC(=O)N1C(C)(C)CC(N2COc3c(c4c(C(=O)OCC)c(C)oc4c4ccccc34)C2)CC1(C)C	C620	0	41	4162688
1079	C=CC(=O)N(c1ccc2c(C(F)(F)F)cc(=O)oc2c1)c1c2ccccc2nc2ccccc12	C620	0	42	4588011
1080	C=CC(=O)N1Cc2ccc(NC(=O)c3cn(C(C)(C)C)nc3-c3ccccc3Cl)cc2C1	C620	0	43	579462755
1081	C=CC(=O)Nc1ncc(-c2cccc(Cl)c2)c([C@@H]2CCCCN2C(=O)c2ccccc2)n1	C620	0	44	72376802
1082	C=CC(=O)Nc1c(C(=O)N2CCCCC[C@H]2c2ccc(C(F)(F)F)cc2)cnn1C(C)C	C620	0	45	792669190
1083	C=CC(=O)Nc1nc([C@@H]2CC[C@H]3[C@@H]4CCC5=CC(=O)CC[C@]5(C)[C@H]4CC[C@]23C)cs1	C620	0	46	118917792
1084	C=CC(=O)Nc1cc2ccccc2cc1C(=O)N1CCC(c2nc3c(s2)CCCC3)CC1	C620	0	47	843506489
1085	C=CC(=O)Nc1c(F)cc(Cl)cc1C(=O)N1CCC(c2nc(C(C)(C)C)cs2)CC1	C620	0	48	332470846
1086	C=CC(=O)Nc1nc2nc(C)c(CC(=O)N3CC[C@@H](NC(=O)OC(C)(C)C)[C@@H](CC)C3)c(C)n2n1	C620	0	49	757919899
1087	C=CC(=O)N(c1ccccc1)c1ccc(N=c2nc(O)c3cnn(-c4ccccc4)c3[nH]2)cc1	C632	0	1	461465491
1088	C=CC(=O)Nc1c(C#N)cnn1-c1ccc(NC(=O)N2CCc3sccc3[C@@H]2CC)cc1	C632	0	2	69023841
1089	C=CC(=O)Nc1nc(C)nc2sc(C(=O)N(C)[C@@H]3CCCc4nc(CC)sc43)c(C)c12	C632	0	3	679183874
1090	C=CC(=O)Nc1nc(CC)c(C(=O)N2CCCC[C@H]2c2nc3ccc(F)cc3[nH]2)s1	C632	0	4	72432369
1091	C=CC(=O)Nc1cccc([N+](=O)[O-])c1C(=O)Nc1cccc(C#Cc2cccs2)c1	C632	0	5	611527318
1092	C=CC(=O)Nc1cc(N2CCc3[nH]nc(-c4ccc(-c5ccccc5)cc4)c3C2)ncn1	C632	0	6	67946969
1093	C=CC(=O)Nc1nc(-c2cccc(NC(C)=O)c2)cc([C@H]2CCOC(C)(C)C2)c1C#N	C632	0	7	71753878
1094	C=CC(=O)Nc1cccnc1C(=O)Nc1cc(C)n(-c2ccc(Cl)cc2Cl)n1	C632	0	8	1466445140
1095	C=CC(=O)Nc1nc(Cl)c(N)c(Oc2ccc3cc(Br)ccc3c2)n1	C632	0	9	1649212387
1096	C=CC(=O)Nc1nc(CN2CCc3c([nH]c4ccccc34)C2)nc2sc(C)c(C)c12	C632	0	10	93216983
1097	C=CC(=O)Nc1nc2n(n1)[C@@H](c1ccc(Br)cc1)C=C(c1ccccc1)N2	C632	0	11	100701074
1098	C=CC(=O)Nc1nc(Cl)c(N)c(S[C@@H](C)c2cccc(Br)c2)n1	C632	0	12	1642728018
1099	C=CC(=O)Nc1ccnc([C@@H](C)NC(=O)c2cc3ccc(Br)cc3s2)n1	C632	0	13	1636416821
1100	C=CC(=O)Nc1nc(CN[C@@H]2CCCC[C@@H]2C(F)(F)F)nc2sc(C)c(C)c12	C632	0	14	124452980
1101	C=CC(=O)Nc1c(NC(=O)c2c(Cl)cc(C#N)cc2Cl)cccc1C(=O)OC	C632	0	15	619814911
1102	C=CC(=O)Nc1ccc(C)c(NC(=O)N2CCN(c3nccc4sccc34)CC2)c1	C632	0	16	841314956
1103	C=CC(=O)Nc1cccc2c(N3CCC(NC(=O)c4oc(C)cc4C)CC3)nccc12	C632	0	17	527566403
1104	C=CC(=O)Nc1nc(C2CCCC2)ncc1C(=O)N[C@@H]1CCCOc2cc(F)ccc21	C632	0	18	1597972385
1105	C=CC(=O)Nc1nc2c(sc3nc(-c4ccc(Cl)c(Cl)c4)ccc32)c(=O)[nH]1	C632	0	19	16386001
1106	C=CC(=O)N([C@H](C)c1nc2ccccc2s1)[C@@H]1CCCc2ncc(C(F)(F)F)cc21	C632	0	20	779026561
1107	C=CC(=O)N(Cc1nc2cccc(Cl)c2n1C)[C@H]1CCSc2c(Cl)cccc21	C632	0	21	480698284
1108	C=CC(=O)Nc1cc(-c2nnc(-c3cc(N)c(Cl)cc3Cl)o2)c(Cl)cc1Cl	C632	0	22	73634552
1109	C=CC(=O)Nc1c(Cl)cc(NC(=O)c2sc3nc(C)cc(C)c3c2C)cc1Cl	C632	0	23	10056684
1110	C=CC(=O)N([C@@H]1CC(C)(C)Cc2oc(C)cc21)[C@@H](C)c1ncc(Br)s1	C632	0	24	179208541
1111	C=CC(=O)Nc1c(C#N)cnn1-c1ccccc1NC(=O)c1sc2cc(F)ccc2c1C	C632	0	25	1157295196
1112	C=CC(=O)Nc1cccc2c(N3CCC(O)(Cc4nc(C(C)(C)C)cs4)CC3)nccc12	C632	0	26	866224747
1113	C=CC(=O)N1CCC(c2csc(NC(=O)c3c[nH]nc3-c3cc4ccccc4o3)n2)CC1	C632	0	27	567657814
1114	C=CC(=O)Nc1nc2c(c(N)c1C#N)[C@H](c1ccccc1Cl)C1=C(CC(C)(C)CC1=O)O2	C632	0	28	22134174
1115	C=CC(=O)Nc1cc(NC(=O)C2CCN(c3ncnc4sc(C)c(C)c34)CC2)ccc1F	C632	0	29	1118144266
1116	C=CC(=O)Nc1c(C(=O)Nc2ccccn2)sc2nc(N3CCCCC3)c3c(c12)CCCC3	C632	0	30	5244269
1117	C=CC(=O)Nc1nc(C)ncc1C(=O)Nc1nc(-c2ccc(Br)cc2)c(C)s1	C632	0	31	1566404866
1118	C=CC(=O)Nc1c(C(C)=O)sc2nc(C)c3c(c12)C[C@](C)(O)[C@H](C(C)=O)[C@H]3c1ccccc1	C632	0	32	1857795513
1119	C=CC(=O)Nc1nc(CN2CCC[C@@H]2c2nc3ccc(Cl)cc3[nH]2)nc2oc(C)c(C)c12	C632	0	33	333382740
1120	C=CC(=O)N(CC(=O)Nc1oc(C)c2c(C)nnc(O)c12)[C@H]1CC(C)(C)CCc2ccccc21	C632	0	34	685041842
1121	C=CC(=O)Nc1nc2c(s1)C[C@@H](NC(=O)c1cc(-c3cccs3)nc3ccccc13)CC2	C632	0	35	808061468
1122	C=CC(=O)Nc1nc(C)nc2sc(C(=O)N[C@@H]3COc4c3ccc(Cl)c4Cl)c(C)c12	C632	0	36	1634842608
1123	C=CC(=O)Nc1cc(C(F)(F)F)ccc1C(=O)O[C@H](C)c1nc2sc(C)c(C)c2c(=O)[nH]1	C632	0	37	6972143
1124	C=CC(=O)Nc1ccc2c(c1)[C@H](Nc1cc(C(F)(F)F)ncc1[N+](=O)[O-])CC(C)(C)O2	C632	0	38	420270479
1125	C=CC(=O)Nc1c(Cl)cc(Cl)cc1C(=O)OCc1nc2sc(C)c(C)c2c(=O)[nH]1	C632	0	39	5694996
1126	C=CC(=O)Nc1cccc([N+](=O)[O-])c1C(=O)Nc1nc2c(Br)cccc2s1	C632	0	40	561458679
1127	C=CC(=O)Nc1nc(CSc2nc3cc(Br)c(C)nc3[nH]2)nc2ccccc12	C632	0	41	489801151
1128	C=CC(=O)Nc1nnc(Sc2c(-c3ccccc3)c3ccc(Cl)cc3[nH]c2=O)s1	C632	0	42	9094760
1129	C=CC(=O)Nc1nc(N)nc(Sc2c(Cl)c(Cl)c(Cl)c(Cl)c2Cl)n1	C632	0	43	3424041
1130	C=CC(=O)Nc1cccc(-c2noc(-c3cc(NC(=O)OC)cc(C(F)(F)F)c3)n2)c1	C632	0	44	763253613
1131	C=CC(=O)Nc1ccc([N+](=O)[O-])cc1-c1nc(-c2ccc3c(c2)C(C)(C)C(=O)N3)cs1	C632	0	45	753996991
1132	C=CC(=O)Nc1ccc2c(N3CCC(O)(c4ccc(-c5ccccc5)cc4)CC3)ncnc2n1	C632	0	46	1320883360
1133	C=CC(=O)Nc1c(C(=O)Nc2ccc(-c3nc(C)cs3)cc2)sc2ncccc12	C632	0	47	1442791084
1134	C=CC(=O)Nc1c(C(=O)N(C)c2ccc(NC(=O)OC(C)(C)C)cc2)sc2ncccc12	C632	0	48	825028188
1135	C=CC(=O)Nc1nccc2c1CN(c1nc(-c3cc(Cl)cc(Cl)c3)no1)CC2	C672	0	1	1458709094
1136	C=CC(=O)Nc1cccc2c(N3CCC[C@@H](c4nnc5n4CCCCC5)C3)nccc12	C672	0	2	663369020
1137	C=CC(=O)Nc1nc(N(C)[C@H]2CC[C@@H](C(F)(F)F)CC2)nc2c1cnn2C(C)(C)C	C672	0	3	663915276
1138	C=CC(=O)Nc1ncnc(N2CCC(c3nc(C(F)(F)F)cs3)CC2)c1Cl	C672	0	4	296179586
1139	C=CC(=O)Nc1sc2c(c1C#N)CCN(c1ccc(C(F)(F)F)cc1[N+](=O)[O-])C2	C672	0	5	18175299
1140	C=CC(=O)Nc1ccc(C(=O)OCc2nc3cc(C(F)(F)F)ccc3o2)nc1Cl	C672	0	6	772078801
1141	C=CC(=O)Nc1nc(-c2ccc(N3CCCCC3)cc2)cc(-c2cnn(C)c2C)c1C#N	C672	0	7	71753025
1142	C=CC(=O)Nc1nc(N2CCCCC2)nc2nc3c(c(-c4ccccc4)c12)C(=O)CCC3	C672	0	8	13637499
1143	C=CC(=O)N1CCC(c2nc(C)c(C(=O)NC3(c4nc(C)cs4)CCCC3)s2)CC1	C672	0	9	876765308
1144	C=CC(=O)Nc1nc(C2CC2)ncc1C(=O)N1CCc2sccc2[C@@H]1c1cccs1	C672	0	10	665543467
1145	C=CC(=O)Nc1c(Cl)cc(Cc2noc([C@H]3CCCc4nn(C)cc43)n2)cc1Cl	C672	0	11	1333736205
1146	C=CC(=O)Nc1ccc(C(=O)Oc2ccc3ccc(C(F)(F)F)nc3c2)cc1[N+](=O)[O-]	C672	0	12	920795782
1147	C=CC(=O)N[C@H]1CC2(CCN(c3ncc(C#N)c4ccsc34)CC2)Oc2ccccc21	C672	0	13	2325799996
1148	C=CC(=O)Nc1nc(N2CC(C)(C)[C@@H]2c2cccs2)nc(C(F)(F)C(F)(F)F)n1	C672	0	14	893874182
1149	C=CC(=O)Nc1c(-c2ccc(Br)cc2)c(C(C)C)nc2nc(SC)nn12	C672	0	15	13638161
1150	C=CC(=O)N([C@@H](C)c1nc(C(F)(F)F)cs1)[C@H]1c2sccc2OC(C)(C)[C@@H]1O	C672	0	16	563352801
1151	C=CC(=O)Nc1nc2c(-c3c(F)cccc3Cl)nnn2c2cc(C(F)(F)F)cnc12	C672	0	17	1388062
1152	C=CC(=O)Nc1ccc([N+](=O)[O-])cc1-c1nc(-c2ccc3c(c2)CC(=O)N3C)c(C)s1	C672	0	18	753996475
1153	C=CC(=O)Nc1ccc2c(c1)OCCN(Cc1cc3cnn(C(C)C)c3nc1Cl)C2	C672	0	19	873219838
1154	C=CC(=O)N(Cc1nc(O)c2cnn(C)c2n1)C1(c2ccc(C(C)(C)C)cc2)CCCC1	C672	0	20	678796482
1155	C=CC(=O)N1CCc2c(cccc2NC(=O)c2cc3sc(N4CCCC4)nc3s2)C1	C672	0	21	577501691
1156	C=CC(=O)Nc1c(-c2ccccn2)nc2ccc(-c3cccc([C@H]4CN(C)CCO4)c3)cn12	C672	0	22	2325858558
1157	C=CC(=O)N(Cc1nc2ccccc2n1C(F)F)[C@H]1c2sccc2OC(C)(C)[C@@H]1O	C672	0	23	930549882
1158	C=CC(=O)NC1(c2noc(-c3sc(C)c(Br)c3OC)n2)CCCCC1	C672	0	24	424344979
1159	C=CC(=O)N(c1ccc2ncn(C)c(=O)c2c1)c1cc(NC(=O)OC(C)(C)C)ccc1C	C672	0	25	205283744
1160	C=CC(=O)N(Cc1c(C)nn(-c2ccccn2)c1C)[C@@H]1CC(C)(C)Oc2ccc(N)cc21	C672	0	26	415034715
1161	C=CC(=O)Nc1ccc(C(=O)N2CCC[C@H](c3nc4ccccc4s3)C2)cc1[N+](=O)[O-]	C672	0	27	18017209
1162	C=CC(=O)Nc1c(S(=O)(=O)c2ccc(C(C)(C)C)cc2)nnn1-c1cccc(Cl)c1	C672	0	28	21658308
1163	C=CC(=O)Nc1cccc(-c2noc(-c3nn(-c4ccc(C)cc4F)c4c3CCC4)n2)c1	C672	0	29	731801805
1164	C=CC(=O)Nc1nnc(SCC(=O)N2c3c(C)cc(C)cc3C(C)=CC2(C)C)s1	C672	0	30	1072035
1165	C=CC(=O)Nc1ccc(-c2noc(-c3cccc(C(F)(F)F)c3F)n2)cc1[N+](=O)[O-]	C672	0	31	546964502
1166	C=CC(=O)Nc1nc(-c2cnn(-c3ccc(Cl)cc3)c2)cc(-c2cccnc2)c1C#N	C672	0	32	71762383
1167	C=CC(=O)Nc1nc(C)ncc1-c1noc([C@@H]2C[C@H]2c2ccc(Cl)cc2Cl)n1	C672	0	33	683593955
1168	C=CC(=O)Nc1cc(-c2noc(-c3ccc(-c4ccc(F)cc4C)c(F)c3)n2)ncn1	C672	0	34	820988768
1169	C=CC(=O)Nc1ncncc1-c1noc(C2(c3c(Cl)cccc3Cl)CCC2)n1	C672	0	35	685365069
1170	C=CC(=O)Nc1cccc(-c2noc(C3(c4ccc5c(c4)OCCO5)CCCC3)n2)c1	C672	0	36	748101362
1171	C=CC(=O)N([C@@H]1CCc2ccccc2OC1)[C@H](C)c1nc(N)c2c(C)c(C)sc2n1	C672	0	37	801571674
1172	C=CC(=O)Nc1c([N+](=O)[O-])ccc(N2CCC(n3c(C)nc4ccccc43)CC2)c1F	C672	0	38	480850714
1173	C=CC(=O)Nc1c(-c2ccc([N+](=O)[O-])cc2)cnc2c(-c3ccc(F)cc3)c(C)nn12	C672	0	39	40385270
1174	C=CC(=O)NC1(c2noc(-c3c(-c4ccc(C(F)(F)F)cc4)noc3C)n2)CCC1	C672	0	40	577729109
1175	C=CC(=O)Nc1c(C#N)c2nc3ccccc3nc2n1-c1ccc(N2CCCCC2)cc1	C672	0	41	636348
1176	C=CC(=O)Nc1nc2c(c(-c3ccc(Cl)cc3)nn2-c2ccccc2)c(C#N)c1C#N	C672	0	42	31772298
1177	C=CC(=O)Nc1c(C#N)cnn1C(=O)c1ccc(-c2ccc(Cl)c(Cl)c2)s1	C672	0	43	60470893
1178	C=CC(=O)Nc1nc(CN2C[C@@H]3CCC(=O)c4cccc2c43)nc2sc(C)c(C)c12	C672	0	44	329797718
1179	C=CC(=O)Nc1c(F)cccc1C=Nn1c(C)nc2sc3c(c2c1=O)CCCCC3	C672	0	45	848400240
1180	C=CC(=O)Nc1sc2c(c1C#N)CCN(c1cc(-c3cccc(Cl)c3)ncn1)C2	C672	0	46	1651365322
1181	C=CC(=O)Nc1c(Cl)cc(C(C)=Nn2c(C)nc3sccc3c2=O)cc1Cl	C672	0	47	754714339
1182	C=CC(=O)Nc1c(C(=O)OC)sc2nc(-c3ccccn3)c(Br)cc12	C672	0	48	22995902
1183	C=CC(=O)NCC(=O)Nc1nc2c(s1)C[C@@H](NC(=O)c1occc1NC(=O)OC(C)(C)C)CC2	C672	0	49	1814787758
1184	C=CC(=O)Nc1c(C(=O)OC)sc2nc3c(c(-c4ccccc4Cl)c12)CCCC3	C702	0	1	2195961
1185	C=CC(=O)Nc1c(C(=O)c2cccc(Cl)c2)sc2nc(-c3cccnc3)ccc12	C702	0	2	1471926
1186	C=CC(=O)Nc1c(C#N)c(-c2ccc(C(C)(C)C)cc2)c(C#N)c2nc3ccccc3n12	C702	0	3	3885668
1187	C=CC(=O)Nc1cc(-c2nc(C(C)(C)c3cccc4ccccc34)no2)cc(Cl)n1	C702	0	4	815702535
1188	C=CC(=O)Nc1c(C(=O)OCC)sc2nc(-c3ccccc3)cc(C(F)(F)F)c12	C702	0	5	1472210
1189	C=CC(=O)Nc1nc(CSC2CCC(C(F)(F)F)CC2)nc2oc(C)c(C)c12	C702	0	6	571732636
1190	C=CC(=O)Nc1cc(-c2ccc(Cl)cc2)sc1-c1nnc2n1CCCCCC2	C702	0	7	8877957
1191	C=CC(=O)Nc1nc(-c2ccccc2)c2cc(C#N)c(-c3ccc4ccccc4c3)nn12	C702	0	8	1548338376
1192	C=CC(=O)N([C@@H](C)c1ccc2nc(O)oc2c1)[C@H]1COc2c1ccc(Cl)c2Cl	C702	0	9	671752807
1193	C=CC(=O)Nc1cccc2c(N3CCC(c4nc5c(s4)CCCC5)CC3)nccc12	C702	0	10	664033018
1194	C=CC(=O)Nc1c(C2=NC(C)(C)Cc3ccccc32)sc2nc(C)cc(COC)c12	C702	0	11	974271
1195	C=CC(=O)N([C@H](C)c1nc(N)c2c(C)c(C)sc2n1)[C@@H]1C[C@H]2CC[C@@]1(C)C2(C)C	C702	0	12	1193637171
1196	C=CC(=O)Nc1cccc(Cn2cnc3scc(-c4ccc(C)c(C)c4)c3c2=O)c1	C702	0	13	562010665
1197	C=CC(=O)Nc1nc(-c2ccc(Cl)c(Cl)c2)cc(-c2ccc3c(c2)OCO3)n1	C702	0	14	71977927
1198	C=CC(=O)Nc1ncnc2sc3c(c12)CCN(CC1CCC(C(C)(C)C)CC1)C3	C702	0	15	1559715836
1199	C=CC(=O)Nc1c(C#N)c(-c2ccc(Cl)cc2)nc2c(-c3ccccc3)c(C)nn12	C702	0	16	101497587
1200	C=CC(=O)Nc1c(C#N)c2c(c(=S)n1-c1ccc(Cl)cc1)CO[C@@H](C(C)C)C2	C702	0	17	6719017
1201	C=CC(=O)Nc1c(C#N)c(SC)nn1-c1c(Cl)cc(C(F)(F)F)cc1Cl	C702	0	18	1043853
1202	C=CC(=O)Nc1nc(COC(=O)C23CC4C[C@@](C)(C2)C[C@](C)(C4)C3)nc2ccccc12	C702	0	19	18260390
1203	C=CC(=O)Nc1c2c(nc3c1c(C)nn3-c1ccccc1)C[C@@H](c1ccccc1)CC2=O	C702	0	20	618257132
1204	C=CC(=O)Nc1nc(-c2ccccc2)c2cc3c(nn12)C[C@H](c1ccccc1C)CC3=O	C702	0	21	169681374
1205	C=CC(=O)Nc1ncc(Br)c(-c2cnc(-c3ccccc3Cl)s2)n1	C702	0	22	221570751
1206	C=CC(=O)Nc1nc(CN2CC[C@@](F)(c3cc(F)cc(F)c3)C2)nc2sc(C)c(C)c12	C702	0	23	560168594
1207	C=CC(=O)N(Cc1csc(Br)c1)[C@H]1CC2(CCOCC2)Oc2ccccc21	C702	0	24	883395655
1208	C=CC(=O)N(Cc1ccc(Br)c2cccnc12)[C@@H]1CC[C@H]2SCCS[C@@H]12	C702	0	25	778105378
1209	C=CC(=O)NCc1cc(C)cc(NC(=O)N2CCC(C)(c3nc4ccccc4s3)CC2)c1	C702	0	26	424429458
1210	C=CC(=O)N(Cc1nc(C)c(Br)s1)[C@@H]1CCCCc2cc(C#N)ccc21	C702	0	27	453272474
1211	C=CC(=O)N(Cc1cnc2ccc(Br)cn12)[C@H]1CCc2sc(Cl)cc21	C702	0	28	576435407
1212	C=CC(=O)N(Cc1c(Cl)nc(Cl)n1C)[C@@H]1CCOc2c1ccc(Cl)c2Cl	C702	0	29	752979027
1213	C=CC(=O)N1CCC[C@@H]([C@H]2CCCCN2C(=O)Nc2cccnc2-c2csc(C)c2)C1	C702	0	30	333250843
1214	C=CC(=O)N(Cc1ccc2c(c1)COC(C)(C)O2)[C@H]1c2ccccc2CC12CCOCC2	C702	0	31	291601682
1215	C=CC(=O)N([C@@H]1CC2(CCC2)Oc2ccccc21)[C@@H](C)c1nc2ccc(Cl)cc2n1C	C702	0	32	774427551
1216	C=CC(=O)N(C1CCN(C(=O)c2ccoc2)CC1)[C@@H]1CCCc2c1sc1ccccc21	C702	0	33	480529880
1217	C=CC(=O)N(Cc1nnc2c(Cl)cc(C(F)(F)F)cn12)[C@@H]1CC[C@@H](C)c2ccccc21	C702	0	34	537965723
1218	C=CC(=O)N([C@H]1CCN(c2ccc(Br)cc2)C1)[C@H]1CCCc2nc(C)sc21	C702	0	35	482430650
1219	C=CC(=O)N1C2=C(C(=O)CCC2)C(c2cc(Cl)cc(Cl)c2OC)C2=C1CCCC2=O	C702	0	36	409041098
1220	C=CC(=O)N([C@@H]1CCO[C@@H](c2ccccn2)C1)[C@H]1CCCOc2c1ccc(Cl)c2Cl	C702	0	37	453389129
1221	C=CC(=O)N([C@@H](C)c1ccc2c(c1)OCO2)[C@H]1CSc2ccc(Br)cc21	C702	0	38	494479353
1222	C=CC(=O)N(Cc1sc2c(Cl)cccc2c1C)[C@H]1CCO[C@@]2(CCSC2)C1	C702	0	39	580905120
1223	C=CC(=O)N([C@@H]1CC(C)(C)Oc2cc(F)ccc21)[C@H]1CCSc2ccc(OC)cc21	C702	0	40	467398172
1224	C=CC(=O)N1CCC[C@H](C2CCN(C(=O)Nc3ccc4nc(C(F)F)sc4c3)CC2)C1	C702	0	41	659014205
1225	C=CC(=O)N([C@@H](C)c1cc(Br)cs1)[C@H]1CCc2ccccc2-n2ccnc21	C702	0	42	663474446
1226	C=CC(=O)N(Cc1cn2ccsc2n1)[C@@H]1CCc2c(Cl)cc(Br)cc21	C702	0	43	535508310
1227	C=CC(=O)N(Cc1nc2cc(Br)ccc2o1)[C@H]1CS[C@H](C(C)(C)C)C1	C702	0	44	1664917595
1228	C=CC(=O)N(Cc1nc2c(s1)C[C@H](C)CC2)[C@@H]1CCOc2c(Br)cccc21	C702	0	45	500450895
1229	C=CC(=O)N([C@@H]1CC[C@H]2[C@@H](CCCN2C(=O)OC(C)(C)C)C1)[C@@H](C)c1cccc(C#N)c1	C702	0	46	1665651448
1230	C=CC(=O)N([C@H]1CCc2c[nH]nc2C1)[C@H]1CCCc2nc(-c3ccc(Cl)cc3)sc21	C702	0	47	484508559
1231	C=CC(=O)Nc1cccc(C2CCN(C(=O)Nc3cccc(-c4ncco4)c3C)CC2)c1	C702	0	48	415782774
1232	C=CC(=O)N1CCC(c2cc(-c3nc(-c4ccc(C(F)(F)F)cc4)no3)on2)CC1	C705	0	1	854136653
1233	C=CC(=O)N(C1CCOCC1)[C@@H]1CCCN(c2nc(C)nc3sc4c(c23)CCC4)C1	C705	0	2	882725552
1234	C=CC(=O)N([C@@H]1CC[C@@H]2SCCS[C@H]21)[C@@H](C)c1cc(Br)cs1	C705	0	3	786869188
1235	C=CC(=O)N1CCC(c2cc(C(=O)N[C@H]3CC(C)(C)Oc4cc(F)ccc43)on2)CC1	C705	0	4	662502968
1236	C=CC(=O)N1CC[C@@](C)(NC(=O)c2cc3c(C)nn(-c4ccccc4Cl)c3s2)C1	C705	0	5	663005719
1237	C=CC(=O)N1CCC(c2nc(C)c(C(=O)N[C@@H]3CCCOc4ccccc43)s2)CC1	C705	0	6	876632204
1238	C=CC(=O)Nc1c(C#N)cnn1-c1ccc(C(=O)N2c3ccccc3C(C)(C)[C@H]2C)cc1	C705	0	7	1470119611
1239	C=CC(=O)N(C[C@H]1CN(C(=O)OC(C)(C)C)CCO1)[C@@H]1C[C@@H](C)c2c(C)ccc(O)c21	C705	0	8	397430124
1240	C=CC(=O)Nc1ccc(C(=O)N2CCC[C@H](c3nnc4n3CCCCC4)C2)c(Cl)c1	C705	0	9	746476740
1241	C=CC(=O)N1CCN(C(=O)NCc2ccc(-c3nc4ccccc4s3)o2)[C@@H](C)[C@H]1C	C705	0	10	416918575
1242	C=CC(=O)Nc1ncc(-c2nc3ccc(C)cc3c(C(=O)N3C[C@H]4CC[C@H]3C4)c2C)cn1	C705	0	11	102310514
1243	C=CC(=O)N1CC[C@H]([C@H]2CCCN(C(=O)Nc3cc4sc(C)nc4cc3OC)C2)C1	C705	0	12	333191034
1244	C=CC(=O)N1CCc2ncc(NC(=O)c3cn(-c4ccccc4)nc3C(C)(C)C)cc2C1	C705	0	13	367379695
1245	C=CC(=O)Nc1ncc(Cl)cc1S(=O)(=O)N1c2ccccc2S[C@H](C)[C@H]1C	C705	0	14	438810794
1246	C=CC(=O)Nc1c(C(=O)N2CCC[C@]3(CCSC3)C2)cc(Cl)c(F)c1[N+](=O)[O-]	C705	0	15	822006721
1247	C=CC(=O)Nc1nc(N2CCN(c3ccc(C(F)(F)F)cc3)CC2)nc2ccccc12	C705	0	16	301903280
1248	C=CC(=O)N(Cc1cc2ccc(F)cc2nc1O)[C@@]1(C)CCN(C(=O)OC(C)(C)C)C1	C705	0	17	1182999640
1249	C=CC(=O)N1C(C)(C)CC(NC(=O)c2ccc3nc([C@H]4CCCO4)oc3c2)CC1(C)C	C705	0	18	1553498318
1250	C=CC(=O)N1CCN(c2ccc(NC(=O)c3sc4cc(F)ccc4c3C)nc2)CC1	C705	0	19	576977031
1251	C=CC(=O)Nc1c(C(=O)N2CCSC3(CCCCC3)C2)cnn1-c1ccccc1C	C705	0	20	545979740
1252	C=CC(=O)N1C[C@H](C)N(C(=O)NCc2nc(-c3cc4ccccc4o3)cs2)C[C@H]1C	C705	0	21	579091469
1253	C=CC(=O)Nc1cc(C(=O)N2CCC(c3noc4cc(F)ccc34)CC2)cc(Cl)n1	C705	0	22	291029272
1254	C=CC(=O)N1CCC[C@H](NC(=O)c2cc(C(C)C)nc3c2c(C)nn3C(C)(C)C)[C@H]1C	C705	0	23	262778054
1255	C=CC(=O)N1CCCN(C(=O)Nc2nnc(C(C)(C)c3ccccc3)s2)CC1(C)C	C705	0	24	1623050243
1256	C=CC(=O)Nc1ccc2c(c1)CN(C(=O)N(C)[C@H]1CCCc3nc(C)sc31)CCO2	C705	0	25	892889318
1257	C=CC(=O)Nc1nc2c(N3CCN(C(=O)c4ccccc4)CC3)c(Cl)ccc2s1	C705	0	26	72230123
1258	C=CC(=O)NC[C@@H]1CN(c2nc3cc(C(F)(F)F)ccc3s2)CC12CCOCC2	C705	0	27	420281875
1259	C=CC(=O)N1CCOc2ccc(NCc3nc4cc(C(F)(F)F)ccc4n3C)cc2C1	C705	0	28	841080408
1260	C=CC(=O)Nc1c(-c2ccc(Br)cc2)c(C)nc2nc(C(F)(F)F)nn12	C705	0	29	20638476
1261	C=CC(=O)N[C@H]1CCCO[C@@H]1C1CCN(c2nc3cc(Cl)cc(Cl)c3o2)CC1	C705	0	30	333675542
1262	C=CC(=O)Nc1nc(C)c(C(=O)N2CCO[C@H](c3ccc(C(F)(F)F)cc3)C2)s1	C705	0	31	832088221
1263	C=CC(=O)N([C@H]1CCN(C)[C@@H](c2ccccc2)C1)[C@H]1c2sccc2OC(C)(C)[C@@H]1O	C705	0	32	414182045
1264	C=CC(=O)Nc1c(C(=O)N2CC(C)(C)O[C@@](C)(C(F)(F)F)C2)sc2ncccc12	C705	0	33	823174481
1265	C=CC(=O)N1CC[C@@](C(=O)Nc2ccc(-c3cn4ccsc4n3)cc2)(C(F)(F)F)C1	C705	0	34	593279018
1266	C=CC(=O)N1CC[C@H](C)[C@H](Nc2ccc(-n3ncc(Cl)c(Cl)c3=O)cc2Cl)C1	C705	0	35	420247774
1267	C=CC(=O)N1Cc2ccccc2C[C@@H]1C(=O)Nc1ccc(-c2cn3ccsc3n2)cc1	C705	0	36	238124409
1268	C=CC(=O)Nc1c(Cl)cc(C(=O)N2CCN(c3nc(C)c(C)s3)CC2)cc1Cl	C705	0	37	122121731
1269	C=CC(=O)Nc1c(C(=O)N2Cc3cccnc3N3CCC[C@@H]3C2)ccnc1-c1ccccc1	C705	0	38	871421966
1270	C=CC(=O)N1C(C)(C)CC(NC(=O)c2cnn3c(-c4ccccc4)ccnc23)CC1(C)C	C705	0	39	45037297
1271	C=CC(=O)Nc1c([N+](=O)[O-])ccc(N2CCOc3ccc(Br)cc3C2)c1F	C705	0	40	575350005
1272	C=CC(=O)N1CC[C@H](NC(=O)C2CCN(c3nc4ccccc4s3)CC2)CC(C)(C)C1	C705	0	41	634762288
1273	C=CC(=O)N1C(C)(C)CC(NC(=O)C2CCN(c3nc4ccccc4o3)CC2)CC1(C)C	C705	0	42	14350939
1274	C=CC(=O)N1C(C)(C)CC(NC(=O)N2CCC(c3noc(C(C)C)n3)CC2)CC1(C)C	C705	0	43	366094710
1275	C=CC(=O)N1CCN(c2ccc(N[C@@H]3CCCc4ncc(C(F)(F)F)cc43)nc2)CC1	C705	0	44	565710586
1276	C=CC(=O)Nc1cc(C(C)(C)C)nc(N2CC[C@@H](C(F)(F)F)C3(CCOCC3)C2)n1	C705	0	45	1550625442
1277	C=CC(=O)N1CCC2(CCCC[C@@H]2NC(=O)c2sc(N3CCCC3)nc2Cl)CC1	C705	0	46	877403905
1278	C=CC(=O)Nc1c(Cl)ccc(C(=O)N2CCc3nnn(C4CC(C)C4)c3C2)c1Cl	C705	0	47	870737815
1279	C=CC(=O)N1CCC(c2cc(C3CCN(C(=O)c4cc5occc5s4)CC3)n[nH]2)CC1	C705	0	48	647094327
1280	C=CC(=O)N(C1CCN(c2cc(C)nc(C)n2)CC1)[C@@H]1C[C@H](C)c2c(F)ccc([O-])c21	C705	1	1	756634718
1281	C=CC(=O)N1CCC(c2ccccc2)(c2csc(=Nc3ccc4c(c3)OCO4)[n-]2)CC1	C705	1	2	2356167453
1282	C=CC(=O)N1CC[C@H]2[C@@H](N=c3[n-]cnc4cc(-c5ccc(OC)cc5)sc34)C(C)(C)[C@@H]21	C705	1	3	2325839989
1283	C=CC(=O)N1CCN(c2cnc3cc(Cl)c(Cl)cc3n2)C[C@H]1c1ccc([O-])cc1	C705	1	4	1655814902
1284	C=CC(=O)N1CCC(c2nc(C)c(C(=O)N3CC[C@H](C)c4cccc([O-])c43)s2)CC1	C705	1	5	876909352
1285	C=CC(=O)N([C@H]1CCCCc2cc(-c3nn[n-]n3)ccc21)[C@H]1COCc2ccccc21	C705	1	6	1607132336
1286	C=CC(=O)N1CCC[C@H]1c1noc(-c2n[n-]c(-c3ccccc3)c2Br)n1	C705	1	7	647151800
1287	C=CC(=O)N1CCN(C(=O)c2cc3c(N(C)C)cccc3s2)C[C@@H]1c1ccc([O-])cc1	C705	1	8	1557765424
1288	C=CC(=O)N1CCC(n2cccc2C(=O)N=c2[n-]nc(-c3ccccc3Cl)s2)CC1	C705	1	9	366333889
1289	C=CC(=O)N1C[C@@H]2CCCN(C(=O)c3cc4sc(=Nc5ccccc5)[n-]c4s3)[C@@H]2C1	C705	1	10	563209244
1290	C=CC(=O)N1CCC(c2nc(C)c(C(=O)N3CCC[C@@H]3c3c(C)n[n-]c3C)s2)CC1	C705	1	11	876900748
1291	C=CC(=O)N1CCC[C@H](C2CCN([C@H](C)c3nc([O-])c4ccccc4n3)CC2)CC1	C705	1	12	923502851
1292	C=CC(=O)N([C@H](C)c1nc2sc(C)c(C)c2c(=O)[n-]1)[C@H]1CC(C)(C)OC1(C)C	C705	1	13	132525767
1293	C=CC(=O)Nc1c(C(=O)N2C[C@@H]3CCC[C@@H](NC(=O)OC(C)(C)C)[C@@H]3C2)sc2ncccc12	C705	1	14	1152049834
1294	C=CC(=O)Nc1c(Cl)ccc(C(=O)Nc2nc3c(s2)CN(C(=O)OC(C)(C)C)CC3)c1Cl	C705	1	15	813446909
1295	C=CC(=O)Nc1c(C(=O)N2CCc3nc(-c4ccccc4Cl)sc3C2)cc(F)cc1[N+](=O)[O-]	C705	1	16	569497192
1296	C=CC(=O)Nc1nc(S[C@@H](C)c2nc3ccccc3c(=O)[nH]2)nc2sc3c(c12)CC[C@@H](C)C3	C705	1	17	32945557
1297	C=CC(=O)N(/C=C1\C(=O)N(c2ccccc2Cl)C(=O)c2ccccc21)[C@@H]1CCCc2nc(C)ncc21	C705	1	18	734807317
1298	C=CC(=O)Nc1cccc(-c2noc([C@H]3CCC(=O)N(C)[C@@H]3c3ccc(C(F)(F)F)cc3)n2)c1	C705	1	19	749905304
1299	C=CC(=O)Nc1nc(Cc2noc(-c3cc4cc(C(F)(F)F)ccc4n3C)n2)nc2ccccc12	C705	1	20	1321100984
1300	C=CC(=O)N(c1ccccc1)c1cc(Cl)ccc1NC(=O)c1cc(C)c2c(O)nc([O-])nc2n1	C705	1	21	1639792348
1301	C=CC(=O)N(C1CCC(F)(F)CC1)[C@@H]1C[C@@H](c2nc(C)nn2-c2nc3ccccc3[n-]2)CC[C@H]1O	C705	1	22	2332241557
1302	C=CC(=O)N1CC=C[C@H]1C(=O)Nc1cc([C@@H]2CCCCN2C(=O)c2ccc3sc(C)nc3c2)[n-]n1	C705	1	23	1817984236
1303	C=CC(=O)Nc1c(Cl)cc(NC(=O)c2cc(C3CC3)nc3c2c(=O)[n-]c(=O)n3CCC)cc1Cl	C705	1	24	27607466
1304	C=CC(=O)Nc1cc(Br)ccc1C(=O)OCC(=O)Nc1cc(C)ccc1-c1n[n-]c(C)n1	C705	1	25	768039604
1305	C=CC(=O)N1CCN(C(=O)[C@@H](NC(=O)OC(C)(C)C)c2cccc(OC)c2)C[C@H]1c1ccc([O-])cc1	C705	1	26	1454341741
1306	C=CC(=O)N(CC(=O)N1CCCC[C@@H]1c1cc(NC(=O)c2cnc3cc(C)ccn23)n[n-]1)C(C)(C)C	C705	1	27	1821559918
1307	C=CC(=O)NCC(=O)Nc1cc([C@H]2CCCCN2C(=O)c2cc3occc3n2-c2ccccc2)[n-]n1	C705	1	28	1817242769
1308	C=CC(=O)N1CC=C[C@H]1C(=O)N1CCCC[C@H]1c1cc(NC(=O)c2c(C(C)C)nn3ccccc23)n[n-]1	C705	1	29	1817795160
1309	C=CC(=O)Nc1c(N(Cc2ccccc2)C(=S)NC(C)(C)C)c([O-])nc(=O)n1Cc1ccccc1	C705	1	30	917572978
1310	C=CC(=O)Nc1n[n-]c(CCCN(C)C(=O)Nc2ccc3c(c2)CCN3C(=O)OC(C)(C)C)c1C#N	C705	1	31	780543886
1311	C=CC(=O)Nc1n[n-]c(CCCN(C)C(=O)Nc2nc3c(Br)cccc3s2)c1C#N	C705	1	32	548784210
1312	C=CC(=O)Nc1ccc([N+](=O)[O-])cc1C(=O)N1CCC[C@H](c2n[n-]cc2NC(=O)c2ccccc2)C1	C705	1	33	787250422
1313	C=CC(=O)Nc1onc(C)c1C(=O)N1[C@@H]2CC[C@H]1C[C@@H](NC(=O)C1(CNC(=O)OC(C)(C)C)CC1)C2	C705	1	34	1796015566
1314	C=CC(=O)Nc1c(N(C)C(=O)CC23C[C@H]4C[C@@H](CC(O)(C4)C2)C3)c(O)nc(=O)n1Cc1ccccc1	C705	1	35	641944494
1315	C=CC(=O)Nc1ncnc2c1ncn2[C@H](C)C(=O)Nc1cc(C)c(F)cc1C(=O)NCC(F)(F)F	C705	1	36	1450549864
1316	C=CC(=O)Nc1c(C(=O)OCC(=O)NC(=O)NC2CCCCC2)ccc2c1C(=O)c1ccccc1C2=O	C705	1	37	10959269
1317	C=CC(=O)Nc1c(C(=O)Nc2cc([C@@H]3CCCCN3C(=O)c3ncc[nH]3)[nH]n2)sc2nccnc12	C705	1	38	1817436934
1318	C=CC(=O)Nc1nc(CN2CCN(C(=O)C(=O)Nc3nc(CCC)cs3)CC2)nc2ccccc12	C705	1	39	435003471
1319	C=CC(=O)Nc1c(C(=O)N[C@H]2C[C@H]3CC[C@@H](C2)N3C(=O)c2cc(O)ccc2O)sc2nccnc12	C705	1	40	1800751452
1320	C=CC(=O)Nc1ncc(C(=O)Nc2cc([C@@H]3CCCCN3C(=O)c3cc4cn[nH]c4cn3)[nH]n2)s1	C705	1	41	1817415027
1321	C=CC(=O)Nc1ncc(C(=O)N[C@@H]2CCc3nc(NC(=O)[C@@H](C)c4ccccn4)sc3C2)s1	C705	1	42	1827067412
1322	C=CC(=O)Nc1nc(C)c(C(=O)Nc2cc([C@H]3CCCCN3C(=O)Cn3nc(C)cc3C)[nH]n2)s1	C705	1	43	1817390056
1323	C=CC(=O)Nc1nc(C(=O)N[C@@H]2CCc3nc(NC(=O)Cc4ccccc4O)sc3C2)cs1	C705	1	44	1825300427
1324	C=CC(=O)Nc1nc(C(=O)N2CCCC[C@H]2c2cc(NC(=O)CC(=O)OC(C)(C)C)n[nH]2)cs1	C705	1	45	1815457537
1325	C=CC(=O)Nc1cccc([N+](=O)[O-])c1C(=O)N[C@@H]1CCCOc2cc(Cl)ccc21	C706	0	1	181317153
1326	C=CC(=O)Nc1cc(C2CCN(Cc3c[nH]c4ccccc34)CC2)nc2cc(C)nn12	C706	0	2	12121528
1327	C=CC(=O)Nc1cnnc(NN=Cc2cc(Cl)ccc2Br)c1Cl	C706	0	3	1319195643
1328	C=CC(=O)Nc1ncnc(NC2C[C@@H](C(F)(F)F)C[C@H](C(F)(F)F)C2)c1OC	C706	0	4	656108275
1329	C=CC(=O)N[C@H]1CCC[C@H]2CN(C(=O)Nc3ccc4nc(SC)sc4c3)C[C@H]21	C706	0	5	841010907
1330	C=CC(=O)Nc1ncnc(N[C@@H]2CCN(c3ccccc3C(F)(F)F)C2)c1Cl	C706	0	6	302862885
1331	C=CC(=O)Nc1nc(CN2CCC[C@H](c3nc4ccccc4[nH]3)C2)nc2ccccc12	C706	0	7	1116345904
1332	C=CC(=O)Nc1cc(F)c([N+](=O)[O-])cc1C(=O)N[C@@H]1CC(C)(C)Cc2oc(C)cc21	C706	0	8	791327096
1333	C=CC(=O)N[C@@H]1CCN(C(=O)Nc2ccc(Sc3nc(C)cs3)cc2)C[C@@H]1C	C706	0	9	414992622
1334	C=CC(=O)Nc1ccc2nc(N3CCC(O)(Cc4ccc(F)cc4)CC3)sc2c1	C706	0	10	663816129
1335	C=CC(=O)Nc1c(C(=O)Nc2ccc(-c3ccc(Cl)cc3Cl)nc2)cnn1C	C706	0	11	191538466
1336	C=CC(=O)NC1CCC(N(C)C(=O)Nc2nnc(-c3cc(C)cc(C)c3)s2)CC1	C706	0	12	841196527
1337	C=CC(=O)Nc1c(Cl)cc(NC(=O)c2cccnc2-c2cnn(C)c2)cc1Cl	C706	0	13	816821848
1338	C=CC(=O)Nc1c(Cl)ccc(C(=O)Nc2ccc(-c3ncn(C)n3)cc2)c1Cl	C706	0	14	469895278
1339	C=CC(=O)Nc1c(C(=O)O[C@@H](C)c2nc(=O)c3ccccc3[nH]2)ccc(Cl)c1C	C706	0	15	148508408
1340	C=CC(=O)Nc1nccnc1C(=O)Nc1ccc(-c2cccc(C(F)(F)F)c2)cn1	C706	0	16	120969095
1341	C=CC(=O)Nc1nc(-c2cccc(C)c2)c2c(n1)[C@H](C)N(C(=O)c1cccc(N)c1)C2	C706	0	17	67447073
1342	C=CC(=O)Nc1cc(C2CCN(c3cnc4cc(Cl)c(Cl)cc4n3)CC2)n[nH]1	C706	0	18	302194874
1343	C=CC(=O)Nc1n[nH]c2sc(S(C)(=O)=O)c(-c3ccc(Cl)cc3Cl)c12	C706	0	19	96532169
1344	C=CC(=O)Nc1c(Cl)cc(C(=O)Nc2cnn(-c3ccccc3)n2)cc1Cl	C706	0	20	777524248
1345	C=CC(=O)Nc1c(Cl)cc(NC(=O)c2cccc(-n3cccn3)n2)cc1Cl	C706	0	21	76583227
1346	C=CC(=O)Nc1nc(C)c(C(=O)Nc2ccc(N(C)C)cc2C(F)(F)F)s1	C706	0	22	844173570
1347	C=CC(=O)N[C@H]1CC[C@@H](c2nc([C@@H](C)O)nn2-c2ccc(Cl)cc2Cl)CC1	C706	0	23	2114585968
1348	C=CC(=O)Nc1ccc2c(n1)CCCC2=NNc1cc(OC)ccc1Br	C706	0	24	841651753
1349	C=CC(=O)Nc1cnc(NC(=O)c2cc(C)n([C@H]3CCCOC3)c2C)cc1Cl	C706	0	25	1552968538
1350	C=CC(=O)Nc1cc(N2CCc3[nH]c4ccc(C)cc4c3C2)cc(C#N)c1[N+](=O)[O-]	C706	0	26	367714436
1351	C=CC(=O)Nc1ccc2c(c1)CC[C@@H]2NC(=O)c1cnc2onc(C(C)(C)C)c2c1	C706	0	27	567180186
1352	C=CC(=O)Nc1ccc2c(c1)CC[C@@H]2NS(=O)(=O)c1ccc2nc(C)sc2c1	C706	0	28	1579871443
1353	C=CC(=O)Nc1c(C(=O)Nc2ccc(Cl)cc2Cl)nnn1-c1ccc(F)cc1	C706	0	29	11690513
1354	C=CC(=O)N[C@H]1CCc2ncc(NC(=O)c3sc(C)nc3-c3ccccc3)cc2C1	C706	0	30	565307210
1355	C=CC(=O)N[C@@]1(C)CCCC[C@@H]1C(=O)Nc1ccc(-c2noc(C(F)(F)F)n2)cc1	C706	0	31	263138857
1356	C=CC(=O)Nc1nc(N2CCC([C@@H]3C(=O)Nc4cc(Cl)ccc43)CC2)ccc1C#N	C706	0	32	581954058
1357	C=CC(=O)Nc1ccc2c(c1)CCC[C@H]2NC(=O)c1nnn(-c2cccc(C)c2)c1C	C706	0	33	427575659
1358	C=CC(=O)Nc1c(C(=O)N[C@@H]2c3ccccc3CCC[C@H]2C)cnn1-c1ccccn1	C706	0	34	500150816
1359	C=CC(=O)Nc1c(C(=O)N2CCC[C@H](c3nc4ccc(C)cc4[nH]3)C2)cnn1C(C)C	C706	0	35	757946714
1360	C=CC(=O)Nc1cc(NC(=O)C(=O)N2CCCCC[C@@H]2c2ccc(C)o2)ccc1OC	C706	0	36	415147242
1361	C=CC(=O)Nc1c(C(=O)Nc2ccccc2F)nnn1-c1ccccc1C(F)(F)F	C706	0	37	1430195
1362	C=CC(=O)Nc1c(C(=O)N[C@@H]2CCCOc3c(F)cccc32)cc(C)cc1[N+](=O)[O-]	C706	0	38	183318459
1363	C=CC(=O)Nc1c(Cl)cc(NC(=O)C2CCN(c3cnccn3)CC2)cc1Cl	C706	0	39	31573605
1364	C=CC(=O)NC1CCC(NC(=O)c2cc3c(C)nn(-c4ccccc4C)c3s2)CC1	C706	0	40	646664734
1365	C=CC(=O)Nc1ncc(C(=O)Nc2cc(Cl)ccc2C(=O)N2CCCCC2)s1	C706	0	41	912301549
1366	C=CC(=O)Nc1c(Cl)ccc(C(=O)N[C@@H](C)c2noc(C(F)(F)F)n2)c1Cl	C706	0	42	910755110
1367	C=CC(=O)N1C(C)(C)CC(N=c2cc(C)[nH]c(-c3ccc([N+](=O)[O-])cc3)n2)CC1(C)C	C706	0	43	489256546
1368	C=CC(=O)Nc1cccc2c1C(=O)N(C(=O)Cc1coc3ccc4ccccc4c13)C2=O	C706	0	44	2655198
1369	C=CC(=O)N(Cc1cc(Cl)cc2cccnc12)[C@@H](c1nc(-c2nnc[nH]2)no1)C(C)(C)C	C706	0	45	121108437
1370	C=CC(=O)N(c1ccc(C#N)cc1)c1cccc(-c2nnc(CNC(=O)OC(C)(C)C)o2)c1	C706	0	46	1322661904
1371	C=CC(=O)Nc1c(-c2nnc(-c3cc(OC)ccc3Br)o2)cc(C)cc1[N+](=O)[O-]	C706	0	47	1326303252
1372	C=CC(=O)Nc1cc(C2CCN(Cc3cccnc3)CC2)nc2cc(-c3cc(C)oc3C)nn12	C706	0	48	72337461
1373	C=CC(=O)Nc1ncnc(N2CCC[C@@H]2c2nc3ccc(Cl)cc3[n-]2)c1Cl	C706	1	1	433782426
1374	C=CC(=O)Nc1[n-]nc(-c2ccc(Br)o2)c1-c1ccc2c(c1)OCO2	C706	1	2	37349490
1375	C=CC(=O)Nc1c(-c2nc3ccccc3[n-]2)nnn1-c1cccc(C(F)(F)F)c1	C706	1	3	1430269
1376	C=CC(=O)Nc1cccc(-c2nc(-c3cc(C(C)(C)C)no3)n(Cc3ccccc3F)n2)n1	C706	1	4	2325841211
1377	C=CC(=O)Nc1nc2sc(C(=O)c3ccccc3)c(N)c2c(-c2ccccc2C)c1C#N	C706	1	5	19337714
1378	C=CC(=O)Nc1c(Cl)cc(Nc2ccc3nnc(-c4ccccc4)n3n2)cc1Cl	C706	1	6	116791758
1379	C=CC(=O)Nc1nc2c3c(sc2c(C)c1C#N)N=C(O)C[C@H]3c1ccccc1OC	C706	1	7	20029530
1380	C=CC(=O)Nc1nn2c(-c3ccccc3)cc(=O)[nH]c2c1/N=N/c1ccccc1Cl	C706	1	8	5532149
1381	C=CC(=O)Nc1c(Cl)cc(Nc2ncnc3c2cnn3-c2ccccc2)cc1Cl	C706	1	9	33590035
1382	C=CC(=O)Nc1nn2c(=O)cc(-c3ccccc3)[nH]c2c1/N=N/c1cccc(Cl)c1	C706	1	10	4649655
1383	C=CC(=O)Nc1nc2n(n1)[C@H](c1cccc3ccccc13)C[C@H](c1cccc(OC)c1)N2	C706	1	11	2403564
1384	C=CC(=O)Nc1c(-c2noc(Cc3c[nH]c4cc(Cl)ccc34)n2)cnn1C(C)(C)C	C706	1	12	924210774
1385	C=CC(=O)Nc1nc(C)c(C(=O)Nc2nc(-c3cc(C)c(C)cc3C)cs2)c(C)n1	C706	1	13	1627274337
1386	C=CC(=O)Nc1cnnc(NN=C2C[C@@H](c3ccccc3)Oc3ccccc32)c1Cl	C706	1	14	1340496292
1387	C=CC(=O)Nc1cccc(-c2noc(-c3cnn(-c4cccc(C(F)(F)F)c4)c3C)n2)c1	C706	1	15	731800962
1388	C=CC(=O)Nc1cccc(-c2noc([C@H]3CC(=O)N(c4ccc5c(c4)Cc4ccccc4-5)C3)n2)c1	C706	1	16	733735965
1389	C=CC(=O)Nc1ccc2c(c1)CCC[C@@H]2N[C@H](CC)c1ccc(C(F)(F)F)cc1[O-]	C706	1	17	817967165
1390	C=CC(=O)Nc1ccc2c(c1)[C@@H](N[C@H](CC)c1cc(Cl)ccc1[O-])CC(C)(C)O2	C706	1	18	817976307
1391	C=CC(=O)Nc1c(Cl)cc(C(=O)N[C@H](C)c2nc3ccc(Cl)cc3[n-]2)cc1Cl	C706	1	19	764221601
1392	C=CC(=O)N(c1ccccc1)c1ccc(NC(=O)c2ccc3c(c2)nc(O)c(=O)n3CC)cc1	C706	1	20	302892612
1393	C=CC(=O)N(c1ccc(NC(=O)c2cnc3c(c2)NC(=O)CS3)cc1)c1cccc(OC)c1	C706	1	21	1454109033
1394	C=CC(=O)N(c1ccccc1)c1ccc([N+](=O)[O-])cc1N/C=C1/C(=O)NC(=O)c2ccccc21	C706	1	22	783678050
1395	C=CC(=O)N(c1ccc(F)cc1)c1ccccc1NC(=O)Cc1c(C)nc2cc(O)nn2c1C	C706	1	23	777501274
1396	C=CC(=O)Nc1ccc([N+](=O)[O-])cc1C(=O)Nc1ccc2c(c1)CN(C(=O)OC(C)(C)C)C2	C706	1	24	836845758
1397	C=CC(=O)Nc1c(Cl)cc(NS(=O)(=O)c2c(Cl)nc3sccn23)cc1Cl	C706	1	25	727749006
1398	C=CC(=O)Nc1c(Cl)cc(NC(=O)Cn2cnc3c(oc4ccccc43)c2=O)cc1Cl	C706	1	26	52819247
1399	C=CC(=O)Nc1c(C(=O)Nc2cccc3c2CCN3C(=O)OC(C)(C)C)cccc1[N+](=O)[O-]	C706	1	27	753786271
1400	C=CC(=O)Nc1c(C(=O)c2ccc(OC)c(OC)c2)sc2nc3c(cc12)C[NH+](C)CC3	C706	1	28	36356894
1401	C=CC(=O)Nc1cc(C2CC[NH+](Cc3cccn3-c3cccnc3)CC2)nc2cc(C)nn12	C706	1	29	12088796
1402	C=CC(=O)Nc1nc([C@@H](C)N2CCC[NH+](C[C@H]3CCCO3)CC2)nc2sc(C)c(C)c12	C706	1	30	738319488
1403	C=CC(=O)Nc1nc(CN2CC[NH+]([C@H](C)c3cccnc3)CC2)nc2sc(C)c(C)c12	C706	1	31	329152123
1404	C=CC(=O)Nc1cc(-c2nc(-c3ccc(S(=O)(=O)[NH+]4CCCC4)cc3)no2)ccc1C	C706	1	32	843202350
1405	C=CC(=O)Nc1nc([NH+]2CCCC[C@@H]2c2nccn2CC)nc(C(F)(F)C(F)(F)F)n1	C706	1	33	893652448
1406	C=CC(=O)Nc1ncc2c(n1)C[NH+](Cc1c(C(=O)OCC)sc3cccc(F)c13)CC2	C706	1	34	598947321
1407	C=CC(=O)Nc1nc(N2CC[NH+](Cc3csc(-c4ccc(F)cc4)n3)CC2)ccc1C#N	C706	1	35	574770773
1408	C=CC(=O)N1C(C)=C[C@]2(C#N)C(SCC)(SCC)[NH+]=C(N)[C@@]2(C#N)[C@H]1c1ccccc1	C706	1	36	4199101
1409	C=CC(=O)Nc1nc(CN2CCC[C@H](c3n[n-]cc3NC(C)=O)C2)nc2sc3c(c12)CC[C@H](C)C3	C706	1	37	502349891
1410	C=CC(=O)Nc1c([O-])nc(O)nc1C(=O)N(Cc1ccc(-c2ccccc2C(F)(F)F)o1)C1CC1	C706	1	38	468129042
1411	C=CC(=O)Nc1c(C(=O)N2CCCC[C@@H]2c2cc(NC(=O)[C@@H]3CC3(F)F)n[n-]2)sc2nccnc12	C706	1	39	1818836003
1412	C=CC(=O)Nc1nc([C@@H](C#N)C(=O)c2ccc3[nH]c4ccccc4c(=O)c3c2)[n-]c(=Nc2ccccc2)n1	C706	1	40	444458765
1413	C=CC(=O)N([C@@H](C)C(=O)Nc1sc2c(c1C#N)CCCCC2)[C@H]1CCCC[C@H]1[N-]S(C)(=O)=O	C706	1	41	510810660
1414	C=CC(=O)N(Cc1nc(N)nc(=Nc2ccccc2C)[n-]1)[C@H](C)c1ccc(OC)c(Br)c1	C706	1	42	511072110
1415	C=CC(=O)Nc1nc(=NCC2(c3ccc(Cl)cc3)CCOCC2)[n-]c2cc(OC)c(OC)cc12	C706	1	43	518366500
1416	C=CC(=O)N(CC(=O)Nc1cc([C@@H]2CCCCN2C(=O)c2cc3nc(C)ccc3o2)[n-]n1)C(C)(C)C	C706	1	44	1817278517
1417	C=CC(=O)Nc1nc(CN2CC=C(c3c[nH]c4cc(F)ccc34)CC2)[n-]c(=Nc2ccccc2OC)n1	C706	1	45	505816141
1418	C=CC(=O)Nc1c(C(=O)N2CCC[C@@H](C)C2)sc2nc3ccc(C(C)C)cc3cc12	C711	0	1	35313067
1419	C=CC(=O)Nc1cc(Br)c(S[C@@H]2CCO[C@@H](c3ccncc3)C2)cc1Cl	C711	0	2	629182041
1420	C=CC(=O)Nc1c(C(=O)c2cccc(Br)c2)sc2nc(C)c3c(c12)CCCC3	C711	0	3	1242027
1421	C=CC(=O)N([C@@H](C)c1cc(Br)cc(Cl)c1O)[C@H]1CCCc2nc(C)sc21	C711	0	4	757637757
1422	C=CC(=O)Nc1c(-c2ccc(Cl)cc2)cnc2cc(-c3ccc(Br)cc3)nn12	C711	0	5	409071536
1423	C=CC(=O)N([C@H](C)c1ccc2nc(O)oc2c1)[C@H]1c2cccc(Br)c2CC1(C)C	C711	0	6	644557553
1424	C=CC(=O)N1CCCCCCCN(C(=O)C(C)C)c2ccc(Nc3ccc(C)nc3)cc2C1	C711	0	7	2037931542
1425	C=CC(=O)N(C1CCC(C)(C#N)CC1)[C@@H]1CCc2cc(NC(=O)OC(C)(C)C)ccc21	C711	0	8	850381839
1426	C=CC(=O)N([C@@H]1CCCc2occc21)[C@H]1C[C@@H](NC(=O)OC(C)(C)C)c2ccccc21	C711	0	9	780708786
1427	C=CC(=O)N(C1CCC(c2ccc(O)cc2)CC1)[C@H]1CC12CCN(C(=O)OC(C)(C)C)CC2	C711	0	10	814172541
1428	C=CC(=O)N(Cc1cc(C)cs1)[C@@H]1CC[C@H]2[C@H](CCCN2C(=O)OC(C)(C)C)C1	C711	0	11	1205876077
1429	C=CC(=O)N([C@@H]1CSCc2ccccc21)[C@@H](C)C1CCN(C(=O)OC(C)(C)C)CC1	C711	0	12	716545794
1430	C=CC(=O)N([C@H](C)c1ccc2c(c1)OCCCO2)[C@H]1c2ccccc2CC12CCOCC2	C711	0	13	555002801
1431	C=CC(=O)N(C1CCN(c2cc(C)nc(C)n2)CC1)[C@H]1CCc2c1ccc(Cl)c2Cl	C711	0	14	484300920
1432	C=CC(=O)Nc1c(C(=O)c2cc(Cl)ccc2Cl)sc2nc3c(cc12)CCCC3	C711	0	15	663233
1433	C=CC(=O)N([C@H]1C[C@@H](N)c2ccccc21)[C@H]1CCCc2sc(-c3ccc(F)cc3)nc21	C711	0	16	584166976
1434	C=CC(=O)Nc1c(C(=O)N2c3ccccc3C[C@@H]2C)sc2nc3ccc(C)cc3cc12	C711	0	17	1342733
1435	C=CC(=O)N([C@H](C)c1sccc1Br)[C@H]1CC(C)(C)Oc2ccc(N)cc21	C711	0	18	516643502
1436	C=CC(=O)Nc1c(C#N)c(C(F)(F)C(F)(F)F)nc2ccc(Oc3ccccc3)cc12	C711	0	19	20064784
1437	C=CC(=O)Nc1c(Cl)ccc(-c2nc(-c3ccc(Br)cc3)no2)c1Cl	C711	0	20	904710638
1438	C=CC(=O)Nc1nc(Cl)cc(Oc2ccc(-c3ccc(Br)cc3)cc2)n1	C711	0	21	1472635831
1439	C=CC(=O)Nc1c2c(nc3c1c(C)c(C)n3Cc1ccncc1)CC[C@@H](c1ccccc1)C2	C711	0	22	40287245
1440	C=CC(=O)Nc1nc(-c2ccc(C)cc2)c2n1N=C(c1ccccc1)C[C@@H]2c1ccccc1	C711	0	23	160195126
1441	C=CC(=O)N1C(C)(C)CC(n2cnc(-c3ccccc3)c2-c2c(C)n[nH]c2C)CC1(C)C	C711	0	24	67868816
1442	C=CC(=O)N(Cc1nc2cc(Cl)ccc2n1C)[C@H](C)c1ccc(Cl)c(Cl)c1O	C711	0	25	779069651
1443	C=CC(=O)N(Cc1nc(O)c2ccccc2n1)[C@@H]1CCCCC[C@H]1c1ccc(Cl)cc1	C711	0	26	1460103409
1444	C=CC(=O)Nc1cc(-c2ccc(OC)cc2)nn1-c1c(Cl)cc(Cl)cc1Cl	C711	0	27	408952600
1445	C=CC(=O)Nc1nc2ccccc2n1/C(=N/C(Cl)=C(Cl)Cl)c1ccc(C)cc1	C711	0	28	41097490
1446	C=CC(=O)Nc1ccc(Cl)cc1-n1nc(-c2ccc(C)c(C)c2)c2ccccc2c1=O	C711	0	29	712857
1447	C=CC(=O)Nc1c(C(=O)N2C[C@H](C)C[C@@H](C)C2)sc2nc(-c3ccccc3)c(C)cc12	C711	0	30	215683601
1448	C=CC(=O)Nc1c(-c2ccc(OC)cc2)c(C(F)(F)F)nn1-c1cccc(Cl)c1	C711	0	31	225182261
1449	C=CC(=O)Nc1c(C(=O)N2CCC[C@@H](C)[C@H]2c2ccc(C)cc2)sc2ncccc12	C711	0	32	1544501335
1450	C=CC(=O)Nc1c(-c2ccccc2OC)c(C)nn1-c1c(Cl)cc(Cl)cc1Cl	C711	0	33	2849443
1451	C=CC(=O)N(Cc1cc(Cl)c2c(c1)OCCCO2)[C@@H]1C[C@H](C)c2c(C)ccc(O)c21	C711	0	34	1254720981
1452	C=CC(=O)Nc1ccc(Cc2nc(C(=O)N3CCC[C@H](C)c4ccccc43)cs2)cc1	C711	0	35	817996690
1453	C=CC(=O)Nc1c(Cl)cc(C(=O)N2CCC[C@H]2c2nc3ccccc3s2)cc1Cl	C711	0	36	763497112
1454	C=CC(=O)N([C@H]1CC(C)(C)Oc2ccc(N)cc21)[C@H]1CC(C)(C)c2cc(OC)ccc21	C711	0	37	423442191
1455	C=CC(=O)N(Cc1nc(O)c2ccc(C(F)(F)F)cc2n1)[C@H]1CCCCC12CCCC2	C711	0	38	643397396
1456	C=CC(=O)Nc1cccc(C2CCN(C(=O)c3cc4c(s3)-c3ccccc3OC4)CC2)c1	C711	0	39	570954577
1457	C=CC(=O)Nc1nc(C(Cl)(Cl)Cl)nc(-c2ccccc2)c1C(=O)c1ccccc1	C711	0	40	1184288
1458	C=CC(=O)Nc1cc(-c2ccc(OC(F)(F)F)cc2)nn1-c1ccc(Cl)c(Cl)c1	C711	0	41	1038423
1459	C=CC(=O)N(Cc1cc(C(C)(C)C)cc(C(C)(C)C)c1O)[C@@H]1CCO[C@@]2(CCSC2)C1	C711	0	42	769420939
1460	C=CC(=O)Nc1nc2c(c(-c3ccc(OC)cc3)c1C#N)CCCCCCCCCC2	C711	0	43	36006199
1461	C=CC(=O)Nc1c(Cl)cc(C(=O)/C=C/c2c(Cl)nc3ccccn23)cc1Cl	C711	0	44	773161341
1462	C=CC(=O)N([C@@H](C)c1nnc(C)s1)[C@H]1CCCc2c1[nH]c1ccc(Br)cc21	C711	0	45	290397553
1463	C=CC(=O)N(C1CCC(NC(=O)OC(C)(C)C)CC1)[C@@H]1CC2(CCC2)Oc2ccccc21	C711	0	46	766106848
1464	C=CC(=O)N(Cc1nccs1)[C@H]1CC[C@@H]2[C@H]3CCc4cc(O)ccc4[C@H]3CC[C@@]21C	C711	0	47	512617001
1465	C=CC(=O)N(C)C1=C(c2cc(C(C)(C)C)c(O)c(C(C)(C)C)c2)C(=O)c2ccccc2C1=O	C711	0	48	19873938
1466	C=CC(=O)Nc1c(C(=O)OC(C)(C)C)c2nc3ccccc3nc2n1-c1ccc(Br)c(C)c1	C712	0	1	2254028
1467	C=CC(=O)N([C@@H]1CC[C@H]2CN(C(=O)OC(C)(C)C)C[C@@H]2C1)[C@@H]1CCCc2cn(C(C)C)nc21	C712	0	2	1620873017
1468	C=CC(=O)N(C1CC2(CCN(C(=O)OC(C)(C)C)CC2)C1)[C@@H]1CCCc2cnn(C(C)C)c21	C712	0	3	1462047941
1469	C=CC(=O)N(Cc1ccsc1)[C@@H]1C[C@@]2(CCN(C(=O)OC(C)(C)C)C2)Oc2ccccc21	C712	0	4	769686610
1470	C=CC(=O)N([C@H](C)c1nc(C(F)(F)F)cs1)[C@@H]1CCSc2c(Cl)cccc21	C712	0	5	494388509
1471	C=CC(=O)Nc1cc(C(C)(C)C)ccc1/C(C)=N\N=C(\C)c1ccc(C(C)(C)C)cc1N	C712	0	6	4676089
1472	C=CC(=O)N(c1ccc(Cl)cc1)c1cc(N(C)C)c2noc3c2c1C(=O)c1ccccc1-3	C712	0	7	2063821
1473	C=CC(=O)Nc1nc(Cc2noc(-c3cc4c(ccc5ccccc54)[nH]3)n2)nc2ccccc12	C712	0	8	1323902183
1474	C=CC(=O)Nc1cc2ccccc2cc1C(=O)Nc1nc(-c2ccc3c(c2)OCO3)cs1	C712	0	9	746324600
1475	C=CC(=O)Nc1nc(N2CCCCC2)nc2c1[C@@H](c1cccc(C)c1)C1=C(CC(C)(C)CC1=O)N2	C712	0	10	20635535
1476	C=CC(=O)Nc1c(Cl)cc(NC(=O)[C@H]2CCCN2c2ncnc3sc(C)cc23)cc1Cl	C712	0	11	770863269
1477	C=CC(=O)Nc1c(C#N)cnn1-c1ccc(C(=O)N[C@H]2CC(C)(C)Cc3oc(C)cc32)cc1	C712	0	12	66240669
1478	C=CC(=O)Nc1c(Cl)cc(NC(=O)N2CCN(c3ncnc4sccc34)CC2)cc1Cl	C712	0	13	753063622
1479	C=CC(=O)Nc1cccc(-c2noc([C@@H]3CCCN3C(=O)c3cc(Cl)cc(Cl)c3)n2)c1	C712	0	14	795720417
1480	C=CC(=O)Nc1c(C(=O)Nc2cc(C)ccc2C)sc2nc3cc4c(cc3cc12)OCO4	C712	0	15	35311084
1481	C=CC(=O)Nc1nc(COC(=O)c2sc3cc(F)ccc3c2Cl)nc2ccccc12	C712	0	16	18264272
1482	C=CC(=O)Nc1nc(Cl)ccc1C(=O)OCC(=O)N1c2ccccc2Sc2ccc(Cl)cc21	C712	0	17	734035109
1483	C=CC(=O)Nc1nc(C)nc2sc(C(=O)N3C[C@H](c4cccc(C(F)(F)F)c4)OC[C@@H]3C)c(C)c12	C712	0	18	1298395545
1484	C=CC(=O)Nc1c(S(=O)(=O)c2ccc(F)cc2)c2nc3ccccc3nc2n1-c1ccc(Cl)cc1	C712	0	19	3290102
1485	C=CC(=O)Nc1nc([C@@H](C)N2CC[C@H](C(F)(F)F)C3(CCOCC3)C2)nc2sc(C)c(C)c12	C712	0	20	1171006906
1486	C=CC(=O)Nc1c(C(=O)N2CCN(C(=O)OC(C)(C)C)C[C@H]2c2cccc(F)c2)sc2ncccc12	C712	0	21	1448351538
1487	C=CC(=O)Nc1c(C(=O)c2ccccc2)sc2nc(N3CCCC3)c3c(c12)CC(C)(C)OC3	C712	0	22	5204509
1488	C=CC(=O)Nc1cccc(-c2noc(-c3ccc4c(c3)C(=O)N(c3cc(C)ccc3C)C4=O)n2)c1	C712	0	23	733738199
1489	C=CC(=O)Nc1ccc(S[C@@H]2CC(=O)N(c3sc4c(c3C#N)CCc3ccccc3-4)C2=O)cc1	C712	0	24	13578917
1490	C=CC(=O)N1C(C)(C)CC(NC(=O)c2cc3nc(-c4cccs4)cc(C(F)(F)F)n3n2)CC1(C)C	C712	0	25	2782040
1491	C=CC(=O)Nc1sc2c(c1C#N)CCN(C(=O)c1c(-c3ccc(Br)cc3)noc1CC)C2	C712	0	26	1179870009
1492	C=CC(=O)Nc1nc([C@H](C)N2CCCN(c3cccc(F)c3F)CC2)nc2sc(C)c(C)c12	C712	0	27	1658723718
1493	C=CC(=O)Nc1nc(CN2C[C@@H](C)O[C@@H](c3cccc(C(F)(F)F)c3)C2)nc2oc(C)c(C)c12	C712	0	28	428948973
1494	C=CC(=O)N1C(C)(C)CC(N2Cc3c(sc(C)c3C)N(C(=O)c3ccco3)C2)CC1(C)C	C712	0	29	950090
1495	C=CC(=O)Nc1nc([C@H](C)N2CCc3cc(OC)c(Cl)cc3C2)nc2sc(C)c(C)c12	C712	0	30	1645918934
1496	C=CC(=O)Nc1nc(CSc2nc3cccc(Br)c3s2)nc2ccccc12	C712	0	31	1656521501
1497	C=CC(=O)N1C(C)=C(C(=O)OC)C(c2cc3ccccc3c3ccccc23)C(C(=O)OC)=C1C	C712	0	32	19418891
1498	C=CC(=O)N(c1cnn(-c2ncc(Cl)cc2Cl)c1)c1ccc([N+](=O)[O-])c2cnccc12	C712	0	33	301712360
1499	C=CC(=O)Nc1c(C(=O)Nc2nc3ccccc3s2)sc2nc(-c3ccccn3)ccc12	C712	0	34	12360451
1500	C=CC(=O)N1CCC(c2nnc(Sc3nc4cc(Cl)cc(Cl)c4o3)n2C2CC2)CC1	C712	0	35	432839551
1501	C=CC(=O)Nc1ncncc1-c1noc(/C=C/c2cc(C(F)(F)F)cc(C(F)(F)F)c2)n1	C712	0	36	445464532
1502	C=CC(=O)Nc1c(Br)cc(Br)cc1CN1CCSC[C@H]1c1nccs1	C712	0	37	473079468
1503	C=CC(=O)Nc1nc2c(c(C)c1C#N)C(=Cc1ccc(-c3ccc([N+](=O)[O-])cc3)o1)C(C)=C2C#N	C712	0	38	33322364
1504	C=CC(=O)Nc1c(Cl)c(Cl)nc(C(=O)O[C@@H]2CCCN(c3ccc(C)cc3)C2=O)c1Cl	C712	0	39	741823043
1505	C=CC(=O)Nc1sc2c(c1C#N)CCN(C(=O)Nc1cc(C(C)(C)C)nn1-c1cccc(C)c1)C2	C712	0	40	1123372733
1506	C=CC(=O)Nc1cc(F)c([N+](=O)[O-])cc1C(=O)N(C)[C@@H]1CCSc2ccc(Br)cc21	C712	0	41	801877035
1507	C=CC(=O)Nc1c(C(=O)N2CCCC[C@@H]2C2CCN(C(=O)c3nc(C)c(C)s3)CC2)ccc(F)c1C	C712	0	42	1827012309
1508	C=CC(=O)Nc1c(C#N)cnn1-c1ccc(C(=O)N2CCC(c3ccccc3C(F)(F)F)CC2)cc1	C712	0	43	475547692
1509	C=CC(=O)Nc1c(C(=O)Nc2sc3c(c2C#N)CCCC3)sc2nc3c(cc12)CN(CC)CC3	C712	0	44	20528948
1510	C=CC(=O)Nc1nc(CN2CCC(c3c[nH]c4ncccc34)CC2)nc2sc3c(c12)CC[C@H](C)C3	C712	0	45	538965798
1511	C=CC(=O)N(c1cccc(C(F)(F)F)c1)c1c(C(=O)N2CCSCC2)cnc2nc(C)ccc12	C712	0	46	49004887
1512	C=CC(=O)Nc1onc(C)c1C(=O)N1CCCC2(CCN(C(=O)c3ccc(Cl)c(C)c3Cl)CC2)C1	C712	0	47	1809742950
1513	C=CC(=O)Nc1nc(CN(C)[C@@H]2CCSc3ccc(Br)cc32)nc2ccccc12	C712	0	48	543962255
1514	C=CC(=O)N(C1[C@H]2CC[C@H]1Cc1ccccc1C2)[C@H](C)c1nc(O)c2c(C)c(C)sc2n1	C713	0	1	553931212
1515	C=CC(=O)Nc1sc2c(c1C#N)CCN(c1nc3cc(Cl)cc(Cl)c3o1)C2	C713	0	2	788532357
1516	C=CC(=O)N(Cc1nc(O)c2ccc(Cl)cc2n1)C1(C(=O)OC(C)(C)C)CCCCC1	C713	0	3	759248263
1517	C=CC(=O)Nc1nc(C)nc2sc(C(=O)N3CCC[C@H]3c3ccc(Cl)cc3)c(C)c12	C713	0	4	1625192631
1518	C=CC(=O)N(Cc1nc(O)c2ccc(Cl)cc2n1)[C@H]1CC2(CCC2)Oc2ccccc21	C713	0	5	932218337
1519	C=CC(=O)N([C@H]1CCSC1)[C@@H]1CC(C)(C)Oc2ccc(NC(=O)OC(C)(C)C)cc21	C713	0	6	810256805
1520	C=CC(=O)N1CCC(c2csc(NC(=O)c3sc4ccc(F)cc4c3C)n2)CC1	C713	0	7	570321112
1521	C=CC(=O)N([C@@H]1CCCc2cc(NC(=O)OC(C)(C)C)ccc21)[C@H]1CCCn2nccc21	C713	0	8	850461484
1522	C=CC(=O)Nc1nc(C)nc2sc(C(=O)N3CCCC4(CCCCCC4)C3)c(C)c12	C713	0	9	679181820
1523	C=CC(=O)Nc1cc(-c2nc(C3(c4ccc(F)cc4F)CCCC3)no2)cc(Cl)n1	C713	0	10	809520152
1524	C=CC(=O)Nc1cc(Br)c(SCc2nc(C(C)(C)C)no2)cc1Cl	C713	0	11	312773271
1525	C=CC(=O)Nc1c(C(=O)N2C[C@H](C)CC[C@@H]2c2ccccc2OC)sc2ncccc12	C713	0	12	1157453759
1526	C=CC(=O)Nc1nc(CSc2ncc(C(F)(F)F)cc2Cl)nc2ccccc12	C713	0	13	18260997
1527	C=CC(=O)Nc1cc(Br)c(C)c(C(=O)O[C@@H](C)c2ncc(C(C)(C)C)o2)c1	C713	0	14	792402402
1528	C=CC(=O)Nc1cccc(C2CCN(C(=O)c3cnc(-c4ccsc4)s3)CC2)c1	C713	0	15	566208634
1529	C=CC(=O)Nc1c(C(=O)N2CCCCC2)sc(=S)n1-c1cccc(C(F)(F)F)c1	C713	0	16	7499862
1530	C=CC(=O)Nc1cccc(C2CCN(C(=O)c3sc(-c4ccc(C)o4)nc3C)CC2)c1	C713	0	17	521434358
1531	C=CC(=O)Nc1nc(CCN2CC(C)(C)CCC2(C)C)nc2sc3c(c12)CCCC3	C713	0	18	1460465463
1532	C=CC(=O)Nc1nc(SCc2ccc(Cl)cc2Cl)nc(C(F)(F)F)c1C#N	C713	0	19	225894490
1533	C=CC(=O)NC1C[C@H]2CCC[C@@H](C1)N2Cc1c(-c2ccc(Cl)cc2)nc2sccn12	C713	0	20	843360343
1534	C=CC(=O)N(c1ccc(O)cc1)c1c(C(=O)OCC)cnc2cc(C(F)(F)F)ccc12	C713	0	21	5520823
1535	C=CC(=O)N(Cc1nc(O)c2oc3ccccc3c2n1)[C@@]1(c2ccc(Cl)cc2)C[C@@H]1C	C713	0	22	503410459
1536	C=CC(=O)N(Cc1ccc(C)nc1-n1cc(Cl)cn1)[C@@H]1C[C@H](C)c2c(F)ccc(O)c21	C713	0	23	786950045
1537	C=CC(=O)Nc1nc(C)c(/N=N\c2ccc(Br)cc2Br)c(C)n1	C713	0	24	16930744
1538	C=CC(=O)Nc1c(S(C)(=O)=O)sc2nc(-c3ccccc3)cc(-c3ccccc3)c12	C713	0	25	1140055
1539	C=CC(=O)Nc1cc(Cl)cc(Cl)c1C(=O)OCc1nc(C(F)(F)F)cs1	C713	0	26	811322036
1540	C=CC(=O)Nc1c(C(=O)N2CCCC[C@@H]2C)sc2nc3ccc(OCC)cc3cc12	C713	0	27	917102
1541	C=CC(=O)Nc1nc(CN2[C@H](C)[C@@H](CC(F)(F)F)C[C@@H]2C)nc2sc(C)c(C)c12	C713	0	28	451149384
1542	C=CC(=O)Nc1c(C(=O)c2ccc(Cl)cc2)oc2nc(C)c3c(c12)CC(C)(C)OC3	C713	0	29	3077642
1543	C=CC(=O)Nc1c2c(nc3c1c(C)c(C)n3Cc1ccccn1)-c1ccc(OC)cc1CC2	C713	0	30	12325010
1544	C=CC(=O)Nc1nc(C)nc2sc(C(=O)N(C)Cc3ccc(Cl)cc3Cl)c(C)c12	C713	0	31	1540660515
1545	C=CC(=O)NC1CCN(c2ccc(-c3noc(-c4ccc(Cl)cc4Cl)n3)cc2)CC1	C713	0	32	843139683
1546	C=CC(=O)NC1CCN(c2ccc(-c3noc([C@H]4CCC[C@@H](C(F)(F)F)C4)n3)cc2)CC1	C713	0	33	843143827
1547	C=CC(=O)Nc1c(C(=O)N2CCCc3ccccc32)sc2nc3cc(OC)ccc3cc12	C713	0	34	1223887
1548	C=CC(=O)Nc1nc(CSc2ccccc2Br)nc2oc(C)c(C)c12	C713	0	35	477010703
1549	C=CC(=O)N1CCCN(C(=O)Nc2ccc(Sc3nc(C)cs3)cc2C)CC1(C)C	C713	0	36	1674082151
1550	C=CC(=O)N(c1cccc(C)c1)c1cc(N2CCCC2)c(N)c2c1C(=O)c1ccccc1C2=O	C713	0	37	4817420
1551	C=CC(=O)N1CCC(n2cc(NC(=O)c3sc4cccc(Cl)c4c3Cl)cn2)CC1	C713	0	38	843456328
1552	C=CC(=O)NC1(c2noc(-c3cc(C)nc4ccc(Br)cc34)n2)CCCCC1	C713	0	39	333647523
1553	C=CC(=O)N1CC[C@@]2(C[C@H](Nc3cccc(-c4nccs4)c3)c3ccccc3O2)C1	C713	0	40	422923183
1554	C=CC(=O)Nc1nc(-c2cc(F)c(F)c(F)c2)cc(-c2cccn2-c2ccccn2)c1C#N	C713	0	41	71762575
1555	C=CC(=O)Nc1ccc(N2C[C@@H](c3cccc(C(F)(F)F)c3)OC(C)(C)C2)c([N+](=O)[O-])c1	C713	0	42	814374243
1556	C=CC(=O)Nc1ccc(C(=O)OCc2cc(Cl)c3c(c2)OCCCO3)cc1Cl	C713	0	43	738866363
1557	C=CC(=O)Nc1cc(-c2nc(-c3ccc(C)cc3Br)no2)cc(Cl)n1	C713	0	44	762065759
1558	C=CC(=O)N1C(C)(C)CC(Nc2ncnc3sc4c(c23)CC[C@@H](C)C4)CC1(C)C	C713	0	45	20321329
1559	C=CC(=O)N1[C@@H]2CC[C@H]1CC(c1noc(-c3c[nH]cc3-c3ccc(Cl)s3)n1)C2	C713	0	46	871794818
1560	C=CC(=O)Nc1c(-c2cccc(C(F)(F)F)c2)c(C)nn1-c1cccc([N+](=O)[O-])c1	C713	0	47	2508491
1561	C=CC(=O)Nc1cc(C(=O)OCc2nc3ccccc3c3ccccc23)cc(Cl)n1	C713	0	48	728631102
1562	C=CC(=O)NC1(c2noc(-c3cnn(C(C)(C)C)c3-c3ccccc3)n2)CCCCC1	C720	0	1	571873523
1563	C=CC(=O)Nc1cnnc(NN=C2CCCc3sc(Br)cc32)c1Cl	C720	0	2	1261236497
1564	C=CC(=O)Nc1nc2c(s1)[C@@H](c1ccc(Sc3ccc(C)cc3)o1)CC(=O)NC2	C720	0	3	199487048
1565	C=CC(=O)Nc1ccc(C(=O)Nc2nc3c(s2)CSCC3)cc1OC(F)(F)F	C720	0	4	854420959
1566	C=CC(=O)Nc1ncnc2cc(C(=O)Nc3ccc4c(c3)nc(C(C)(C)C)n4C)ccc12	C720	0	5	1624602369
1567	C=CC(=O)Nc1ccc2c(N[C@@H]3CCN(c4ccc(Cl)cc4Cl)C3)ncnc2n1	C720	0	6	302781254
1568	C=CC(=O)Nc1sc2c(c1-c1nn[nH]n1)CCN([C@H](C)c1cccc3ccccc13)C2	C720	0	7	1603734724
1569	C=CC(=O)Nc1cccc(C(=O)OCc2nc(O)c3ccc(C(F)(F)F)cc3n2)c1C	C720	0	8	728356123
1570	C=CC(=O)Nc1cc(C(=O)Nc2c(-c3cccs3)nc3ccccn23)cc(Cl)n1	C720	0	9	819994512
1571	C=CC(=O)Nc1c(C(=O)Nc2ccc3c(c2)nc2n3CCCCC2)cc(C)cc1[N+](=O)[O-]	C720	0	10	729517106
1572	C=CC(=O)N[C@@H]1CCCN(C(=O)c2cc3sc(Nc4ccccc4C)nc3s2)C1	C720	0	11	158569364
1573	C=CC(=O)Nc1nc(Cl)cc(Sc2n[nH]c(-c3cc(Cl)cc(Cl)c3)n2)n1	C720	0	12	742414988
1574	C=CC(=O)Nc1nc(N)c2c(-c3ccc(Cl)cc3Cl)c3c(nc2n1)CCCC3=O	C720	0	13	20673532
1575	C=CC(=O)Nc1c(Cl)cc(Nc2ncnc3ccc(S(C)(=O)=O)cc23)cc1Cl	C720	0	14	302762214
1576	C=CC(=O)Nc1c(Cl)cc(C(=O)Nc2nnc(C3CCOCC3)s2)cc1Cl	C720	0	15	295615639
1577	C=CC(=O)Nc1nn2c(=O)c3c([nH]c2c1/N=N/c1cccc(C(F)(F)F)c1)CCCC3	C720	0	16	4649604
1578	C=CC(=O)N[C@H]1CCc2nc(NC(=O)c3cc4c(s3)-c3ccccc3OC4)sc2C1	C720	0	17	566559937
1579	C=CC(=O)Nc1c(C(=O)Nc2nc(C)co2)sc2nc3c(c(C(F)(F)F)c12)CCC3	C720	0	18	804134
1580	C=CC(=O)Nc1nc(OC)c(C#N)c2c1[C@H](c1ccccc1)C1=C(CC(C)(C)CC1=O)N2	C720	0	19	78547433
1581	C=CC(=O)Nc1nc(N[C@@H]2CCc3cc(F)c(F)c(F)c32)nc2c1cnn2C(C)(C)C	C720	0	20	663976496
1582	C=CC(=O)Nc1c([N+](=O)[O-])ccc(N[C@H]2CC3(CCOCC3)Oc3ccccc32)c1F	C720	0	21	882998882
1583	C=CC(=O)Nc1ccc2nc(N3CC[C@H](NC(=O)OC(C)(C)C)[C@H](C)C3)sc2c1	C720	0	22	853364717
1584	C=CC(=O)N[C@H]1CCc2nc(NC(=O)c3cccc(-c4csc(C)n4)c3)sc2C1	C720	0	23	289869502
1585	C=CC(=O)Nc1ccc(NC(=O)[C@H]2CCCN(c3ncnc4sccc34)C2)cc1C	C720	0	24	854012274
1586	C=CC(=O)N[C@H]1CCC[C@@H](Nc2nc(-c3cccnc3)nc3sc4c(c23)CCC4)C1	C720	0	25	420232805
1587	C=CC(=O)Nc1nc2c(c(N[C@@H]3CC4(CCOCC4)Oc4ccccc43)n1)CCCC2	C720	0	26	882998799
1588	C=CC(=O)Nc1c(C(=O)Nc2nc3cc(F)c(F)cc3s2)cc(F)cc1[N+](=O)[O-]	C720	0	27	609112729
1589	C=CC(=O)Nc1nc([C@H]2CCOC(C)(C)C2)c(C)c(-c2ccc(O)c(OC)c2)c1C#N	C720	0	28	67787648
1590	C=CC(=O)Nc1c(C(=O)Nc2nc3ccc(C)cc3s2)cnn1-c1ccccc1C	C720	0	29	547386935
1591	C=CC(=O)Nc1cc2c(cc1C(=O)OCc1nc(O)c3cccc(C)c3n1)CCCC2	C720	0	30	801452531
1592	C=CC(=O)Nc1ccc(NC(=O)c2cnn(C(C)(C)C)c2C(F)(F)F)cc1[N+](=O)[O-]	C720	0	31	854496733
1593	C=CC(=O)Nc1sc2c(c1C#N)CCN(C(=O)Nc1nc3c(s1)CCC3(C)C)C2	C720	0	32	1344721558
1594	C=CC(=O)Nc1ncnc2cc(C(=O)Nc3nc(-c4cccc(F)c4)cs3)ccc12	C720	0	33	1545765201
1595	C=CC(=O)Nc1c(C(=O)N[C@@H](C)[C@@H]2OCCc3sccc32)sc2ncccc12	C720	0	34	635957161
1596	C=CC(=O)Nc1cc(F)c([N+](=O)[O-])cc1C(=O)Nc1nc2c(s1)CCCCCC2	C720	0	35	791337087
1597	C=CC(=O)NC1[C@@H]2CCC[C@H]1CC(C(=O)Nc1nc(-c3ccc(C)s3)ns1)C2	C720	0	36	572999286
1598	C=CC(=O)Nc1ncc(Br)cc1CNc1ncnc2sc(C)c(C)c12	C720	0	37	673456313
1599	C=CC(=O)Nc1ncc(Cl)cc1S(=O)(=O)Nc1ccc2nc(Cl)sc2c1	C720	0	38	821097216
1600	C=CC(=O)Nc1c(C#N)cnn1C(=O)CCc1cc(C(C)(C)C)c(O)c(C(C)(C)C)c1	C720	0	39	920766910
1601	C=CC(=O)Nc1ccccc1N/C=C1\C(=O)C(C)(C)Oc2ccc3ccc(=O)oc3c21	C720	0	40	16193145
1602	C=CC(=O)Nc1nc(C)c(C(=O)Nc2c(C)cnn2[C@H]2CCCc3ccccc32)s1	C720	0	41	818515628
1603	C=CC(=O)Nc1c(Cl)cc(NC(=O)c2csc(-c3cnccn3)n2)cc1Cl	C720	0	42	728268912
1604	C=CC(=O)NC1(c2noc(-c3c[nH]cc3-c3ccc4c(c3)OCCO4)n2)CCCCC1	C720	0	43	424340323
1605	C=CC(=O)Nc1nc2n(n1)[C@@H](c1ccc(C(F)(F)F)cc1)C1=C(CC(C)(C)CC1=O)N2	C720	0	44	18200679
1606	C=CC(=O)Nc1c(Oc2ccc(OC)cc2)cc(O)c2c1C(=O)c1ccccc1C2=O	C720	0	45	5141243
1607	C=CC(=O)Nc1c(Cl)cc(Nc2cc(C(F)(F)F)nc3ncnn23)cc1Cl	C720	0	46	301115023
1608	C=CC(=O)Nc1nc2c3c(sc2c(C)c1C#N)NC(=O)C[C@@H]3c1cccc(OC)c1	C720	0	47	20029524
1609	C=CC(=O)N1C(C)(C)CC(Oc2ccc(-c3ccc(-c4cn[nH]c4)cc3O)nn2)CC1(C)C	C720	0	48	146605125
1610	C=CC(=O)Nc1cc(-c2cc(C)n(-c3ccccc3)c2C)nn1-c1cccc(C(F)(F)F)c1	C726	0	1	3211998
1611	C=CC(=O)Nc1cccc(-c2cc(-c3ccc(C)cc3)c3c4c(sc3n2)CN(C(C)=O)CC4)c1	C726	0	2	542514812
1612	C=CC(=O)Nc1ccc2c(c1)N(C(=O)c1ccc([N+](=O)[O-])cc1)C(C)(C)C[C@@]2(C)c1ccccc1	C726	0	3	2288852
1613	C=CC(=O)Nc1c(C(=O)c2ccc(Cl)cc2Cl)sc2nc(C)c(C)c(C)c12	C726	0	4	663221
1614	C=CC(=O)Nc1cc(-c2nc3cc(Cl)cc(Cl)c3o2)cc(Br)c1OC	C726	0	5	26509181
1615	C=CC(=O)N(Cc1nc(O)c2ccccc2n1)[C@H](c1ccc(C(C)(C)C)cc1)C(F)(F)F	C726	0	6	676844859
1616	C=CC(=O)N(c1ccc(C)cc1)c1cc2nc(-c3ccccc3)[nH]c2c2c1C(=O)c1ccccc1C2=O	C726	0	7	78549661
1617	C=CC(=O)N(c1ccc(C2CCCCC2)cc1)c1ccc(O)c2c1C(=O)c1ccccc1C2=O	C726	0	8	135857062
1618	C=CC(=O)Nc1c2c(nc3oc(-c4ccccc4)cc13)C[C@H](c1ccc(Cl)cc1)CC2=O	C726	0	9	253495399
1619	C=CC(=O)Nc1nc2c(c(-c3cc(Br)c(CC)s3)c1C#N)CCCCCC2	C726	0	10	19757588
1620	C=CC(=O)Nc1ncc(-c2ccccc2)c(-c2cn(Cc3ccccc3)c3ccccc23)c1C#N	C726	0	11	408977968
1621	C=CC(=O)N(Cc1cc(C(C)(C)C)cc(C(C)(C)C)c1O)[C@@H]1CCO[C@@H](c2ccccn2)C1	C726	0	12	825086205
1622	C=CC(=O)Nc1c(C(=O)c2ccc3c(c2)Cc2ccccc2-3)sc2nc(CC(C)C)ccc12	C726	0	13	2151614
1623	C=CC(=O)Nc1c(-c2ccccc2)c(C)n(-c2ccccc2)c(=O)c1Sc1ccc(C)cc1	C726	0	14	20635006
1624	C=CC(=O)Nc1nc(Cl)cc(O[C@H](c2ccc(-c3cccc(F)c3)cc2)C(F)(F)F)n1	C726	0	15	95917996
1625	C=CC(=O)N(CC(=O)Nc1nc(-c2ccc(Cl)cc2)c(C)s1)[C@]1(C)CCCC[C@@H]1C	C726	0	16	1307825569
1626	C=CC(=O)Nc1ccccc1S[C@H](c1cccc(C)c1)[C@H]1COc2ccccc2C1=O	C726	0	17	45027548
1627	C=CC(=O)N(Cc1cc(OC)c(O)cc1Br)[C@@H](C)c1cc2ccccc2s1	C726	0	18	237318296
1628	C=CC(=O)N([C@H](C)c1cccc(-n2cccn2)c1)[C@@H](C)c1ccc(Cl)c(Cl)c1O	C726	0	19	185617114
1629	C=CC(=O)N(Cc1nc2c(s1)C[C@@H](c1ccccc1)CC2)[C@H]1CCCc2ccc(O)cc21	C726	0	20	550910221
1630	C=CC(=O)N(Cc1ncc(-c2cccs2)o1)[C@@H](c1c[nH]c2ccccc12)C(F)(F)F	C726	0	21	513127487
1631	C=CC(=O)N(Cc1nc(-c2cc(Cl)ccc2Cl)cs1)C12C[C@@H]3C[C@@H](CC(O)(C3)C1)C2	C726	0	22	583408807
1632	C=CC(=O)Nc1c(C(=O)Nc2ccc(C(C)=O)cc2)sc2nc3c(C)ccc(C)c3cc12	C726	0	23	877017
1633	C=CC(=O)N([C@@H]1CCO[C@@H](c2cccnc2)C1)[C@@H]1CCCSc2ccc(Cl)cc21	C726	0	24	453345570
1634	C=CC(=O)N1c2ccccc2Sc2ccc(C(=O)/C=C/c3ccc4c(c3)OCCO4)cc21	C726	0	25	5692842
1635	C=CC(=O)N([C@@H]1CCCc2nc(C)sc21)[C@H]1CCOc2c(-c3ccccc3)cccc21	C726	0	26	540185582
1636	C=CC(=O)Nc1cccc(C2CCN(C(=O)Nc3cccc(-c4nc(C)cs4)c3)CC2)c1	C726	0	27	415102414
1637	C=CC(=O)N([C@H]1CCOC2(CCCC2)C1)[C@@H]1CCCc2nc(-c3ccc(C)cc3)sc21	C726	0	28	539058440
1638	C=CC(=O)Nc1ccc(Cl)c(C(=O)Nc2nc(-c3ccc(C(C)(C)C)cc3)cs2)c1	C726	0	29	746321734
1639	C=CC(=O)N(Cc1cn2cc(Cl)ccc2n1)[C@H]1CCCSc2ccc(Cl)cc21	C726	0	30	480554332
1640	C=CC(=O)N(Cc1ncc(Cl)s1)[C@H]1CCCSc2ccc(Br)cc21	C726	0	31	623677380
1641	C=CC(=O)N(Cc1csc(C(C)(C)C)n1)[C@H]1CSc2ccc(Br)cc21	C726	0	32	486797092
1642	C=CC(=O)N([C@@H]1CCCc2cn(C(C)C)nc21)[C@H]1CCCOc2c(C)cc(Cl)cc21	C726	0	33	765820826
1643	C=CC(=O)Nc1c(C(=O)Nc2ccccc2C)sc2nc3c(c(-c4ccco4)c12)CCC3	C726	0	34	1282637
1644	C=CC(=O)Nc1ccc(C(=O)Nc2nc(-c3cccc(Cl)c3)c(C)s2)c(Cl)c1	C726	0	35	746407991
1645	C=CC(=O)N([C@@H]1COc2cc(F)cc(F)c21)[C@H]1CCCc2nc(-c3ccccc3)sc21	C726	0	36	680355606
1646	C=CC(=O)Nc1c(C(=O)Nc2ccc(C)c(F)c2)sc2nc(-c3cccs3)ccc12	C726	0	37	660285
1647	C=CC(=O)Nc1c(Cl)ccc(C(=O)Nc2ncc(-c3cccc(C)c3)s2)c1Cl	C726	0	38	581446886
1648	C=CC(=O)Nc1c(Cl)cc(NC(=O)c2cccc(-c3nc(C)cs3)c2)cc1Cl	C726	0	39	739699982
1649	C=CC(=O)N(Cc1nnc2ccc(C(F)(F)F)cn12)[C@@H]1CCCc2c1sc1ccccc21	C726	0	40	480469081
1650	C=CC(=O)Nc1c(C(=O)Nc2ccc(C)c(Cl)c2)sc(=S)n1-c1ccccc1	C726	0	41	55104288
1651	C=CC(=O)Nc1c(Cl)cc(NC(=O)c2cc(-c3ccccc3Cl)on2)cc1Cl	C726	0	42	58393511
1652	C=CC(=O)N(Cc1nc2ccc(Br)cc2s1)[C@@H]1CCCc2sccc21	C726	0	43	775012328
1653	C=CC(=O)N(Cc1cc(Br)cc2c1OCC2)[C@@H]1C[C@H](C)Sc2sccc21	C726	0	44	388927762
1654	C=CC(=O)Nc1c(C(N)=O)sc2nc(-c3cccs3)cc(-c3ccc(Cl)cc3)c12	C726	0	45	2217460
1655	C=CC(=O)N([C@H](C)c1nc(C)sc1C)[C@@H]1CSCc2ccc(Br)cc21	C726	0	46	658186114
1656	C=CC(=O)N(Cc1sc2nc(C)nc(C)c2c1C)[C@H]1CCc2c(Br)cccc21	C726	0	47	729685692
1657	C=CC(=O)N([C@@H]1CCOC2(CCSCC2)C1)[C@H](C)c1cc2c(ccc3ccccc32)o1	C726	0	48	540605921
1658	C=CC(=O)N1C(C)=C(C(=O)OC)[C@H](c2ccc3c(c2)c2ccccc2n3CC)C2=C1CCCC2=O	C729	0	1	970927
1659	C=CC(=O)N1[C@@H]2c3ccccc3OCCOCCOc3ccccc3[C@@H]1C/C(=N\O)[C@H]2c1ccccc1	C729	0	2	15085759
1660	C=CC(=O)N(Cc1cc(Cl)c2c(c1)OCCCO2)[C@H]1CCCc2ncc(C(F)(F)F)cc21	C729	0	3	427549475
1661	C=CC(=O)N1CCN(C(=O)c2nc(-c3ccc(Cl)c(Cl)c3)oc2C)C[C@H]1c1cccc(F)c1	C729	0	4	505466382
1662	C=CC(=O)N1C2=C(C(=O)CC(C)(C)C2)C(c2ccncc2Br)C2=C1CC(C)(C)CC2=O	C729	0	5	25695319
1663	C=CC(=O)N(C1CCN(C(=O)c2ccco2)CC1)[C@@H]1CC[C@H]2[C@H]3CCc4cc(O)ccc4[C@H]3CC[C@@]21C	C729	0	6	512668679
1664	C=CC(=O)N1CCN(C(=O)c2c(-c3cccc(Cl)c3Cl)noc2C)C[C@@H]1c1ccc(F)cc1	C729	0	7	1644067299
1665	C=CC(=O)Nc1c(Br)cc2nn(-c3ccc(C(C)(C)C)cc3)nc2c1Br	C729	0	8	575414814
1666	C=CC(=O)N(CC(=O)N1CCCC2(CCN(C(=O)c3cccc4c3oc3ccccc34)CC2)C1)C(C)(C)C	C729	0	9	1809733647
1667	C=CC(=O)N([C@H]1CCS(=O)(=O)c2ccc(Br)cc21)[C@H]1CC(C)(C)Cc2oc(C)cc21	C729	0	10	480232114
1668	C=CC(=O)N(CC1(O)C[C@H]2CC[C@@H](C1)N2C(=O)OC(C)(C)C)[C@H]1CC(C)(C)CCc2ccccc21	C729	0	11	1460009048
1669	C=CC(=O)N(Cc1nnc2c(Cl)cc(C(F)(F)F)cn12)[C@H]1CCc2[nH]c3ccc(C)cc3c2C1	C729	0	12	491357270
1670	C=CC(=O)N1C[C@@H](c2cccc(OC)c2OC)c2c([nH]c3ccccc23)[C@@]12CC(=O)CC(C)(C)C2	C729	0	13	25538904
1671	C=CC(=O)N1C(C)(C)CC2(CC1(C)C)OC1(CCCCCCCCCCC1)N(C[C@@H]1CO1)C2=O	C729	0	14	114649420
1672	C=CC(=O)N1CCCCCCCN(C(=O)COC)c2ccc(-c3cncc4ccccc34)cc2C1	C729	0	15	643574918
1673	C=CC(=O)Nc1cc(-c2cc(C(C)(C)C)oc2C)nn1-c1ccc(I)cc1	C729	0	16	1047090
1674	C=CC(=O)N1C2=C(C(=O)CC(C)(C)C2)C(c2ccccc2OC(C)C)C2=C1CC(C)(C)CC2=O	C729	0	17	680052
1675	C=CC(=O)N1C(C)=C(C(=O)Nc2ccc(F)cc2F)[C@H](c2ccc3c(c2)OCO3)C2=C1CC(C)(C)CC2=O	C729	0	18	19850672
1676	C=CC(=O)N(Cc1nc(O)c2cc(Br)cc(Br)c2n1)[C@]1(C)CCCC[C@H]1C	C729	0	19	1658910316
1677	C=CC(=O)N(c1cccc2c1C(=O)c1cccc(N)c1C2=O)c1ccc2c3c(cccc13)C(=O)c1ccccc1-2	C729	0	20	31317639
1678	C=CC(=O)N1C(C)=C(C(=O)Nc2ccccc2)[C@@]2(C(=O)c3cccc4cccc2c34)C2=C1c1ccccc1C2=O	C729	0	21	16607056
1679	C=CC(=O)N(c1ccccc1N)c1cc2nc3ccccc3nc2c2c(C)nc(-c3ccccc3)nc12	C729	0	22	196549328
1680	C=CC(=O)N(C1CCN(C(=O)c2ccoc2)CC1)[C@H]1CCCOc2c(C)cc(C(C)(C)C)cc21	C729	0	23	489601506
1681	C=CC(=O)Nc1cc(C)c2oc(-c3cc(Br)cc(Br)c3OC)nc2c1	C729	0	24	226237607
1682	C=CC(=O)Nc1c(Cl)cc2nn(-c3ccc(Br)c(C)c3C)nc2c1Br	C729	0	25	575414795
1683	C=CC(=O)N1CCCCC/C1=C1/C(=O)N(c2c(Cl)cccc2Cl)c2ccc([N+](=O)[O-])cc21	C729	0	26	9210819
1684	C=CC(=O)N(c1ccc(C)cc1)c1cc(Br)c2ncnc3c2c1C(=O)c1ccccc1-3	C729	0	27	752209
1685	C=CC(=O)N1CCC[C@H](c2nc3ccccc3n2C2CCN(C3(C)CCCCCCC3)CC2)C1	C729	0	28	40935805
1686	C=CC(=O)N(c1cc(C(F)(F)F)cc(C(F)(F)F)c1)c1c(C)n(C)n(-c2ccccc2)c1=O	C729	0	29	48149663
1687	C=CC(=O)N1[C@H](c2cc(Cl)c(OC)cc2[N+](=O)[O-])c2[nH]c3cc(Cl)c(F)cc3c2C[C@@H]1C	C729	0	30	261507199
1688	C=CC(=O)N1c2cc(C(C)(C)C)cc(C(C)(C)C)c2Oc2c(OC)c(OC)cc(C(=O)OC)c21	C729	0	31	3629135
1689	C=CC(=O)Nc1ncc(Br)c(-c2sc(-c3ccc(C(F)(F)F)cc3)nc2C)n1	C729	0	32	221589835
1690	C=CC(=O)Nc1c(Br)c(C)c2oc(-c3ccc(OC)c(Cl)c3)nc2c1Br	C729	0	33	73639530
1691	C=CC(=O)N(Cc1sccc1Br)[C@@H]1[C@H](C)CCN(C(=O)OC(C)(C)C)[C@H]1C	C729	0	34	1308750388
1692	C=CC(=O)N(c1ccc(F)c(Cl)c1)c1cc(C(=O)N2CCSCC2)nc2ccccc12	C729	0	35	44169713
1693	C=CC(=O)N(Cc1cccc2c1CCCN2C(=O)OC(C)(C)C)[C@@H]1CCCC12CCOCC2	C729	0	36	806182181
1694	C=CC(=O)N(C1CCN(C(=O)c2ccccc2O)CC1)[C@@H]1CCSc2ccc(Cl)cc21	C729	0	37	436833244
1695	C=CC(=O)N(Cc1cnc2n[nH]c(C)c2c1)[C@@H]1c2cc(Br)ccc2SC[C@@H]1C	C729	0	38	518273768
1696	C=CC(=O)N(Cc1sc(C)cc1Br)[C@H]1CCN(C(=O)OC(C)(C)C)[C@H](C)C1	C729	0	39	1474135076
1697	C=CC(=O)N1C(C)=C(C(=O)Nc2ccc(C)cn2)[C@H](c2ccccc2C)C2=C1C[C@@H](C)CC2=O	C729	0	40	26456585
1698	C=CC(=O)N(Cc1cc(Br)c(C)s1)[C@@H]1CCCN(C(=O)OC(C)(C)C)[C@@H]1C	C729	0	41	227811768
1699	C=CC(=O)N([C@@H]1CCOC2(CCC2)C1)[C@@H]1CN(C(=O)OC(C)(C)C)CC[C@@H]1c1ccccc1	C729	0	42	779131208
1700	C=CC(=O)N(c1ccc(Cl)cc1)c1c(C(=O)N2CCSCC2)cnc2ccc(F)cc12	C729	0	43	64471680
1701	C=CC(=O)N([C@H]1CCCN(c2c(C)cc(Br)cc2C)C1)[C@H]1C[C@H](C)n2ccnc21	C729	0	44	1652424011
1702	C=CC(=O)N([C@@H]1CCCc2c1sc1ccccc21)[C@@H](C)c1ncc(Br)cn1	C729	0	45	583555334
1703	C=CC(=O)Nc1ccc(C(=O)N2CCN(C(=O)OC(C)(C)C)c3ccccc32)cc1OC(F)(F)F	C729	0	46	857509040
1704	C=CC(=O)Nc1c(C#N)cnn1-c1ccc(C(=O)N2CCCc3cc(N4CCCC[C@@H]4C)ccc32)cc1	C729	0	47	763221482
1705	C=CC(=O)Nc1oc2c(CN3CCCC[C@@H]3C)c(O)ccc2c(=O)c1-c1nc2ccccc2s1	C729	0	48	8691788
1706	C=CC(=O)Nc1nc([C@@H](C)N2CC[C@@H](c3ccc(Cl)cc3)C2)nc2sc(C)c(C)c12	C733	0	1	581685052
1707	C=CC(=O)N(Cc1nc(O)c2c(C)c(C)sc2n1)[C@@H]1CC(C)(C)CCc2ccccc21	C733	0	2	440635801
1708	C=CC(=O)Nc1nc(SCc2ccc(Cl)cc2Cl)nc2nc3c(cc12)CCCC3	C733	0	3	2393839
1709	C=CC(=O)N([C@H](C)c1nc(N)c2c(C)c(C)sc2n1)[C@@H](C)c1c(F)cccc1Cl	C733	0	4	181764169
1710	C=CC(=O)Nc1c(C(=O)C2CC2)sc2nc(-c3cccs3)cc(C(F)(F)F)c12	C733	0	5	711300
1711	C=CC(=O)N1CCC(c2cnc(NC(=O)c3sc4cc(C)ccc4c3Cl)s2)CC1	C733	0	6	643601550
1712	C=CC(=O)Nc1nc(SCc2ccc(Br)cc2)nc2sc3c(c12)CCC3	C733	0	7	985964
1713	C=CC(=O)NC1(c2noc([C@H]3CCCO[C@H]3c3ccc(Cl)cc3Cl)n2)CCCCC1	C733	0	8	333624179
1714	C=CC(=O)N([C@H]1C[C@H](C)Sc2sccc21)[C@@H]1C[C@H](NC(=O)OC(C)(C)C)C1(C)C	C733	0	9	397851351
1715	C=CC(=O)Nc1c(C(=O)N2CCCCC2)sc2nc(-c3cccs3)c3c(c12)CCCC3	C733	0	10	6398842
1716	C=CC(=O)Nc1nc(CSc2c(Cl)cccc2Cl)nc2sc(C)c(C)c12	C733	0	11	14071187
1717	C=CC(=O)Nc1cc2c(cc1C)Oc1cc(N(CC)CC)ccc1[C@]21OC(=O)c2ccccc21	C733	0	12	34311031
1718	C=CC(=O)Nc1cc(-c2ccc(Br)cc2)nn1-c1nc(-c2ccccc2)cs1	C733	0	13	1415861
1719	C=CC(=O)Nc1nc2c(sc3nc4c(cc32)CCCCC4)c(-c2ccccc2)c1C#N	C733	0	14	19832373
1720	C=CC(=O)Nc1cc(-c2sc3cc(C)ccc3c2Cl)nn1-c1ccc(OC)cc1	C733	0	15	43573948
1721	C=CC(=O)Nc1ccccc1-c1nc(-c2ccccc2N2C(=O)c3ccccc3C2=O)cs1	C733	0	16	682845575
1722	C=CC(=O)N(Cc1nc(N)c2c(C)c(C)sc2n1)[C@@H](C)c1cc(Cl)ccc1Cl	C733	0	17	426148074
1723	C=CC(=O)N1CCC(C)(CNc2nc(C3CCCCC3)nc3sc4c(c23)CCC4)CC1	C733	0	18	1875339514
1724	C=CC(=O)N(Cc1cnc(NC(=O)OC(C)(C)C)s1)[C@H]1CCc2c(Cl)cccc21	C733	0	19	800229215
1725	C=CC(=O)Nc1cc(COC(=O)c2sc3cc(C(F)(F)F)ccc3c2Cl)ccn1	C733	0	20	791706055
1726	C=CC(=O)Nc1ncnc2c1sc1nc(-c3ccc(F)cc3)cc(-c3ccccc3)c12	C733	0	21	5672820
1727	C=CC(=O)Nc1cccc2c1OCc1c-2nc2sc3c(c2c1-c1ccncc1)CCC3	C733	0	22	478246348
1728	C=CC(=O)Nc1c(-c2nc(-c3ccc(Cl)cc3)cs2)c2ccccn2c1C(C)=O	C733	0	23	28616645
1729	C=CC(=O)Nc1nc(-c2ccc(C(=O)N(C)C3CCCCC3)cc2)nc2sc(C)c(C)c12	C733	0	24	8721287
1730	C=CC(=O)Nc1nc(CN(C)[C@H]2CC[C@@H](C(F)(F)F)CC2)nc2sc3c(c12)CCCC3	C733	0	25	578278747
1731	C=CC(=O)Nc1c2c(nc3c1cnn3-c1ccc(C)c(C)c1)C[C@@H](c1ccc(F)cc1)CC2=O	C733	0	26	618256797
1732	C=CC(=O)Nc1c(C(=O)c2ccc(C)cc2C)sc2nc(C)cc(-c3ccc(C)o3)c12	C733	0	27	8657032
1733	C=CC(=O)N(Cc1nc(O)c2c(C)c(C)sc2n1)C1(c2c(Cl)cccc2Cl)CCC1	C733	0	28	447387856
1734	C=CC(=O)Nc1c(C(=O)C23CC4CC(CC(C4)C2)C3)sc2nc(C)cc(-c3cccnc3)c12	C733	0	29	4074884
1735	C=CC(=O)N([C@@H]1CCCc2ccc(Br)cc21)[C@@H](C)c1nc(C(C)(C)C)no1	C733	0	30	185164254
1736	C=CC(=O)N(Cc1cccc2c1OCCO2)[C@@H]1CCCOc2c1ccc(Cl)c2Cl	C733	0	31	726608262
1737	C=CC(=O)Nc1c(C(=O)N[C@@H](C)c2ccc(Cl)cc2Cl)sc2ncccc12	C733	0	32	390857643
1738	C=CC(=O)Nc1nc(CSc2ccc(Cl)cc2C#N)nc2sc3c(c12)CCCC3	C733	0	33	1458970500
1739	C=CC(=O)N([C@@H]1C[C@@H]2CCC(C)(C)c3cccc1c32)[C@@H](C)c1cnc2cc(C)nn2c1C	C733	0	34	553623590
1740	C=CC(=O)N(Cc1nc(C(C)(C)C)cs1)[C@@H]1CCc2sc(Br)cc21	C733	0	35	550644125
1741	C=CC(=O)Nc1c(Cl)ccc(C(=O)Nc2cccc(-c3nc(C)c(C)o3)c2)c1Cl	C733	0	36	469568364
1742	C=CC(=O)Nc1c(C(=O)Nc2cccc(C)c2C)c2ccccc2n1C(=O)c1cccs1	C733	0	37	28535332
1743	C=CC(=O)Nc1ccc2c(c1)[C@@H](N[C@H]1CCCOc3c(C)cc(C)cc31)CC(C)(C)O2	C733	0	38	580708920
1744	C=CC(=O)N([C@@H]1CCSc2ccc(Br)cc21)[C@@H](C)c1nc(C)cs1	C733	0	39	162369913
1745	C[C@H]([NH2+]Cc1nc(C2CCN(C(=O)/C=C/C[NH+](C)C)CC2)n[nH]1)c1nc(-c2ccccc2)cs1	C733	0	40	564841217
1746	COc1ccc2oc([C@@H](C)[NH2+]Cc3nc(C4CCN(C(=O)/C=C/C[NH+](C)C)CC4)n[nH]3)c(C)c2c1	C733	0	41	578349654
1747	C[NH+](C)C/C=C/C(=O)Nc1nc(COC(=O)[C@@H]2CCCC[NH+]2Cc2ccc(F)cc2)nc2ccccc12	C733	0	42	750498244
1748	CC[C@@H](c1ccc(F)cc1F)N1CC[NH+]([C@H](C)c2nc(Cl)nc(NC(=O)/C=C/C[NH+](C)C)n2)CC1	C733	0	43	827894130
1749	COc1cccc(-n2nc(C)c([C@@H]3COCC[NH+]3Cc3cccc(NC(=O)/C=C/C[NH+](C)C)c3)c2C)c1	C733	0	44	566678464
1750	C=CC(=O)Nc1ncc(Cl)cc1S(=O)(=O)[N-]c1ccc(F)c(-c2nnc3n2CCCCC3)c1	C733	0	45	494517484

## Sheet: BTK_actives
protomer_ind	protomer_smiles	active_compound_name	active_protomer_ind	mol_chembl_id	mol_bindingdb_id
1	C=CC(=O)N1CCC2(CC1)CC(c1nc(-c3ccc(Oc4ccccc4)cc3)c(C(N)=O)s1)C2	B512	1	-	582369
2	C=CC(=O)N(C)c1cccc(-c2ccc(C(N)=O)c3[nH]ccc23)c1C	B304	1	-	470118
3	C[NH+](C)C/C=C/C(=O)N1CC[C@H](Oc2nc(-c3n[n-]c(=O)[nH]3)cc3ccccc23)C1	B3567	1	-	699123
4	C[NH+](C)C/C=C/C(=O)N1CC[C@H](Oc2nc(-c3n[nH]c(=O)[nH]3)cc3ccccc23)C1	B3567	2	-	699123
5	C[NH+](C)C/C=C/C(=O)N1CC[C@H](Oc2nc(-c3n[nH]c(=O)[n-]3)cc3ccccc23)C1	B3567	3	-	699123
6	C[NH+](C)C/C=C/C(=O)N1CC[C@H](Oc2nc(-c3n[n-]c(=O)[n-]3)cc3ccccc23)C1	B3567	4	-	699123
7	C=CC(=O)N1CCCc2[nH]c3c(C(N)=O)c(-c4ccc(Oc5ccccc5)cc4)nn3c2C1	C486	1	CHEMBL3922120	-
8	C=CC(=O)N1CCCc2[n-]c3c(C(N)=O)c(-c4ccc(Oc5ccccc5)cc4)nn3c2C1	C486	2	CHEMBL3922120	-
9	C=CC(=O)N1CC[C@]2(C1)C[C@H](n1c(NC(=O)c3ccc(-c4cnco4)s3)nc3cccc(F)c31)C2	B1305	1	-	944593
10	C=CC(=O)N1CCC(Nc2nc(Nc3ccccc3)ncc2F)CC1	B1161	1	-	890023
11	C=CC(=O)N1CCC([NH2+]c2nc(Nc3ccccc3)ncc2F)CC1	B1161	2	-	890023
12	C/C=C/C(=O)N1CC[C@H](Nc2nc(-c3n[nH]c(=O)[n-]3)cc3ccccc23)C1	B3568	1	-	699124
13	C/C=C/C(=O)N1CC[C@H]([NH2+]c2nc(-c3n[nH]c(=O)[n-]3)cc3ccccc23)C1	B3568	2	-	699124
14	C/C=C/C(=O)N1CC[C@H](Nc2nc(-c3n[nH]c(=O)[nH]3)cc3ccccc23)C1	B3568	3	-	699124
15	C/C=C/C(=O)N1CC[C@H](Nc2nc(-c3n[n-]c(=O)[nH]3)cc3ccccc23)C1	B3568	4	-	699124
16	C/C=C/C(=O)N1CC[C@H]([NH2+]c2nc(-c3n[n-]c(=O)[n-]3)cc3ccccc23)C1	B3568	5	-	699124
17	C/C=C/C(=O)N1CC[C@H]([NH2+]c2nc(-c3n[nH]c(=O)[nH]3)cc3ccccc23)C1	B3568	6	-	699124
18	C/C=C/C(=O)N1CC[C@H](Nc2nc(-c3n[n-]c(=O)[n-]3)cc3ccccc23)C1	B3568	7	-	699124
19	C/C=C/C(=O)N1CC[C@H]([NH2+]c2nc(-c3n[n-]c(=O)[nH]3)cc3ccccc23)C1	B3568	8	-	699124
20	C=CC(=O)N(C)c1cccc(-c2c(F)cc(C(N)=O)c3[nH]c4c(c23)CC[C@@H](C(C)(C)O)C4)c1	B868	1	-	755060
21	C=CC(=O)N1CC2(CC([NH2+]c3ncnc(N)c3-c3ccc(Oc4ccccc4)cc3)C2)C1	C933	1	CHEMBL4515024	-
22	C=CC(=O)N1CC2(CC(Nc3ncnc(N)c3-c3ccc(Oc4ccccc4)cc3)C2)C1	C933	2	CHEMBL4515024	-
23	C=CC(=O)N1CCC=C(c2c(F)cc(C(N)=O)c3[nH]c4c(c23)CC[C@@H](C(C)(C)O)C4)C1	B909	1	-	755183
24	C=CC(=O)N1CCC=C(c2c(F)cc(C(N)=O)c3[nH]c4c(c23)CC[C@H](C(C)(C)O)C4)C1	B909	2	-	755183
25	C=CC(=O)N1CC=C(c2c[nH]c3ncnc(-c4ccc(CNC(=O)c5ccccc5)c(F)c4)c23)CC1	C1244	1	CHEMBL5193942	-
26	C=CC(=O)N1CCC[C@@H]([NH2+]c2nc(Nc3cnn(C(F)F)c3)nc3[nH]ccc23)C1	B1733	1	-	1017769
27	C=CC(=O)N1CCC[C@@H](Nc2nc(Nc3cnn(C(F)F)c3)nc3[nH]ccc23)C1	B1733	2	-	1017769
28	C=CC(=O)NCCNc1c(N)ncnc1-c1cc(F)cc(NC(=O)c2ccc(C3CC3)cc2F)c1C	C903	1	CHEMBL4461398	-
29	C=CC(=O)N[C@H]1CCCN(c2c(F)cc(C(N)=O)c3[nH]c4cc(C(F)(F)F)ccc4c23)C1	B902	1	-	755162
30	C=CC(=O)N1CCOc2c(-c3c(F)cc(C(N)=O)c4[nH]c5ccccc5c34)cccc21	B387	1	-	536968
31	C=CC(=O)N1CC[C@@H](F)[C@@H]([NH2+]c2nc(Nc3cnn(CC)c3)nc3[nH]cc(F)c23)C1	B1852	1	-	1017900
32	C=CC(=O)N1CC[C@@H](F)[C@@H](Nc2nc(Nc3cnn(CC)c3)nc3[nH]cc(F)c23)C1	B1852	2	-	1017900
33	C=CC(=O)N(C)c1ccc(-c2c(F)cc(C(N)=O)c3[nH]c4ccccc4c23)nc1	B911	1	-	755192
34	C=CC(=O)N1CCC[C@@H](n2nc(C#CCOc3ccc(C)cc3)c3c(N)ncnc32)C1	C791	1	CHEMBL4227235	-
35	C=CC(=O)N1CCc2nn3c(C(N)=O)c(-c4ccc(Oc5ccccc5)cc4)[n-]c3c2C1	C1146	1	CHEMBL4849212	-
36	C=CC(=O)N1CCc2nn3c(C(N)=O)c(-c4ccc(Oc5ccccc5)cc4)[nH]c3c2C1	C1146	2	CHEMBL4849212	-
37	C=CC(=O)N1CCC(c2c[nH]c3ncc(NC(=O)OC(C)C)cc23)CC1	B779	1	-	619679
38	Cc1cccc(Cl)c1Nc1nc2ccc(N(C)C(=O)/C=C/C[NH+](C)C)cc2n2cncc12	C121	1	CHEMBL1916883	-
39	C=CC(=O)Nc1ccc([C@H]2CCNc3c(C(N)=O)c(-c4ccc(Oc5ccccc5)cc4)nn32)cc1	C591	1	CHEMBL3979176	-
40	C=CC(=O)Nc1ccc([C@@H]2CCNc3c(C(N)=O)c(-c4ccc(Oc5ccccc5)cc4)nn32)cc1	C591	2	CHEMBL3979176	-
41	C=CC(=O)N1CC([NH2+]c2nc(Nc3ccc(OC)nc3)ncc2C(C)=O)C1	B1153	1	-	889981
42	C=CC(=O)N1CC(Nc2nc(Nc3ccc(OC)nc3)ncc2C(C)=O)C1	B1153	2	-	889981
43	C=CC(=O)N1CC[C@H](Oc2cccc(-c3n[nH]c(=O)[nH]3)n2)C1	B815	1	-	699140
44	C=CC(=O)N1CC[C@H](Oc2cccc(-c3n[n-]c(=O)[nH]3)n2)C1	B815	2	-	699140
45	C=CC(=O)N1CC[C@H](Oc2cccc(-c3n[nH]c(=O)[n-]3)n2)C1	B815	3	-	699140
46	C=CC(=O)N1CC[C@H](Oc2cccc(-c3n[n-]c(=O)[n-]3)n2)C1	B815	4	-	699140
47	C=CC(=O)N1CCC[C@@H](c2ccc(C(N)=O)c3[nH]c(C)c(C)c23)C1	B307	1	-	470152
48	C=CC(=O)N1CCC[C@H](c2ccc(C(N)=O)c3[nH]c(C)c(C)c23)C1	B307	2	-	470152
49	C=CC(=O)N1CC2(CC(n3nc(-c4ccc(Oc5ccccc5)cc4)c4c(N)n[nH]c(=O)c43)C2)C1	C1078	1	CHEMBL4764132	-
50	C=CC(=O)N1CC2(CC(n3nc(-c4ccc(Oc5ccccc5)cc4)c4c(N)n[n-]c(=O)c43)C2)C1	C1078	2	CHEMBL4764132	-
51	C=CC(=O)N1CCC[C@@H](Nc2nc(Nc3ccc(-n4nc(C)cc4C)cc3)nc3[nH]cc(C)c23)C1	B1840	1	-	1017888
52	C=CC(=O)N1CCC[C@@H]([NH2+]c2nc(Nc3ccc(-n4nc(C)cc4C)cc3)nc3[nH]cc(C)c23)C1	B1840	2	-	1017888
53	C=CC(=O)Nc1cccc(Nc2nc(Nc3ccc(N(C)C)nc3)ncc2[S@+](C)O)c1	C394	1	CHEMBL3786931	-
54	C=CC(=O)Nc1cccc(Nc2nc(Nc3ccc(N(C)C)nc3)ncc2[S@@+](C)O)c1	C394	2	CHEMBL3786931	-
55	C=CC(=O)Nc1cccc(-n2c(=O)n(-c3ccc(Oc4cc(F)cc(F)c4)cc3)c3cnccc32)c1	B1110	1	-	815950
56	C=CC(=O)N1CC[C@H](n2c(=O)cnc3cnc(Nc4ccc(N5CCN(C)CC5)cc4OC)nc32)C1	C1186	1	CHEMBL5094370	-
57	C=CC(=O)N1CC[C@H](n2c(=O)cnc3cnc(Nc4ccc(N5CC[NH+](C)CC5)cc4OC)nc32)C1	C1186	2	CHEMBL5094370	-
58	C=CC(=O)N(C)CCOc1cncnc1-c1ccc(CN2CCN(CC(C)(C)C)CC2=O)cc1	C1271	1	CHEMBL5207026	-
59	C=CC(=O)N(C)CCOc1cncnc1-c1ccc(CN2CC[N@H+](CC(C)(C)C)CC2=O)cc1	C1271	2	CHEMBL5207026	-
60	C=CC(=O)N(C)CCOc1cncnc1-c1ccc(CN2CC[N@@H+](CC(C)(C)C)CC2=O)cc1	C1271	3	CHEMBL5207026	-
61	C=CC(=O)N1CCC[C@@H](Nc2nc(Nc3cnn(C)c3)nc3[n-]nc(SC)c23)C1	B1968	1	-	1018106
62	C=CC(=O)N1CCC[C@@H](Nc2nc(Nc3cnn(C)c3)nc3[nH]nc(SC)c23)C1	B1968	2	-	1018106
63	C=CC(=O)N1CCC[C@@H]([NH2+]c2nc(Nc3cnn(C)c3)nc3[n-]nc(SC)c23)C1	B1968	3	-	1018106
64	C=CC(=O)N1CCC[C@@H]([NH2+]c2nc(Nc3cnn(C)c3)nc3[nH]nc(SC)c23)C1	B1968	4	-	1018106
65	C=CC(=O)N(C)CCn1nc(-c2ccc(Oc3ccccc3)cc2)c2c(N)ncnc21	C484	1	CHEMBL3921017	-
66	C=CC(=O)N1CC[C@@H](c2cc3cc(C4CC4)ccc3c(=O)n2-c2cccc(-c3ccncc3)c2CO)C1	B1147	1	-	884967
67	C=CC(=O)N1CC[C@H](c2cc3cc(C4CC4)ccc3c(=O)n2-c2cccc(-c3ccncc3)c2CO)C1	B1147	2	-	884967
68	C=CC(=O)N1CCC[C@@H](Nc2nc3c(c(Nc4cnn(C)c4)n2)C(=O)NC3)C1	B2197	1	-	1102524
69	C=CC(=O)N1CCC[C@H](Nc2nc3c(c(Nc4cnn(C)c4)n2)C(=O)NC3)C1	B2197	2	-	1102524
70	C=CC(=O)N1CCC[C@@H]([NH2+]c2nc3c(c(Nc4cnn(C)c4)n2)C(=O)NC3)C1	B2197	3	-	1102524
71	C=CC(=O)N1CCC[C@H]([NH2+]c2nc3c(c(Nc4cnn(C)c4)n2)C(=O)NC3)C1	B2197	4	-	1102524
72	C=CC(=O)N1C[C@@H]2C[C@H]1CN2c1ccc(C(N)=O)c(Oc2ccc(Oc3ccccc3)cc2)n1	C818	1	CHEMBL4242598	-
73	C=CC(=O)N1C[C@@H]2C[C@H]1C[N@H+]2c1ccc(C(N)=O)c(Oc2ccc(Oc3ccccc3)cc2)n1	C818	2	CHEMBL4242598	-
74	C=CC(=O)N1C[C@@H]2C[C@H]1C[N@@H+]2c1ccc(C(N)=O)c(Oc2ccc(Oc3ccccc3)cc2)n1	C818	3	CHEMBL4242598	-
75	C[NH+](C)C/C=C/C(=O)N1CCC([NH2+]c2cncc(-c3cnc(Nc4cccc(Cl)c4)nc3)c2)CC1	B3593	1	-	1236425
76	C[NH+](C)C/C=C/C(=O)N1CCC(Nc2cncc(-c3cnc(Nc4cccc(Cl)c4)nc3)c2)CC1	B3593	2	-	1236425
77	C=CC(=O)N1CC[C@]2(C1)C[C@H](n1c(NC(=O)c3ccn(C)c(=O)c3)nc3ccccc31)C2	B1356	1	-	944681
78	C=CC(=O)N1CCC(O)(CNc2ncnc3[nH]cc(C(=O)N4CC(Oc5ccccc5)C4)c23)CC1	C1268	1	CHEMBL5206093	-
79	C=CC(=O)N1CC[C@H]([NH2+]c2ccc(C(N)=O)c3[nH]c4c(c23)CC[C@@H](C(F)(F)F)C4)C1	B881	1	-	755089
80	C=CC(=O)N1CC[C@H]([NH2+]c2ccc(C(N)=O)c3[nH]c4c(c23)CC[C@H](C(F)(F)F)C4)C1	B881	2	-	755089
81	C=CC(=O)N1CC[C@H](Nc2ccc(C(N)=O)c3[nH]c4c(c23)CC[C@@H](C(F)(F)F)C4)C1	B881	3	-	755089
82	C=CC(=O)N1CC[C@H](Nc2ccc(C(N)=O)c3[nH]c4c(c23)CC[C@H](C(F)(F)F)C4)C1	B881	4	-	755089
83	C=CC(=O)N1CCc2c(cccc2-c2c(Cl)cc(C(N)=O)c3[nH]c4c(c23)C[NH2+]CC4)C1	B401	1	-	536988
84	C=CC(=O)N1CCc2c(cccc2-c2c(Cl)cc(C(N)=O)c3[nH]c4c(c23)CNCC4)C1	B401	2	-	536988
85	C=CC(=O)N1CCC[C@H]1Cc1nc(-c2ccc(Oc3ccccc3)cc2)c(C(N)=O)s1	B492	1	-	582336
86	C=CC(=O)Nc1cccc(Oc2ncncc2-c2ccc(Oc3ccccc3)cc2)c1	C956	1	CHEMBL4550271	-
87	C=CC(=O)N1CCCC[C@@H]([NH2+]c2nccc(Nc3nc4ccc(Oc5ccccc5)nc4s3)n2)C1	B1561	1	-	982698
88	C=CC(=O)N1CCCC[C@H]([NH2+]c2nccc(Nc3nc4ccc(Oc5ccccc5)nc4s3)n2)C1	B1561	2	-	982698
89	C=CC(=O)N1CCCC[C@@H](Nc2nccc(Nc3nc4ccc(Oc5ccccc5)nc4s3)n2)C1	B1561	3	-	982698
90	C=CC(=O)N1CCCC[C@H](Nc2nccc(Nc3nc4ccc(Oc5ccccc5)nc4s3)n2)C1	B1561	4	-	982698
91	C[NH+](C)C/C=C/C(=O)N1CC[C@]2(C1)C[C@H](n1cc(C(N)=O)c(-c3ccc(Oc4ccccc4)cc3)n1)C2	B3553	1	-	582323
92	C=CC(=O)N1CC[C@]2(C1)C[C@H](n1c(NC(=O)c3ccc(C(F)F)s3)nc3cc(CO)ccc31)C2	B1416	1	-	944782
93	Cc1ccccc1Oc1nc2cc(F)c(N(C)C(=O)/C=C/C[NH+](C)C)cc2n2cncc12	C137	1	CHEMBL1916899	-
94	C=CC(=O)N(C)Cc1c[nH]c2ncnc(-c3cc(F)cc(NC(=O)c4ccc(C5CC5)cc4)c3C)c12	C1129	1	CHEMBL4793026	-
95	C=CC(=O)N1CC[C@@H](c2cn3nc(-c4ccc(Oc5ccccc5)cc4)c(C(N)=O)c3[nH]2)C1	C492	1	CHEMBL3926815	-
96	C=CC(=O)N1CC[C@H](c2cn3nc(-c4ccc(Oc5ccccc5)cc4)c(C(N)=O)c3[nH]2)C1	C492	2	CHEMBL3926815	-
97	C=CC(=O)N1CC[C@@H](c2cn3nc(-c4ccc(Oc5ccccc5)cc4)c(C(N)=O)c3[n-]2)C1	C492	3	CHEMBL3926815	-
98	C=CC(=O)N1CC[C@H](c2cn3nc(-c4ccc(Oc5ccccc5)cc4)c(C(N)=O)c3[n-]2)C1	C492	4	CHEMBL3926815	-
99	C=CC(=O)N1CCC[C@@H](n2cc(C(N)=O)c(-c3ccc(NC(=O)Nc4cccc(C)c4)cc3)n2)C1	B497	1	-	582346
100	C=CC(=O)N1CCCC[C@H]1c1nc(-c2ccc(Oc3cccc(OC)c3)cc2)c2cnccn12	B1672	1	-	1003551
101	C=CC(=O)N(C)c1cccc(-c2ccc(C(N)=O)c3[nH]c4cc(C(C)(C)O)ccc4c23)c1	C829	1	CHEMBL4248271	-
102	C=CC(=O)N1CC2(CC(n3nc(-c4ccc(C(F)(F)F)c(F)c4)c(C(N)=O)c3N)C2)C1	B536	1	-	582427
103	CN(CCn1nc(-c2ccc(Oc3ccccc3)cc2)c2c(N)n[nH]c(=O)c21)C(=O)/C=C/C[NH+](C)C	C1131	1	CHEMBL4794025	-
104	CN(CCn1nc(-c2ccc(Oc3ccccc3)cc2)c2c(N)n[n-]c(=O)c21)C(=O)/C=C/C[NH+](C)C	C1131	2	CHEMBL4794025	-
105	C=CC(=O)N1CC[C@@H]2[C@H](CNc3c(C(N)=O)c(-c4ccc(Oc5ccccc5)cc4)nn32)C1	B382	1	-	522198
106	C=CC(=O)N1CC[C@@H]2[C@@H](CNc3c(C(N)=O)c(-c4ccc(Oc5ccccc5)cc4)nn32)C1	B382	2	-	522198
107	C=CC(=O)N1CC[C@]2(C1)C[C@H](n1c(NC(=O)c3ccc(-c4cccnn4)s3)nc3ccccc31)C2	B1345	1	-	944660
108	C=CC(=O)N(C)c1cccc(-c2ccc(C(N)=O)c3[nH]c(C)c(C)c23)c1F	B299	1	-	470104
109	C=CC(=O)Nc1cccc(Nc2nc(Nc3ccccc3)ncc2C(=O)NC2CC2)c1	B1158	1	-	890015
110	C=CC(=O)N1CCC[C@H]1Cn1nc(-c2ccc(Oc3ccccc3)cc2)c2c(N)ncnc21	C457	1	CHEMBL3910496	-
111	C=CC(=O)NC[C@@H]1CCNc2c(C(N)=O)c(-c3ccc(OCC4CC4)cc3)nn21	C496	1	CHEMBL3930480	-
112	C=CC(=O)NC[C@H]1CCNc2c(C(N)=O)c(-c3ccc(OCC4CC4)cc3)nn21	C496	2	CHEMBL3930480	-
113	C=CC(=O)NC12CCC(Nc3ncnc(N)c3-c3ccc(Oc4ccccc4)cc3)(C1)C2	C876	1	CHEMBL4441219	-
114	C=CC(=O)Nc1cccc(-c2ccc(C(N)=O)c3[nH]c(C)c(C)c23)c1C	C804	1	CHEMBL4237557	-
115	C=CC(=O)N1CCC[C@@H](N(C)c2nc(Nc3cnoc3)nc3[nH]nc(Cl)c23)C1	B1902	1	-	1017962
116	C=CC(=O)N1CCC[C@@H]([N@H+](C)c2nc(Nc3cnoc3)nc3[n-]nc(Cl)c23)C1	B1902	2	-	1017962
117	C=CC(=O)N1CCC[C@@H]([N@@H+](C)c2nc(Nc3cnoc3)nc3[n-]nc(Cl)c23)C1	B1902	3	-	1017962
118	C=CC(=O)N1CCC[C@@H](N(C)c2nc(Nc3cnoc3)nc3[n-]nc(Cl)c23)C1	B1902	4	-	1017962
119	C=CC(=O)N1CCC[C@@H]([N@H+](C)c2nc(Nc3cnoc3)nc3[nH]nc(Cl)c23)C1	B1902	5	-	1017962
120	C=CC(=O)N1CCC[C@@H]([N@@H+](C)c2nc(Nc3cnoc3)nc3[nH]nc(Cl)c23)C1	B1902	6	-	1017962
121	C=CC(=O)N1CC[C@@H](C)[C@@H]([NH2+]c2nc(Nc3cnn(C(F)F)c3)nc3[nH]nc(Cl)c23)C1	B1912	1	-	1017978
122	C=CC(=O)N1CC[C@@H](C)[C@@H]([NH2+]c2nc(Nc3cnn(C(F)F)c3)nc3[n-]nc(Cl)c23)C1	B1912	2	-	1017978
123	C=CC(=O)N1CC[C@@H](C)[C@@H](Nc2nc(Nc3cnn(C(F)F)c3)nc3[n-]nc(Cl)c23)C1	B1912	3	-	1017978
124	C=CC(=O)N1CC[C@@H](C)[C@@H](Nc2nc(Nc3cnn(C(F)F)c3)nc3[nH]nc(Cl)c23)C1	B1912	4	-	1017978
125	C=CC(=O)Nc1cccc(-c2c(Cl)cc(C(N)=O)c3[nH]c4c(c23)CC[C@H](C(=O)N(C)C)C4)c1C	B877	1	-	755081
126	C=CC(=O)Nc1cccc(-c2c(Cl)cc(C(N)=O)c3[nH]c4c(c23)CC[C@@H](C(=O)N(C)C)C4)c1C	B877	2	-	755081
127	C=CC(=O)N1CCC[C@@H](Oc2nc(Nc3ccc(N4CCOCC4)cc3)nc3[nH]ccc23)C1	B1950	1	-	1018028
128	C=CC(=O)Nc1cccc(Nc2ncc(F)c(Nc3cccc(OCC[NH+]4CCOCC4)c3)n2)c1	B1164	1	-	890101
129	C=CC(=O)Nc1cccc(Nc2ncc(F)c(Nc3cccc(OCCN4CCOCC4)c3)n2)c1	B1164	2	-	890101
130	C=CC(=O)N1CC[C@H](Nc2cncc(-c3cnc(Nc4cccc(OC(F)F)c4)nc3)c2)C1	B2395	1	-	1236411
131	C=CC(=O)N1CC[C@H]([NH2+]c2cncc(-c3cnc(Nc4cccc(OC(F)F)c4)nc3)c2)C1	B2395	2	-	1236411
132	C=CC(=O)N1CC=C(c2c(F)cc(C(N)=O)c3[nH]c(C(F)(F)F)c(C)c23)C1	B357	1	-	470309
133	C[NH+](C)C/C=C/C(=O)Nc1ccc2ncc(C#N)c(Nc3ccc(Oc4ccccc4)cc3)c2c1	C542	1	CHEMBL3956409	-
134	C=CC(=O)N(C)[C@@H]1CCN(c2nc(Nc3cnn(C)c3)c3c(c2F)CNC3=O)C1	B2210	1	-	1102543
135	C=CC(=O)N(C)[C@H]1CCN(c2nc(Nc3cnn(C)c3)c3c(c2F)CNC3=O)C1	B2210	2	-	1102543
136	C=CC(=O)Nc1cccc(Nc2nc(Nc3ccc(OCC(=O)NCC(=O)[O-])cc3)ncc2Cl)c1	C837	1	CHEMBL4251213	-
137	C=CC(=O)N1CCN(C(=O)c2cccc(Cc3cnc(NC(=O)C4CC4)s3)c2)CC1	B2046	1	-	1037503
138	C=CC(=O)N1CC[C@@H](F)[C@@H](Nc2nc(Nc3cnoc3)nc3[nH]cc(C#N)c23)C1	B2084	1	-	1070351
139	C=CC(=O)N1CC[C@@H](F)[C@@H]([NH2+]c2nc(Nc3cnoc3)nc3[nH]cc(C#N)c23)C1	B2084	2	-	1070351
140	C=CC(=O)N1CCC[C@@H](Oc2nc(Nc3cnn(C4CC4)c3)nc3[nH]nc(Cl)c23)C1	B1952	1	-	1018030
141	C=CC(=O)N1CCC[C@@H](Oc2nc(Nc3cnn(C4CC4)c3)nc3[n-]nc(Cl)c23)C1	B1952	2	-	1018030
142	C=CC(=O)N1CCC[C@@H](n2nc(-c3ccc(Oc4cccc(F)c4F)nc3F)c3c(N)ncnc32)C1	B1248	1	-	930853
143	C=CC(=O)N1CC([NH2+]c2cncc(-c3cnc(Oc4cccc(C(F)(F)F)c4)nc3)n2)C1	B2402	1	-	1236431
144	C=CC(=O)N1CC(Nc2cncc(-c3cnc(Oc4cccc(C(F)(F)F)c4)nc3)n2)C1	B2402	2	-	1236431
145	C=CC(=O)Nc1cccc(N(C(=O)OCc2ccccc2)c2ccnc(Nc3cnn(C)c3)n2)c1	B1648	1	-	997641
146	C=CC(=O)N[C@@H](C)C(=O)N[C@H]1Cn2c(c(-c3ccc(Oc4ccccc4)cc3)c3c(N)ncnc32)C1=C	C776	1	CHEMBL4216788	-
147	C=CC(=O)N[C@@H](C)C(=O)N[C@@H]1Cn2c(c(-c3ccc(Oc4ccccc4)cc3)c3c(N)ncnc32)C1=C	C776	2	CHEMBL4216788	-
148	C/C=C/C(=O)N1CCC[C@@H](n2nc(-c3ccc(Oc4ccc(F)cc4F)cc3)c(C(N)=O)c2N)C1	C954	1	CHEMBL4548556	-
149	C=CC(=O)N[C@H]1CC[C@@H](n2nc(-c3ccc(Oc4ccccc4)cc3)c3c(N)ncnc32)CC1	B14	1	-	213460
150	C=CC(=O)N1CCC[C@@H](Nc2nc(Nc3cnn(CC[NH+](CC)CC)c3)nc3[nH]ncc23)C1	B1936	1	-	1018014
151	C=CC(=O)N1CCC[C@@H](Nc2nc(Nc3cnn(CCN(CC)CC)c3)nc3[n-]ncc23)C1	B1936	2	-	1018014
152	C=CC(=O)N1CCC[C@@H](Nc2nc(Nc3cnn(CCN(CC)CC)c3)nc3[nH]ncc23)C1	B1936	3	-	1018014
153	C=CC(=O)N1CCC[C@@H](Nc2nc(Nc3cnn(CC[NH+](CC)CC)c3)nc3[n-]ncc23)C1	B1936	4	-	1018014
154	C=CC(=O)N1CCC[C@@H]([NH2+]c2nc(Nc3cnn(CCN(CC)CC)c3)nc3[n-]ncc23)C1	B1936	5	-	1018014
155	C=CC(=O)N1CCC[C@@H]([NH2+]c2nc(Nc3cnn(CC[NH+](CC)CC)c3)nc3[nH]ncc23)C1	B1936	6	-	1018014
156	C=CC(=O)N1CCC[C@@H]([NH2+]c2nc(Nc3cnn(CCN(CC)CC)c3)nc3[nH]ncc23)C1	B1936	7	-	1018014
157	C=CC(=O)N1CCC[C@@H]([NH2+]c2nc(Nc3cnn(CC[NH+](CC)CC)c3)nc3[n-]ncc23)C1	B1936	8	-	1018014
158	C=CC(=O)Nc1ccc2c(c1)CCCc1c(C(N)=O)c(-c3ccc(Oc4ccccc4)cc3)nn1-2	C530	1	CHEMBL3949761	-
159	C=CC(=O)N1CC[C@H]([NH2+]c2c(F)cc(C(N)=O)c3[nH]c(C)c(C)c23)C1	B312	1	-	470160
160	C=CC(=O)N1CC[C@H](Nc2c(F)cc(C(N)=O)c3[nH]c(C)c(C)c23)C1	B312	2	-	470160
161	C=CC(=O)Nc1cccc(-c2n[n-]c(NCc3c(F)cccc3Cl)n2)c1	C680	1	CHEMBL4101977	-
162	C=CC(=O)Nc1cccc(-c2n[nH]c(NCc3c(F)cccc3Cl)n2)c1	C680	2	CHEMBL4101977	-
163	C=CC(=O)NCCn1cc(-c2cnc(N)c3c(-c4ccc(Oc5ccccc5)cc4)csc23)cn1	C284	1	CHEMBL3612847	-
164	C=CC(=O)N(C)c1cccc(-c2ccc(C(N)=O)c3[nH]c4c(c23)CC[C@H](C(=O)N(C)C)C4)c1C	B866	1	-	755045
165	C=CC(=O)N(C)c1cccc(-c2ccc(C(N)=O)c3[nH]c4c(c23)CC[C@@H](C(=O)N(C)C)C4)c1C	B866	2	-	755045
166	C=CC(=O)NCCn1nc(-c2ccc(Oc3ccccc3)cc2)c(C(N)=O)c1N	B488	1	-	582330
167	C=CC(=O)N1Cc2ccc(-c3c(F)cc(C(N)=O)c4[nH]c(C)c(C)c34)cc2C1	B325	1	-	470173
168	C=CC(=O)N[C@@H]1CN(c2ccc(C(N)=O)c(Nc3ccc(CC[NH+]4CCCC4)cc3)n2)CC12CC2	C844	1	CHEMBL4279353	-
169	C=CC(=O)N[C@@H]1CN(c2ccc(C(N)=O)c(Nc3ccc(CCN4CCCC4)cc3)n2)CC12CC2	C844	2	CHEMBL4279353	-
170	C=CC(=O)N1CC[C@@H](n2c(=O)n(-c3ccc(Oc4cccc(C)c4)c(Cl)c3)c3cnccc32)C1	B1105	1	-	815922
171	Cc1cc(F)ccc1Nc1nc2cc(Cl)c(N(C)C(=O)/C=C/C[NH+](C)C)cc2n2cncc12	C136	1	CHEMBL1916898	-
172	C=CC(=O)N1CCC[C@@H](n2cc(C(N)=O)c(-c3ccc(Oc4ccccc4)c(OC)c3)n2)C1	B478	1	-	582308
173	COc1cc2nc(Nc3ccccc3C)c3cncn3c2cc1N(CC1CC1)C(=O)/C=C/C[NH+](C)C	C115	1	CHEMBL1916716	-
174	C=CC(=O)N1CC(Nc2cncc(-c3cnc(Nc4cccc(C)n4)nc3)n2)C1	B2415	1	-	1236459
175	C=CC(=O)N1CC([NH2+]c2cncc(-c3cnc(Nc4cccc(C)n4)nc3)n2)C1	B2415	2	-	1236459
176	C=CC(=O)Nc1ccccc1[C@H]1CCNc2c(C(N)=O)c(-c3cccc(OC)c3)nn21	C474	1	CHEMBL3918154	-
177	C=CC(=O)Nc1ccccc1[C@@H]1CCNc2c(C(N)=O)c(-c3cccc(OC)c3)nn21	C474	2	CHEMBL3918154	-
178	C=CC(=O)Nc1cccc(Nc2nc(Nc3ccc4c(c3)COB4O)ncc2C(F)(F)F)c1	B3237	1	-	51332057
179	C=CC(=O)N1CCc2ccc(-c3c(F)cc(C(N)=O)c4[nH]c5cc(C(F)(F)F)ccc5c34)cc21	B905	1	-	755169
180	C=CC(=O)N1CCC[C@@H](Nc2cc3c(c(Nc4ccc(N5CCOCC5)cc4)n2)C(=O)NC3)C1	B2216	1	-	1102553
181	C=CC(=O)N1CCC[C@@H]([NH2+]c2cc3c(c(Nc4ccc(N5CCOCC5)cc4)n2)C(=O)NC3)C1	B2216	2	-	1102553
182	C=CC(=O)Nc1cccc(Nc2cc3c(c(Nc4ccc(OCCOC)cc4)n2)C(=O)NC3)c1	B2228	1	-	1111690

## Sheet: BTK_decoys
protomer_ind	protomer_smiles	active_compound_name	active_protomer_ind	matched_decoy_protomer	decoy_zinc_id
183	C=CC(=O)N1CCN(C(=O)C(C)(C)c2csc(-c3cccs3)n2)C[C@@H]1c1ccc(OC)cc1	B1105	1	1	1470966645
184	C=CC(=O)N(C(C)C)C1CCN(c2nnc(C(C)(C)C)n2C[C@@H]2SCCc3ccccc32)CC1	B1105	1	2	1706653477
185	C=CC(=O)N1C(C)=C(C(=O)OC)C(c2cc(Cl)c(OC(C)C)c(Cl)c2)C(C(=O)OC)=C1C	B1105	1	3	1127030
186	C=CC(=O)N(Cc1ccc2c(c1)OCCCCO2)Cc1noc(-c2cccc(Br)c2)n1	B1105	1	4	1659639963
187	C=CC(=O)N([C@@H]1c2cc(Br)ccc2SC[C@H]1C)[C@@H](C)c1ccc(-n2cnnn2)cc1	B1105	1	5	482542418
188	C=CC(=O)N(c1ccc(N2CCC(OC)CC2)c(C(F)(F)F)c1)c1cc(C#N)ccc1[N+](=O)[O-]	B1105	1	6	302201479
189	C=CC(=O)N(Cc1ccco1)[C@@H]1CC(=O)N(c2ccc(-c3nc4ccc(C)cc4s3)cc2)C1=O	B1105	1	7	4873195
190	C=CC(=O)N(Cc1sc2nc(C)nc(C)c2c1C)[C@@H]1CC12CCN(C(=O)OC(C)(C)C)CC2	B1105	1	8	813787803
191	C=CC(=O)N(Cc1sc2nc(C)nc(C)c2c1C)[C@H](C)c1cc(F)ccc1N1CCN(C)CC1	B1105	1	9	729683048
192	C=CCOC(=O)C1=C(C)N(C(=O)C=C)C2=C(C(=O)CC(C)(C)C2)[C@H]1c1cc2c(cc1Cl)OCO2	B1105	1	10	2058771
193	C=CC(=O)N(c1ccc(Oc2ccc(C)nn2)cc1)c1ccc(F)cc1S(=O)(=O)C(F)(F)F	B1105	1	11	1559110176
194	C=CC(=O)N([C@H]1CCCN(c2ccc(Cl)cc2Cl)C1)[C@@H](C)c1ncc(C(=O)OC)s1	B1105	1	12	1664577540
195	C=CC(=O)N(c1ccc(N2CCCCC2)nc1)c1cnn(-c2ccc(Cl)cc2)c(=O)c1Cl	B1105	1	13	507601908
196	C=CC(=O)N(c1ccc(C(C)(C)C#N)nc1)c1c([N+](=O)[O-])cnc2ccc(Br)cc12	B1105	1	14	98179905
197	C=CC(=O)N1C(C)=C(C(=O)OC)C(c2ccc3c4ccccc4n(CC)c3c2)C(C(=O)OC)=C1C	B1105	1	15	31852729
198	C=CC(=O)N(/C=C1/C(=O)N(c2ccc(C)c(C)c2)C(=O)c2ccccc21)Cc1csc(N(C)C)n1	B1105	1	16	747437972
199	C=CC(=O)N(Cc1nc(-c2cc(Cl)ccc2Cl)cs1)[C@H]1CCCN(c2ccn(C)n2)C1=O	B1105	1	17	532827603
200	C=CC(=O)N(Cc1cc(Cl)c2c(c1)OCCCO2)Cc1cn(-c2ccc(F)cc2Cl)nn1	B1105	1	18	534452565
201	C=CC(=O)N1CCN(C(=O)c2cccnc2SCc2cc(C)on2)C[C@@H]1c1ccccc1Cl	B1105	1	19	1617569127
202	C=CC(=O)N(Cc1nc(-c2ccc(F)c(F)c2)no1)[C@H]1[C@H](C)CCN(C(=O)OC(C)(C)C)[C@@H]1C	B1105	1	20	1559816438
203	C=CC(=O)N(Cc1nn2c(=O)cc(C)nc2s1)C1(c2cccc(Br)c2)CCCCC1	B1105	1	21	477668036
204	C=CC(=O)N1C(C)=C(C(=O)OC2CCCC2)[C@H](c2ccccc2C)C2=C1C[C@@H](C)[C@H](C(=O)OC)C2=O	B1105	1	22	4767605
205	C=CC(=O)N(C1CCC(Oc2ncccc2C#N)CC1)C1C[C@@H]2CC[C@@H](C1)N2C(=O)OC(C)(C)C	B1105	1	23	782544731
206	C=CC(=O)N(Cc1c(C)nn(-c2cc(C)ccc2C)c1Cl)C1CCN(c2cc(C)nc(C)n2)CC1	B1105	1	24	1200820961
207	C=CC(=O)N(Cc1cc2c(cc1OC(F)F)OCO2)[C@H]1CC[C@H]2CN(C(=O)OC(C)(C)C)C[C@@H]2C1	B1105	1	25	1461348420
208	C=CC(=O)N(/C=C1/C(=O)N(c2ccc(C)cc2)C(=O)c2ccccc21)Cc1nnc(C(C)(C)C)s1	B1105	1	26	758417322
209	C=CC(=O)N1CCN(C(=O)CCc2nnc(-c3cc4ccccc4o3)o2)C[C@@H]1c1cccc(Cl)c1	B1105	1	27	513997902
210	C=CC(=O)N(Cc1nncn1C)[C@@H]1CCCC[C@@]1(c1ccccc1Cl)N(C)C(=O)OC(C)(C)C	B1105	1	28	170606814
211	C=CC(=O)N(Cc1nnc(-c2ccc(Br)s2)o1)C1(c2ccc(F)cc2)CCOCC1	B1105	1	29	735493502
212	C=CC(=O)N1C(C)=C(C(=O)OC(C)C)[C@H](c2coc3ccc(C)cc3c2=O)C2=C1CC(C)(C)CC2=O	B1105	1	30	8439415
213	C=CC(=O)N(Cc1coc(-c2cccs2)n1)[C@H]1CCS(=O)(=O)c2ccc(Br)cc21	B1105	1	31	480196934
214	C=CC(=O)N(C1CCN(c2ccc(C#N)cn2)CC1)[C@@H]1CCCc2nc(-c3ccccc3F)sc21	B1105	1	32	610809660
215	C=CC(=O)N([C@H](C)c1cnc2cc(C)nn2c1C)[C@@H](C)c1cc2c(cc1Br)OCCO2	B1105	1	33	537989661
216	C=CC(=O)N(Cc1c(C)nn(-c2ccc(Br)cc2)c1C)[C@H](C)c1nc(C(C)(C)C)no1	B1105	1	34	483648537
217	C=CC(=O)N(C[C@H]1CC[C@@H](c2nc(C3CC3)no2)O1)[C@H]1CCCOc2c(Br)cccc21	B1105	1	35	571808450
218	C=CC(=O)N(c1ccc2nc(N3CCOCC3)sc2c1)c1cc(Br)c(C#N)cc1F	B1105	1	36	1306922745
219	C=CC(=O)N(c1cccc(CS(=O)(=O)c2ccc(F)cc2F)c1)c1c(C#N)nnc2ccccc12	B1105	1	37	525357179
220	C=CC(=O)N(Cc1cn(C(C)(C)C)nc1-c1ccccc1Cl)[C@@H]1CCO[C@H](c2nccn2C)C1	B1105	1	38	1178931527
221	C=CC(=O)N(C1CCC(Oc2ncccc2C#N)CC1)[C@@H]1CC(C)(C)c2ccc([N+](=O)[O-])cc21	B1105	1	39	433098573
222	C=CC(=O)N(Cc1cn(-c2ccc(Cl)cc2Cl)nn1)Cc1nc(C(F)(F)F)cs1	B1105	1	40	538414842
223	C=CC(=O)N(Cc1cn(-c2ccccc2)nc1-c1ccncc1)[C@@H]1CC[C@@H]2SCCS[C@H]21	B1105	1	41	775379166
224	C=CC(=O)N(Cc1nc2c(s1)C[C@@H](c1ccccc1)CC2)[C@H]1CC[C@@H](C)C[C@@H]1n1cncn1	B1105	1	42	559906179
225	C=CC(=O)N([C@H](C)c1nc(-c2ccc(Cl)cc2)no1)[C@@H](C)C1CN(C(=O)OC(C)(C)C)C1	B1105	1	43	816591247
226	C=CC(=O)N(Cc1cn(C)nc1-c1cccs1)C[C@@]1(C)CCCN(C(=O)OC(C)(C)C)C1	B1105	1	44	1655979760
227	C=CC(=O)N(Cc1c(C(C)C)nc2sc(C)nn12)[C@H]1CCN(c2ccc(Cl)c(F)c2)C1	B1105	1	45	1656907287
228	C=CC(=O)N(Cc1nc(-c2cc(F)c(F)c(F)c2)no1)[C@@H](C)c1nc(C(F)(F)F)cs1	B1105	1	46	490082082
229	C=CC(=O)N([C@@H]1CCC[C@@H]1[C@H]1CCCN1C(=O)OC(C)(C)C)[C@@H](C)c1nc(C(C)(C)C)no1	B1105	1	47	792179581
230	C=CC(=O)N([C@H]1CCO[C@]2(CCSC2)C1)[C@H](c1ccccc1)c1nc(-c2ccccc2)no1	B1105	1	48	489484674
231	C=CC(=O)N(Cc1cnn(-c2ccccc2Cl)c1)[C@@H]1CCCc2c1cnn2-c1ccccn1	B1105	1	49	11820955
232	C=CC(=O)N(Cc1cc(OC)c2c(c1)OCO2)[C@@H]1CCCc2c1cnn2-c1ccc(C)c(C)c1	B1105	1	50	12574865
233	C=CC(=O)N(Cc1nc2cc(-c3ccc(F)cc3)sc2c(=O)[nH]1)[C@@H](C)c1cn(C(C)(C)C)nc1C	B1110	0	1	1307657240
234	C=CC(=O)Nc1c(Cl)c(Cl)nc(C(=O)OCc2coc(-c3ccc(F)c(F)c3)n2)c1Cl	B1110	0	2	728612847
235	C=CC(=O)Nc1c(C(=O)N(C)c2ccc(Oc3ccc(C(F)(F)F)cn3)cc2)cccc1[N+](=O)[O-]	B1110	0	3	487031040
236	C=CC(=O)N(/C=C1/C(=O)c2ccccc2-c2oc(C)c(C(=O)OCC)c21)C1CC(C)(C)NC(C)(C)C1	B1110	0	4	102960338
237	C=CC(=O)Nc1c(C(=O)N2CCc3sccc3[C@H]2c2cccs2)c(C)nn1Cc1ccccc1	B1110	0	5	506039827
238	C=CC(=O)N(CC(=O)N1N=C(c2cccs2)C[C@H]1c1cccs1)[C@@H]1CCCc2c(O)cccc21	B1110	0	6	484307764
239	C=CC(=O)Nc1c(Cl)c(Cl)nc(C(=O)OCc2cc(=O)oc3c(C)c(C)ccc23)c1Cl	B1110	0	7	39561088
240	C=CC(=O)Nc1cc2ccccc2nc1[C@@H]1CCCN(C(=O)c2sc(-c3ccccn3)nc2C)C1	B1110	0	8	12088075
241	C=CC(=O)N(CC1(c2ccc3c(c2)OCO3)CCCCC1)[C@@H](C)c1nc2sc(C)c(C)c2c(=O)[nH]1	B1110	0	9	62242749
242	C=CC(=O)Nc1nc(CN2C[C@H](c3cccc(C(F)(F)F)c3)OC(C)(C)C2)nc2oc(C)c(C)c12	B1110	0	10	433304827
243	C=CC(=O)Nc1ccc(C(=O)OCc2csc(-c3cc(Br)ccc3OC)n2)cc1F	B1110	0	11	749195373
244	C=CC(=O)Nc1nc(SCC(=O)N2CCCCCC2)c(C#N)c(-c2ccc(C(C)C)cc2)c1C#N	B1110	0	12	23230409
245	C=CC(=O)Nc1ccc(C(=O)OCc2cc3ccc(SC)cc3nc2Cl)nc1Br	B1110	0	13	775077769
246	C=CC(=O)N(CC(=O)Nc1ccc(Cl)cn1)C1(c2noc(C3CCCCC3)n2)CCCCCC1	B1110	0	14	1617050033
247	C=CC(=O)Nc1c(Cl)c(Cl)nc(C(=O)OCc2csc(Cc3ccccc3)n2)c1Cl	B1110	0	15	58640191
248	C=CC(=O)N(c1ccc(OC)c(NC(=O)C2CCCCC2)c1)c1ccc([N+](=O)[O-])c2cnccc12	B1110	0	16	301257615
249	C=CC(=O)N(c1cccc(C(=O)N[C@H](C)c2sc(-c3ccc(F)cc3)nc2C)c1)c1cnn(C)c1	B1110	0	17	533182968
250	C=CC(=O)N(Cc1c(C(C)C)nc2sc(C)nn12)C(C)(C)[C@@H](O)c1ccc(Br)cc1	B1110	0	18	762786246
251	C=CC(=O)N(C[C@]1(O)CCCN(C(=O)OC(C)(C)C)CC1)[C@@H](C)c1oc2ccc(OC)cc2c1C	B1110	0	19	1193081783
252	C=CC(=O)N(Cc1cc(=O)oc2c(C)c(O)ccc12)[C@@H](c1ccccc1)c1nc2ccccc2n1C	B1110	0	20	775758162
253	C=CC(=O)Nc1cc(-c2noc(C34C[C@H]5C[C@@H](C3)CC(C(F)(F)[C@H](F)C(F)(F)F)(C5)C4)n2)ncn1	B1110	0	21	821002258
254	C=CC(=O)N([C@H](C)[C@H]1OCCc2sccc21)[C@@H](C)C(=O)Nc1sc2c(c1C#N)CCCCC2	B1110	0	22	427851197
255	C=CC(=O)Nc1ncc(Cl)cc1S(=O)(=O)N1CCC[C@H]1c1nc(-c2ccccc2)c(C(C)C)o1	B1110	0	23	443754502
256	C=CC(=O)Nc1ncc(Cl)cc1S(=O)(=O)N(C)[C@H](C)c1sc(-c2ccc(C)cc2)nc1C	B1110	0	24	1654244328
257	C=CC(=O)N(Cc1nc(N)c2c(C)c(C)oc2n1)[C@@H](c1cccc(C(F)(F)F)c1)C1CCOCC1	B1110	0	25	556518785
258	C=CC(=O)N1C(C)=C(C(=O)OC(C)(C)C)C(c2ccc(NC(C)=O)cc2)C(C(=O)OC(C)(C)C)=C1C	B1110	0	26	19594042
259	C=CC(=O)Nc1nc([C@H](C)N2CCO[C@H](c3ccc(Br)cc3)C2)nc2sc(C)c(C)c12	B1110	0	27	540296143
260	C=CC(=O)Nc1ncnc2nc([C@@H]3CCCN(Cc4ccc5ncccc5c4)C3)cc(C(F)(F)F)c12	B1110	0	28	19743271
261	C=CC(=O)Nc1cc(C(=O)OCC(=O)N2c3ccccc3Sc3ccc(Cl)cc32)cnc1Cl	B1110	0	29	774989417
262	C=CC(=O)Nc1ccc(-c2cc(C)nc(C3CCN(CC4=Cc5cc(OC)ccc5OC4)CC3)c2)cn1	B1110	0	30	19692192
263	C=CC(=O)Nc1c(Cl)cc(C(C)=NN2C(=O)c3cccc4c([N+](=O)[O-])ccc(c34)C2=O)cc1Cl	B1110	0	31	754699814
264	C=CC(=O)Nc1ncc2c(n1)CCN(C(=O)c1oc3ccccc3c1CSCc1ccccc1)C2	B1110	0	32	569186878
265	C=CC(=O)N1C(C)(C)CC(OC(=O)c2ccccc2C(=O)OC2CC(C)(C)NC(C)(C)C2)CC1(C)C	B1110	0	33	4427504
266	C=CC(=O)Nc1cccc2c1C(=O)N(C(=O)c1oc3ccccc3c1CSCc1ccccc1)C2=O	B1110	0	34	2653081
267	C=CC(=O)Nc1cc(-c2nc(-c3ccccc3-c3ccc(CN4CCCC4=O)cc3)no2)cc(Cl)n1	B1110	0	35	761539269
268	C=CC(=O)Nc1cc(Cl)cc(Cl)c1C(=O)OCc1nnc(-c2ccccc2Br)o1	B1110	0	36	811322350
269	C=CC(=O)N([C@H]1CC[C@@H](CNC(=O)OC(C)(C)C)C1)[C@@H](C)c1noc(-c2ccc(Cl)cc2)n1	B1110	0	37	1664461237
270	C=CC(=O)N(Cc1nc(-c2cccc(OC)c2)cs1)C1CC2(CC(NC(=O)OC(C)(C)C)C2)C1	B1110	0	38	1651703620
271	C=CC(=O)N([C@H](c1ccc2nc(O)oc2c1)C(C)C)[C@@H]1CC12CCN(C(=O)OC(C)(C)C)CC2	B1110	0	39	813882296
272	C=CC(=O)N(CC(=O)Nc1ccc2c(c1)OC1(CCCCC1)O2)[C@@](C)(CC)c1nc(C)cs1	B1110	0	40	464805904
273	C=CC(=O)Nc1c(Cl)cc(C(=O)/C=C/c2cn(C)nc2-c2ccc([N+](=O)[O-])cc2)cc1Cl	B1110	0	41	773159236
274	C=CC(=O)Nc1cccc(-c2noc(-c3ccc(COc4cccc(Br)c4)o3)n2)c1	B1110	0	42	731803240
275	C=CC(=O)Nc1c(C(=O)N2c3ccccc3C[C@H]2C)sc2nc3cc(OC)c(OC)cc3cc12	B1110	0	43	35288899
276	C=CC(=O)Nc1c(F)ccc(F)c1C(=O)O[C@@H](C)c1nnc(-c2ccc(Cl)cc2Cl)o1	B1110	0	44	798677884
277	C=CC(=O)Nc1cc(C#N)n(Cc2ccc(Cl)cc2Cl)c1Oc1ccc(C(=O)OC)cc1	B1110	0	45	225887460
278	C=CC(=O)NC1CCN(c2ncnc3c2nc(-c2ccccc2Cl)n3-c2ccc(Cl)cc2)CC1	B1110	0	46	206830816
279	C=CC(=O)Nc1ccc(C(=O)O[C@@H](C)c2nc(Cc3ccc(Cl)cc3)no2)cc1Br	B1110	0	47	745464468
280	C=CC(=O)Nc1cc(COC(=O)c2cc(Cl)nc(Oc3ccc(Br)cc3)c2)ccn1	B1110	0	48	792055176
281	C=CC(=O)Nc1c(C(=O)OCC(=O)c2ccc(F)cc2)sc2nc(-c3ccccc3)c(C)cc12	B1110	0	49	13575504
282	C=CC(=O)Nc1nc(SCC(=O)N(C)Cc2c(F)cccc2Cl)nc2sc(C)c(C)c12	B1110	0	50	36392511
283	C=CC(=O)N(Cc1ccc(NC(=O)OC(C)(C)C)nc1)[C@@H]1COc2cc(F)c(Br)cc21	B1147	0	1	800306299
284	C=CC(=O)N(C[C@H](NC(=O)OC(C)(C)C)c1ccc(C(C)C)cc1)[C@@H]1CCOC2(CCOCC2)C1	B1147	0	2	1655539158
285	C=CC(=O)N(Cc1ccccc1)[C@@H](CNc1ncnc2cc(Br)sc12)C(F)(F)F	B1147	0	3	1458394572
286	C=CC(=O)N(Cc1cc(OC)c(O)cc1Br)Cc1c(C)nn(-c2ccccc2C)c1C	B1147	0	4	1461623361
287	C=CC(=O)N(C[C@@H](CCC(C)(C)C)NC(=O)OC(C)(C)C)[C@@]1(C)CCN(C(=O)OC(C)(C)C)C1	B1147	0	5	1621451115
288	C=CC(=O)N(C[C@@H](O)c1cc2ccccc2s1)[C@H]1CCCC[C@H]1S(=O)(=O)c1ccc(C)cc1	B1147	0	6	756645349
289	C=CC(=O)N(Cc1cnn(-c2ccc(Br)cc2)c1)C[C@@H](O)c1cc2ccccc2s1	B1147	0	7	1650708260
290	C=CC(=O)N(Cc1cn(-c2ccc(Cl)c(Cl)c2)nn1)C[C@H](O)c1ccc(C(F)(F)F)cc1	B1147	0	8	808426043
291	C=CC(=O)N(C1CCC2(CC1)C(=O)Nc1ccccc12)[C@@H](CC)[C@@H](c1ccc(C)cc1)n1cncn1	B1147	0	9	537947934
292	C=CC(=O)N(Cc1cn(CC(N)=O)c2ccccc12)[C@H]1CC(C)(C)Cc2c1cnn2-c1ccccc1C	B1147	0	10	15077983
293	C=CC(=O)N(Cc1noc(-c2ccccc2F)n1)Cc1ncc(-c2ccc(Br)cc2)[nH]1	B1147	0	11	435029385
294	C=CC(=O)N(CC(=O)Nc1cc(C(C)(C)C)nn1-c1ccccn1)[C@H](c1ccccc1)C(F)(F)F	B1147	0	12	468863454
295	C=CC(=O)N(Cc1csc([C@H](C)OC)n1)Cc1cc(Br)cc(Br)c1O	B1147	0	13	776229786
296	C=CC(=O)N(Cc1nc(N)c2ccccc2n1)[C@H](Cc1ccccn1)c1ccc(Br)cc1	B1147	0	14	1642786297
297	C=CC(=O)N(CC(=O)Nc1sc(C)c(C)c1C(=O)OC)C(C)(C)c1ccc(Br)cc1	B1147	0	15	1168045400
298	C=CC(=O)N(CC(=O)Nc1c(C#N)c2c(n1C[C@@H]1CCCO1)CCCC2)[C@@H]1CCCCC12CCCC2	B1147	0	16	463443955
299	C=CC(=O)N(Cc1cc(Cl)c2c(c1)OCCCO2)[C@@H](c1cccc(C(F)(F)F)c1)c1nc[nH]n1	B1147	0	17	526295991
300	C=CC(=O)N(CC[C@H]1Sc2ccccc2NC1=O)[C@@](C)(C(=O)OC)c1ccc(Cl)c(Cl)c1	B1147	0	18	1654199968
301	C=CC(=O)N(CC(=O)Nc1sc2c(c1C#N)CCCCC2)[C@H]1CCN(Cc2ccccc2)C[C@H]1C	B1147	0	19	481175432
302	C=CC(=O)N(C1CCOCC1)C1CCN(C(=O)Nc2nc3c(s2)C[C@@H](C(C)(C)CC)CC3)CC1	B1147	0	20	1217615283
303	C=CC(=O)N(Cc1nc(-c2cccc(Br)c2)c[nH]1)C(C)(C)c1cn(-c2ccccc2)nn1	B1147	0	21	236707147
304	C=CC(=O)N([C@H](C)C(=O)Nc1sc2c(c1C#N)CCC2)[C@@H]1CCO[C@H]1c1ccc(Cl)c(F)c1	B1147	0	22	1175340963
305	C=CC(=O)N1C(C)=C(C(=O)Nc2ccccn2)[C@@H](c2ccc(N(C)C)cc2)C2=C1CC(C)(C)CC2=O	B1147	0	23	27533031
306	C=CC(=O)N(c1ccc(NC(=O)[C@H]2CSCN2C(=O)CC(C)(C)C)cc1)c1cccc(OC)c1	B1147	0	24	1647750963
307	C=CC(=O)N(CCCc1nnc2n1CCCCC2)[C@H](C)c1cc(Br)cc(Cl)c1O	B1147	0	25	756532506
308	C=CC(=O)N1CCCCC[C@H]2[C@@H]1[C@H](c1ccccc1)CN2C(=O)c1cccc(Nc2ncccn2)c1	B1147	0	26	585261882
309	C=CC(=O)N(c1ccccc1CC(=O)N[C@H]1CCCn2nc(C)nc21)c1c(Cl)cccc1Cl	B1147	0	27	534725693
310	C=CC(=O)N(c1ccc(C(=O)NC[C@H](n2cncn2)C(F)(F)F)cc1)c1ccccc1C(C)(C)C	B1147	0	28	1171402372
311	C=CC(=O)N([C@H](C)c1ccc2nc(O)oc2c1)[C@H](CN1CCCC1=O)c1cccc(C(F)(F)F)c1	B1147	0	29	671741378
312	C=CC(=O)N(Cc1cc2c(cc1OCC)C[C@@H](C)O2)[C@H](C)c1c[nH]ccc1=NC(=O)OC(C)(C)C	B1147	0	30	796676501
313	C=CC(=O)N(Cc1cc(O)nc(-c2ccccc2)n1)[C@@]1(Cc2ccc(C(F)(F)F)cc2)CCOC1	B1147	0	31	1617776020
314	C=CC(=O)N([C@@H](C(=O)Nc1ccc(C)cc1[N+](=O)[O-])c1ccccc1)[C@@H]1[C@@H]2CCO[C@H]2C12CCCC2	B1147	0	32	578770636
315	C=CC(=O)N(C[C@H](O)COc1cc(Cl)cc(Cl)c1)[C@@H]1[C@H](C)CCN(C(=O)OC(C)(C)C)[C@@H]1C	B1147	0	33	1460060976
316	C=CC(=O)N(CC(=O)Nc1cnn(-c2ncc(Cl)cc2Cl)c1)[C@@H](c1ccccc1)C(F)(F)F	B1147	0	34	468843435
317	C=CC(=O)N(C[C@@H](CC(F)(F)F)NC(=O)OC(C)(C)C)C1(c2ccc3c(c2)OCCO3)CCCC1	B1147	0	35	1560316519
318	C=CC(=O)N(c1ccccc1NC(=O)C(=O)N(C)[C@@H](C)c1sc(C)nc1C)c1c(F)cccc1F	B1147	0	36	495324921
319	C=CC(=O)Nc1cc(C(=O)OCc2nc(-c3ccccc3)oc2C)ccc1I	B1147	0	37	751699939
320	C=CC(=O)Nc1nc([C@@H](C#N)C(=O)CC23C[C@H]4C[C@@H](CC(Br)(C4)C2)C3)nc2ccccc12	B1147	0	38	1122624198
321	C=CC(=O)Nc1ccc(C(=O)OCC(=O)N2Cc3ccccc3[C@@H](c3ccccc3)C2)cc1SC	B1147	0	39	919026212
322	C=CC(=O)Nc1cc(C(=O)OCc2cc(=O)oc3cc4c(cc23)CCC4)c(Br)cc1C	B1147	0	40	803853743
323	C=CC(=O)Nc1ncnc2cc(C(=O)N3CCN(Cc4ccc(Cl)cc4)C[C@H]3CC(C)C)ccc12	B1147	0	41	1159705574
324	C=CC(=O)N([C@@H](C)C(=O)Nc1c(C)n(C)n(-c2ccccc2)c1=O)[C@H]1CC(C)(C)CCc2ccccc21	B1147	0	42	440637270
325	C=CC(=O)Nc1c(OCC)cc2nn(-c3cc(C)c(Br)cc3C)nc2c1Br	B1147	0	43	575414774
326	C=CC(=O)Nc1c(Cl)ccc(C(=O)N2CC3(CCOCC3)[C@H]2c2cnn(CC(C)C)c2)c1Cl	B1147	0	44	1641299465
327	C=CC(=O)Nc1cccc(S[C@H]2CC(=O)N(c3ccc(Cl)cc3C(=O)c3ccccc3)C2=O)c1	B1147	0	45	102911188
328	C=CC(=O)Nc1nc(Cc2ccccc2)nc2sc(C(=O)N3CC(c4cccc(F)c4)C3)c(C)c12	B1147	0	46	1875257125
329	C=CC(=O)Nc1noc(C)c1S(=O)(=O)N(Cc1c(F)cccc1Cl)[C@@H]1CCC[C@H](C)[C@@H]1C	B1147	0	47	1667007131
330	C=CC(=O)N(c1ccc(F)cc1F)c1ccc(F)cc1NC(=O)CCc1nc2ccccc2oc1=O	B1147	0	48	441442456
331	C=CC(=O)N(Cc1cc(F)ccc1Oc1ccc(Cl)c(F)c1)CC1(O)CCC2(CC1)OCCO2	B1147	0	49	1658639996
332	C=CC(=O)N(C(C)C)C1CCN(c2nnc(C(C)(C)C)n2CCc2c[nH]c3cc(F)ccc23)CC1	B1147	0	50	1509774087
333	C=CC(=O)N(C1CC2(CC(NC(=O)OC(C)(C)C)C2)C1)[C@@H]1CCC[C@H](C(F)(F)C(=O)OCC)C1	B1147	1	1	1474757394
334	C=CC(=O)N(CC(=O)Nc1cc(Br)ccc1C)Cc1sc(N2CCCCC2)nc1C	B1147	1	2	1331521377
335	C=CC(=O)N(Cc1cn(C)nc1-c1ccc(C#N)cc1)C[C@](O)(c1ccc(Cl)cc1)C(F)(F)F	B1147	1	3	778096086
336	C=CC(=O)N(Cc1cn(-c2ccccc2Br)nn1)C[C@H](O)c1ccc(Cl)cc1Cl	B1147	1	4	810143224
337	C=CC(=O)N(Cc1csc(N(C(C)=O)c2ccc(Cl)c(Cl)c2)n1)[C@@H](C(N)=O)C(C)(C)C	B1147	1	5	677379899
338	C=CC(=O)N(C1CCC(NC(=O)OCc2ccccc2)CC1)C1CCN(C(=O)OC(C)(C)C)CC1	B1147	1	6	309962553
339	C=CC(=O)N(C[C@H](O)c1ccc(OC(F)(F)F)cc1)[C@H]1CCCN(C(=O)Oc2ccccc2)CC1	B1147	1	7	808684332
340	C=CC(=O)N(C[C@@H](CC(F)(F)F)NC(=O)OC(C)(C)C)C[C@H]1CCCCN1C(=O)OC(C)(C)C	B1147	1	8	1308231484
341	C=CC(=O)N(c1cccc(NC(=O)[C@@H](C)Oc2ccc(F)cc2Br)c1)c1cnn(C)c1	B1147	1	9	468975869
342	C=CC(=O)N(CC(=O)N[C@H]1CCOc2ccccc21)[C@H](C)c1cnn(-c2cccc(Cl)c2)c1C	B1147	1	10	503905151
343	C=CC(=O)N(CCNc1nccc(C(F)(F)F)n1)[C@@H]1CCCOc2cc(Br)ccc21	B1147	1	11	483235534
344	C=CC(=O)N(CCc1nc(-c2cccc(Cl)c2)no1)C1CCC2(CC1)C(=O)Nc1ccccc12	B1147	1	12	540185620
345	C=CC(=O)N1CCN(C(=O)CCc2nc3cc(C(F)(F)F)ccc3s2)C[C@@H]1c1ccc(O)cc1	B1147	1	13	1648106029
346	C=CC(=O)N(CC(=O)Nc1sc2c(c1C(=O)OC)CCC2)C1(c2cccc(C(F)(F)F)c2)CC1	B1147	1	14	556664011
347	C=CC(=O)N(C1CCOCC1)C1CCN(C(=O)Nc2cccc(CSc3ccccn3)c2)CC1	B1147	1	15	1668628680
348	C=CC(=O)N(c1ccc(OC(F)F)cc1)c1ccccc1C(=O)N[C@H]1CCOC2(CCOCC2)C1	B1147	1	16	428394238
349	C=CC(=O)Nc1ccc(Br)cc1C(=O)O[C@@H](C)C(=O)N1CCC[C@@H]1c1cccs1	B1147	1	17	912127815
350	C=CC(=O)Nc1ncc2c(n1)CN(C(=O)[C@H](Oc1ccc(Cl)c(Cl)c1)c1ccccc1)CC2	B1147	1	18	1640596719
351	C=CC(=O)Nc1ncc(Cl)cc1S(=O)(=O)N(Cc1ccc(C#N)cc1)c1ccc(F)cc1C	B1147	1	19	443782328
352	C=CC(=O)Nc1cc(C)nc(S[C@H]2CCCN(c3c(C)cc(Br)cc3C)C2=O)n1	B1147	1	20	505444919
353	C=CC(=O)Nc1nccc2c1CN(C(=O)c1ccc(OCc3ccc(Cl)cc3)c(OC)c1)CC2	B1147	1	21	1557841339
354	C=CC(=O)Nc1nnc(/C=C/c2ccc(OCc3cccc(F)c3)c(I)c2)o1	B1147	1	22	226338153
355	C=CC(=O)N(Cc1nc(O)c2cc(Br)cc(Br)c2n1)[C@@H](C)c1cccnc1	B1147	1	23	499070291
356	C=CC(=O)Nc1ccc(C(=O)O[C@@H](C)c2cc([N+](=O)[O-])ccc2C)c(I)c1	B1147	1	24	778820699
357	C=CC(=O)N(CC(=O)Nc1cc(-c2cc(C)ccc2C)nn1-c1ccccc1)[C@]1(C)CCO[C@@H]1C	B1147	1	25	1658254578
358	C=CC(=O)N(Cc1nc(COc2ccccc2)n[nH]1)[C@H]1CCCOc2cc(Br)ccc21	B1147	1	26	471598264
359	C=CC(=O)N(c1cccc(C(=O)N2CCC[C@@H]2c2nc3ccc(Cl)cc3[nH]2)c1)c1cnn(C)c1	B1147	1	27	532029687
360	C=CC(=O)N(Cc1ccc(N2CCO[C@@H](C)C2)nc1)C1CCC(O)(c2ccc(C(C)C)cc2)CC1	B1147	1	28	769011093
361	C=CC(=O)N(CC(=O)Nc1sc(C)c(C)c1C#N)[C@H](C)c1ccc(OC)cc1Br	B1147	1	29	1657920186
362	C=CC(=O)N(c1ccccc1)c1cc(Cl)ccc1NC(=O)c1cc(S(=O)(=O)N(C)C)c(C)o1	B1147	1	30	447698143
363	C=CC(=O)N(Cc1ccc(-c2ccc(Br)cc2)s1)C[C@H](O)c1c(C)nn(C)c1C	B1147	1	31	1658756313
364	C=CC(=O)N([C@H](C)c1nnc(-c2cccc(C)c2)o1)[C@H](CO)c1ccc(Br)c(F)c1	B1147	1	32	795333328
365	C=CC(=O)N(Cc1ccc(NC(=O)c2cccnc2)cc1)[C@@H](C)[C@@H]1CCCN1C(=O)OC(C)(C)C	B1147	1	33	820809044
366	C=CC(=O)N([C@H](C)c1cc(S(N)(=O)=O)c(Cl)cc1Cl)[C@@H]1CCCc2cn(C(C)C)nc21	B1147	1	34	794812779
367	C=CC(=O)N(c1ccccc1)c1ccc(NC(=O)c2cc3cc(Br)cnc3n2C)nc1	B1147	1	35	1618349360
368	C=CC(=O)N(Cc1ccnc2ccnn12)[C@@H](C(=O)Nc1cccc(C(F)(F)F)c1)c1ccccc1	B1147	1	36	477264326
369	C=CC(=O)N(c1ccc(C#N)cc1)c1cccc(C(=O)N[C@@H](c2cccc(F)c2)c2nccn2C)c1	B1147	1	37	609990938
370	C=CC(=O)N(c1ccccc1C(=O)N(C)Cc1nc(=O)c2sccc2[nH]1)c1cccc(C)c1C	B1147	1	38	22185436
371	C=CC(=O)N(CCC(=O)Nc1ccc(C#N)c(Cl)c1)[C@@H](C)[C@H]1CCCN(C(=O)OC(C)(C)C)C1	B1147	1	39	1459928699
372	C=CC(=O)N([C@H]1C[C@@H](NC(=O)OC(C)(C)C)C1(C)C)[C@@H](C(=O)OC)c1cccc(C(F)(F)F)c1	B1147	1	40	1307887916
373	C=CC(=O)N(Cc1cc(Br)c(O)c(OC)c1)Cc1c(Cl)cccc1-n1ccnc1	B1147	1	41	1620948630
374	C=CC(=O)N(Cc1ccc(C(=O)OCc2ccccc2)[nH]1)C1(C)CCN(C(=O)OC(C)(C)C)CC1	B1147	1	42	1474461795
375	C=CC(=O)N(C1CC(CCNC(=O)OC(C)(C)C)C1)[C@H]1[C@H](C)CCN(C(=O)OC(C)(C)C)[C@@H]1C	B1147	1	43	1560819764
376	C=CC(=O)N(Cc1cnn(-c2ccc(Cl)cc2)c1)Cc1cc(OC)c(O)cc1Br	B1147	1	44	605165119
377	C=CC(=O)N([C@H](C)c1ccccc1)C1(CNC(=O)c2cc3nccc(C(F)(F)F)n3n2)CCCC1	B1147	1	45	1633676354
378	C=CC(=O)Nc1ccc(S(=O)(=O)N2CCC[C@@H]2c2ncc(-c3ccc(Cl)cc3)[nH]2)cc1	B1147	1	46	542748426
379	C/C=C/C(=O)N(C1CCN(S(=O)(=O)c2ccc(NC(C)=O)cc2)CC1)[C@H](C)c1ccc(C)s1	B1147	1	47	764742913
380	C/C=C/C(=O)N(Cc1ccc2c(c1)C(=O)NCC2)Cc1csc(N(C(C)=O)c2ccc(F)cc2)n1	B1147	1	48	543624625
381	C/C=C/C(=O)N1CCN(C(=O)CS[C@@H](C)c2nc3ccccc3[nH]2)C[C@@H]1c1ccccc1OC	B1147	1	49	505571795
382	C/C=C/C(=O)N(C[C@@H](O)c1cc(F)cc(Cl)c1)[C@H](C)C[C@@H]1COCCN1C(=O)OC(C)(C)C	B1147	1	50	787039875
383	C=CC(=O)N(Cc1cc(OC)c2c(c1)OCO2)Cc1nc(O)cc(C[NH3+])n1	B1153	1	1	629653069
384	C=CC(=O)N1CCc2nc(N)nc([NH2+][C@@H](CC(C)C)c3ncnn3C)c2CC1	B1153	1	2	72447348
385	C=CC(=O)N(Cc1nc(-c2nn[nH]n2)cs1)[C@@H]1CCOC[C@@H]1[C@@H]1CCC[NH2+]1	B1153	1	3	1593596363
386	C=CC(=O)N1CCc2nc(C[NH2+]Cc3cn(C(C)C)c(=O)nc3O)sc2C1	B1153	1	4	1575903277
387	C=CC(=O)Nc1c(C(=O)N[C@@H]2CCC[C@H]([NH2+]c3cnc(C#N)cn3)C2)cnn1C	B1153	1	5	1061073590
388	C=CC(=O)N(Cc1cn(C)nn1)C1CC2(CC(NC(=O)c3cc[n+](O)cc3)C2)C1	B1153	1	6	963528057
389	C=CC(=O)Nc1nccnc1C(=O)N[C@H](C)[C@@H](C)[NH2+]c1cc(C)nc2ncnn12	B1153	1	7	1112937997
390	C=CC(=O)Nc1nc([NH+]2CCC[C@H]2C[C@H](O)c2cnn(C)c2)c2cnn(C)c2n1	B1153	1	8	848674815
391	C=CC(=O)Nc1nc([C@H](C)[NH+]2CCN(c3ccc(O)cc3)CC2)nc(N(C)C)n1	B1153	1	9	95469776
392	C=CC(=O)Nc1nccnc1C(=O)NC[C@H]1CCC[NH+]1c1snc(C)c1C#N	B1153	1	10	1061324899
393	C=CC(=O)Nc1c(C(=O)N[C@H](C)[C@H](C)[NH2+]c2ncnc3onc(C)c23)cnn1C	B1153	1	11	1112981340
394	C=CC(=O)Nc1nccnc1C(=O)NC1C[NH+](Cc2noc(-c3ccoc3)n2)C1	B1153	1	12	1030169413
395	C=CC(=O)N(CCN1CCOC(C)(C)C1)C[C@H]1CNc2c(-c3nn[nH]n3)cnn2C1	B1153	1	13	736214912
396	C=CC(=O)Nc1c(C(=O)N[C@H](C)C[C@H](C)[NH2+]c2ccc(C#N)c(C)n2)cnn1C	B1153	1	14	1089271862
397	C=CC(=O)Nc1nc(NCC(C)(C)N2CCN(CC)CC2)cc(C2CC([NH3+])C2)n1	B1153	1	15	223430753
398	C=CC(=O)Nc1nccnc1C(=O)NC[C@H]1CC[C@@H]([NH2+]c2cc(C)nc(CC)n2)C1	B1153	1	16	1047222406
399	C=CC(=O)Nc1nccnc1C(=O)N[C@@H]1CCCC[C@H]1[NH2+]Cc1c(C)noc1CC	B1153	1	17	1085153294
400	C=CC(=O)Nc1nc2nc(C[NH2+][C@@H](C[C@@H]3CCOC3)c3ccccc3)cc(=O)n2[nH]1	B1153	1	18	1331034957
401	C=CC(=O)Nc1nc([C@@H](C)[NH2+][C@@H]2CCOC[C@H]2OCC)[nH]c(=Nc2ccccc2)n1	B1153	1	19	484649479
402	C=CC(=O)Nc1nc([C@H](C)[NH+](C)CC(=O)Nc2cccc(C)c2C)nc(N(C)C)n1	B1153	1	20	31300778
403	C=CC(=O)NCc1cn([C@@H]2CC[NH+](Cc3csc(Nc4ccc(C)cc4)n3)C2)nn1	B1153	1	21	631846111
404	C=CC(=O)Nc1nc(N)nc(C[NH2+]C(C)(C)Cc2ccc(Br)cc2)n1	B1153	1	22	173373324
405	C#CCC1(C(=O)N[C@H]2C[C@@H]([NH2+]c3ncc([N+](=O)[O-])c(NC(=O)C=C)n3)C2)CCC1	B1153	1	23	1097225713
406	C=CC(=O)Nc1c2c(nn1C)CN(c1ccc(S(=O)(=O)NC)cc1[N+](=O)[O-])C2	B1153	1	24	598632511
407	C=CC(=O)Nc1noc(C)c1S(=O)(=O)N[C@@H]1CCCN(c2ccn(C)n2)C1=O	B1153	1	25	290724409
408	C=CC(=O)Nc1c(NC(=O)[C@@H]2[C@@H]3C[C@@H]4[C@@H]2C(=O)O[C@@H]4C3)c(=O)n(CCC)c(=O)n1C	B1153	1	26	100293065
409	C=CC(=O)Nc1nnn(CC(=O)N2CCC[C@@H]([C@@H](C)NC(=O)OC(C)(C)C)C2)n1	B1153	1	27	1636166467
410	C=CC(=O)N(CC(=C)C)[C@@H]1CN(C(=O)c2ccc3nc(O)[nH]c3n2)C[C@@H]1n1ccnn1	B1153	1	28	1070259493
411	C=CC(=O)N(Cc1nnc(-c2ccc(-c3nn[nH]n3)cc2)o1)[C@@H]1C(=O)NCC[C@H]1C	B1153	1	29	1603910205
412	C=CC(=O)N(Cc1nc(C(C)(C)C)n[nH]1)[C@@H]1CCCC[C@H]1NC(=O)c1nnn(C)n1	B1153	1	30	1085300107
413	C=CC(=O)N(Cc1nc(O)n[nH]1)C[C@]12CCC[C@H]1CN(C(=O)c1cc(=O)n(C)o1)C2	B1153	1	31	1099422473
414	C=CC(=O)N1CCC(CNC(=O)c2cnc3c(c2)c(=O)nc(O)n3C)(COC)CC1	B1153	1	32	262043332
415	C=CC(=O)N1CCC[C@H]1c1nnc(N2CC[C@H](C(N)=O)C2)n1C[C@]1(O)CCSC1	B1153	1	33	1580089052
416	C=CC(=O)N1CCC[C@H](n2cnc(C(=O)NC3(c4nn[nH]n4)CCCC3)n2)C1	B1153	1	34	433377664
417	C=CC(=O)N(CC1CCC1)[C@@H](C)[C@H]1CN(C(=O)c2nnc(O)nc2O)CCO1	B1153	1	35	979327131
418	C=CC(=O)N(CC)C[C@H]1CC2(CCN(C(=O)c3nnc(O)nc3O)CC2)CO1	B1153	1	36	982907559
419	C=CC(=O)N(Cc1nnc2c(=O)n(C)ccn12)[C@](C)(CO)c1cccc(O)c1	B1153	1	37	1473513549
420	C=CC(=O)NCc1cc(C)cc(NC(=O)Cn2cnc3c2c(=O)n(C)c(=O)n3C)c1	B1153	1	38	424252262
421	C=CC(=O)N1CCC(n2nnc(C(=O)NCc3ccc(-c4nnn[nH]4)cc3)c2C)CC1	B1153	1	39	156846271
422	C=CC(=O)N(Cc1nnnn1C)[C@@H]1CCCC[C@H]1NC(=O)c1cnc2n[nH]c(C)c2c1	B1153	1	40	1085423324
423	C=CC(=O)N1CCC(N(CCC)S(=O)(=O)c2cnc3nc(O)nc(O)c3c2)CC1	B1153	1	41	262736103
424	C=CC(=O)N(C)CCNC(=O)N1CCN(c2snc(C)c2-c2nn[nH]n2)CC1	B1153	1	42	1591216528
425	C=CC(=O)N(Cc1nnnn1C)[C@@H]1CCCC[C@H]1NC(=O)[C@H]1CCc2nn[nH]c2C1	B1153	1	43	1085392590
426	C=CC(=O)N1CCN(C(=O)C(=O)Nc2sccc2-c2nn[nH]n2)[C@H](CCOC)C1	B1153	1	44	1591403050
427	C=CC(=O)N1CCCC[C@@]1(COC)C(=O)Nc1nc(O)c2cnn(C)c2n1	B1153	1	45	1578979344
428	C=CC(=O)Nc1nc(C)c(C(=O)Nc2ccn(CC(=O)OCC)n2)s1	B1153	2	1	848440767
429	C=CC(=O)N[C@H](C)[C@@H](c1nc(-c2cnc(COC)nc2N)no1)C(C)C	B1153	2	2	823012350
430	C=CC(=O)Nc1ccnc(CNC(=O)CCc2nc(-c3ccco3)no2)n1	B1153	2	3	349551737
431	C=CC(=O)Nc1nc(N)nc(CN(C)Cc2cc([N+](=O)[O-])ccc2Cl)n1	B1153	2	4	122461164
432	C=CC(=O)Nc1nc(C2CC2)nc(N(C)Cc2ccc(-c3nn[nH]n3)cc2)n1	B1153	2	5	1591136803
433	C=CC(=O)Nc1nc(N)nc(CSCCN(C)C(=O)OC(C)(C)C)n1	B1153	2	6	285337558
434	C=CC(=O)Nc1noc(CCNc2cnn(Cc3ccccc3)c(=O)c2)n1	B1153	2	7	338056365
435	C=CC(=O)N[C@H](C)[C@@H](c1nc(-c2cn(CC)c(=O)nc2O)no1)C(C)C	B1153	2	8	823200537
436	C=CC(=O)N[C@H](CC(C)C)c1noc(-c2cn([C@@H]3CCCNC3)nn2)n1	B1153	2	9	424334850
437	C=CC(=O)Nc1nnc(CC(=O)Nc2ccn(Cc3ccncc3)n2)s1	B1153	2	10	1546253374
438	C=CC(=O)Nc1nnc(CCNC(=O)c2cc(COC(C)(C)C)on2)o1	B1153	2	11	1647193869
439	C=CC(=O)N(CCCn1cc(CO)nn1)[C@@H](C)c1ccc2nc(O)oc2c1	B1153	2	12	685657762
440	C=CC(=O)N(C)C1(CNc2cc(-c3nn[nH]n3)sc2[N+](=O)[O-])CCC1	B1153	2	13	1591215076
441	C=CC(=O)N(Cc1nc(O)cc(CN)n1)C1CCN(c2nccs2)CC1	B1153	2	14	665291998
442	C=CC(=O)Nc1nccnc1C(=O)N[C@H](C)CN(C)[C@H](C)c1csnn1	B1153	2	15	1406597158
443	C=CC(=O)N(Cc1nnc(C)o1)[C@@H](C)CCNC(=O)c1csc(O)n1	B1153	2	16	1437393593
444	C=CC(=O)Nc1nc(NCCN2C[C@H](C)OC[C@H]2C)cc(-n2cccn2)n1	B1153	2	17	664241779
445	C=CC(=O)Nc1nc(COC)ncc1C(=O)N[C@@H](C)c1nnc(C)s1	B1153	2	18	356016887
446	C=CC(=O)Nc1nc(SCCC(=O)N=c2cc(C)o[nH]2)ncc1[N+](=O)[O-]	B1153	2	19	577231724
447	C=CC(=O)Nc1ncnc(NCCc2nnnn2-c2ccccc2)c1Cl	B1153	2	20	337809307
448	C=CC(=O)N(C)C1(CNc2cnc(C#N)c(-c3nn[nH]n3)n2)CCCCC1	B1153	2	21	1579425007
449	C=CC(=O)Nc1nc(N)nc(CN2CCC[C@H]2CC(=O)c2cccs2)n1	B1153	2	22	121702985
450	C=CC(=O)N(Cc1nonc1C)[C@@H](CC)CNC(=O)c1csc(O)n1	B1153	2	23	1367120455
451	C=CC(=O)N[C@@H](CC)Cn1c(Nc2cnn(C)c2)nnc1-c1cccn1C	B1153	2	24	1577149545
452	C=CC(=O)Nc1ncnc(NC[C@@H]2CCO[C@H]2c2nccn2CC)c1OC	B1153	2	25	664378862
453	C=CC(=O)N(CCCNC(=O)c1cncnc1O)[C@H](C)c1nnc(C)s1	B1153	2	26	1160639967
454	C=CC(=O)Nc1nc(N)nc(N(CC(=O)OC)Cc2ccc(Cl)cc2)n1	B1153	2	27	1472740512
455	C=CC(=O)Nc1ncnc(OC)c1C=NNC[C@@H]1COc2ccccc2O1	B1153	2	28	863200178
456	C=CC(=O)Nc1nc(S[C@H](C)C(=O)NCc2ccco2)ncc1[N+](=O)[O-]	B1153	2	29	1261598162
457	C=CC(=O)Nc1nnc(CNC(=O)c2c(OCC)cccc2[N+](=O)[O-])o1	B1153	2	30	354848167
458	C=CC(=O)Nc1nc(C)ncc1C(=O)N[C@H](C)c1noc(COCC)n1	B1153	2	31	578568874
459	C=CC(=O)Nc1nc(N)nc(COC(=O)[C@H](CC)O[C@@H]2CCC[C@@H](C)C2)n1	B1153	2	32	744172999
460	C=CC(=O)N(Cc1cc(=O)n2nc(N)[nH]c2n1)[C@H](CC)c1c(C)noc1C	B1153	2	33	1617103842
461	C=CC(=O)Nc1nnc(CNC(=O)c2nc(CC)n(-c3ccccc3)n2)o1	B1153	2	34	354834288
462	C=CC(=O)Nc1nc(N[C@@H](C)[C@H](C)N2CCOCC2)cc(-n2cccn2)n1	B1153	2	35	271313947
463	C=CC(=O)Nc1nc(C)c(-c2nc(CC(=O)N[C@H](C)COC)no2)s1	B1153	2	36	843217321
464	C=CC(=O)Nc1nnc(S[C@@H](C)C(=O)Nc2cccc([N+](=O)[O-])c2)n1C	B1153	2	37	126603370
465	C=CC(=O)Nc1nc(CN[C@]2(C)CCCC[C@@H]2C(=O)OC)nc(N(C)C)n1	B1153	2	38	299638513
466	C=CC(=O)Nc1nc(-c2cn([C@H](CO)C3(OC)CCC3)nn2)c(C)s1	B1153	2	39	887384206
467	C=CC(=O)Nc1nccnc1C(=O)N(CC)CCNc1snc(C)c1C#N	B1153	2	40	1106711703
468	C=CC(=O)Nc1nc(N2CC[C@@H](CNc3ccccn3)C2)nc2c1cnn2C	B1153	2	41	302606908
469	C=CC(=O)Nc1nc(NC[C@H]2COc3cc(OC)ccc3C2)cc2nncn12	B1153	2	42	91616750
470	C=CC(=O)Nc1c(NCCc2cn3c(n2)CCCC3)ncnc1-n1cccn1	B1153	2	43	134889140
471	C=CC(=O)Nc1ccc(NCc2ccc(N3CCOCC3)nc2)nc1[N+](=O)[O-]	B1153	2	44	590572415
472	C=CC(=O)N[C@H]1C[C@@H](c2cc(N(C)CCc3noc(C(C)C)n3)nc(N)n2)C1	B1153	2	45	244898811
473	C=CC(=O)Nc1ccc(NC(=O)c2cncc(-n3ccnn3)c2)cc1[N+](=O)[O-]	B1153	2	46	819899077
474	C=CC(=O)Nc1cc(N(C)CC(=O)Nc2cc(C)on2)cc(C#N)c1[N+](=O)[O-]	B1153	2	47	339968975
475	C=CC(=O)N(Cc1ccc(-c2nn[nH]n2)cc1)C[C@H]1CNc2c(C#N)cnn2C1	B1153	2	48	737728787
476	C=CC(=O)NC[C@@H]1OCC[C@H]1C(=O)Nc1ccc2nc(N3CCOCC3)oc2c1	B1153	2	49	662821826
477	C=CC(=O)Nc1nc(C(=O)N[C@H]2CCc3cc(OC)ccc3C2)nc(N(C)C)n1	B1153	2	50	613434604
478	C=CC(=O)Nc1c(O)nc(O)nc1C(=O)N(c1ccc2[nH]ccc2c1)[C@H](C)CC(C)C	B1158	0	1	1264857232
479	C=CC(=O)Nc1ccc(NC(=O)C(=O)Nc2ccnn2CCC(C)C)c(C(F)(F)F)c1	B1158	0	2	841130103
480	C=CC(=O)Nc1ccc(NC(=O)NC[C@H](O)c2ccc(C(C)(C)C)cc2)cc1[N+](=O)[O-]	B1158	0	3	823993993
481	C=CC(=O)Nc1ccc2c(c1)CCC[C@@H]2NC(=O)Nc1cc([N+](=O)[O-])ccc1OCC	B1158	0	4	415667669
482	C=CC(=O)Nc1cccnc1C(=O)Nc1ccc2nc(Cc3ccc(OC)cc3)[nH]c2c1	B1158	0	5	1153357751
483	C=CC(=O)Nc1ccc([C@@H](C)NC[C@H](O)c2c(Cl)cccc2Cl)cc1[N+](=O)[O-]	B1158	0	6	815593895
484	C=CC(=O)Nc1ccc(NC(=O)NC[C@H]2CCCO[C@@H]2c2ccccc2)cc1[N+](=O)[O-]	B1158	0	7	824002895
485	C=CC(=O)NCc1ccc(CNC(=O)Nc2sc3c(c2C(=O)OCC)CCC3)cc1	B1158	0	8	592427272
486	C=CC(=O)N[C@@H]1CCc2ncc(NC(=O)Nc3cnn(CCCC)c3C(C)C)cc2C1	B1158	0	9	415958019
487	C=CC(=O)NC[C@@](C)(CC(C)C)NC(=O)Nc1nc2c(s1)CC1(CCOCC1)CC2	B1158	0	10	415784114
488	C=CC(=O)Nc1nc(NCc2ccccc2)nc(Nc2ccc(C)c(C)c2)c1[N+](=O)[O-]	B1158	0	11	5048937
489	C=CC(=O)Nc1c(C(=O)NCCc2c[nH]c3ccc(OC)cc23)sc2ncccc12	B1158	0	12	1146253914
490	C=CC(=O)Nc1c(Cl)cc(C(=O)NCCNc2nc3ccccc3s2)cc1Cl	B1158	0	13	763716967
491	C=CC(=O)Nc1nc(Nc2ccccc2)nc([C@@H](C)N[C@H]2CCc3ccccc3OC2)n1	B1158	0	14	801576338
492	C=CC(=O)N[C@H]1CCC[C@@H](CNC(=O)Nc2sc3ccccc3c2C(=O)OCC)C1	B1158	0	15	415335997
493	C=CC(=O)Nc1nc(CN[C@@](C)(CO)c2cc(Cl)cc(Cl)c2)nc2ccccc12	B1158	0	16	1645641162
494	C=CC(=O)Nc1ccc(NC(=O)C(=O)N[C@H](C)c2ccc(SCC)cc2)cc1OC	B1158	0	17	841030472
495	C=CC(=O)N[C@H](CNC(=O)Nc1nnc(C(F)(F)F)s1)c1ccc(C(C)C)cc1	B1158	0	18	414755134
496	C=CC(=O)NC1(CNC(=O)N[C@H](C)c2noc(-c3ccc(Cl)cc3)n2)CCCCC1	B1158	0	19	417827980
497	C=CC(=O)Nc1nc(CSc2nc3ccc(C)cc3[nH]2)nc(Nc2ccc(C)cc2)n1	B1158	0	20	7060710
498	C=CC(=O)Nc1ncccc1CNC(=O)Nc1nc(C)c(Cc2cccc(F)c2)s1	B1158	0	21	1671880479
499	C=CC(=O)Nc1ccc(C(C)=NNc2ccccc2S(=O)(=O)NC(C)(C)C)c(C)c1	B1158	0	22	758117876
500	C=CC(=O)N[C@H](C)[C@@H](C(=O)Nc1nc(-c2ccc(NC(C)=O)cc2F)cs1)C(C)C	B1158	0	23	422947321
501	C=CC(=O)Nc1[nH]nc(CCCNc2ccnc3cc(Br)ccc23)c1C#N	B1158	0	24	301523760
502	C=CC(=O)Nc1nc(Cl)cc(Oc2cccc(CNC(=O)Nc3ccccc3)c2)n1	B1158	0	25	767414727
503	C=CC(=O)N[C@H](C)c1ccc(NC(=O)C[C@](O)(c2nc(C)cs2)C(F)(F)F)cc1	B1158	0	26	904919599
504	C=CC(=O)Nc1nc(N)nc(CSc2nc(-c3ccccc3)c(-c3ccccc3)[nH]2)n1	B1158	0	27	6931782
505	C=CC(=O)Nc1[nH]nc(CCCNC(=O)c2oc3c(ccc4ccccc43)c2C)c1C#N	B1158	0	28	23995828
506	C=CC(=O)NCc1ccc(CNC(=O)N[C@H](C)c2nc(C3CCCCC3)no2)c(F)c1	B1158	0	29	652162748
507	C=CC(=O)Nc1cc(C(CC)=NNC(=S)Nc2ccc(OC)nc2)ccc1Cl	B1158	0	30	814839086
508	C=CC(=O)N[C@H](CNC(=O)Nc1cnn(-c2ccccn2)c1)c1ccc(C(C)C)cc1	B1158	0	31	571890360
509	C=CC(=O)Nc1c([N+](=O)[O-])ccc(NCC[C@@H]2C[C@H](C)CC(C)(C)C2)c1-c1nn[nH]n1	B1158	0	32	1590189918
510	C=CC(=O)Nc1ncnc2cc(C(=O)N[C@@H](CC(C)C)c3nc4ccccc4[nH]3)ccc12	B1158	0	33	1464805638
511	C=CC(=O)Nc1nc(Cl)c(N)c(N[C@@H](C)c2ccc(OCc3cccnc3)cc2)n1	B1158	0	34	1650629782
512	C=CC(=O)Nc1nnc([C@H](NC(=O)CCc2c[nH]c3ccccc23)c2ccccc2)s1	B1158	0	35	67833442
513	C=CC(=O)Nc1nccnc1C(=O)N[C@@H](C)c1ccc(NC(=O)Nc2ccccc2)cc1	B1158	0	36	513534939
514	C=CC(=O)Nc1ccc(NC(=O)C2(CNC(=O)OC(C)(C)C)CCCC2)cc1[N+](=O)[O-]	B1158	0	37	854496203
515	C=CC(=O)Nc1ncnc2cc(C(=O)Nc3ccc(NC[C@H]4CCCO4)c(F)c3)ccc12	B1158	0	38	669051848
516	C=CC(=O)Nc1nc(C2CC2)ncc1C(=O)NCc1ccc(NC(=O)OC(C)(C)C)cc1	B1158	0	39	1648064955
517	C=CC(=O)Nc1ccc(NC(=O)N[C@@H]2CCOc3ccc(OCC)cc32)cc1[N+](=O)[O-]	B1158	0	40	823962853
518	C=CC(=O)Nc1ccc(S[C@H](C)C(=O)Nc2ccccc2-c2nn[nH]n2)c(Cl)c1	B1158	0	41	824755226
519	C=CC(=O)Nc1nc(Cl)c(N)c(NC[C@H](c2ccccc2Cl)N2CCCC2)n1	B1158	0	42	1611723032
520	C=CC(=O)Nc1nnc(CNC(=O)CCc2cc(C(C)(C)C)c(O)c(C(C)(C)C)c2)o1	B1158	0	43	276549171
521	C=CC(=O)Nc1ncccc1CNC(=O)Nc1ccc(Oc2ccnc(Cl)n2)cc1	B1158	0	44	1625704696
522	C=CC(=O)Nc1nc(CCNC(=O)Nc2ccc3c(c2)C(=O)C[C@](C)(CC)O3)cs1	B1158	0	45	97733044
523	C=CC(=O)Nc1c(F)cccc1C(=O)Nc1cccc(Oc2ccc(-c3nn[nH]n3)cn2)c1	B1158	0	46	1592754833
524	C=CC(=O)Nc1ncn(CC(=O)NCC2(c3cccc(C(F)(F)F)c3)CCCCC2)n1	B1158	0	47	1628859536
525	C=CC(=O)Nc1nccc([C@@H]2CCCN(CC(=O)N[C@H](C)c3ccc4c(c3)CCCC4)C2)n1	B1158	0	48	333026688
526	C=CC(=O)Nc1c(F)cccc1CNc1ccc(S(=O)(=O)N2C[C@H](C)O[C@@H](C)C2)cc1	B1158	0	49	922354445
527	C=CC(=O)NC1(CNC(=O)N2CCC[C@@H]2c2noc(C(C)C)n2)C2CC3CC(C2)CC1C3	B1158	0	50	333554909
528	C=CC(=O)Nc1nc(C)c(C(=O)N[C@@H](C)c2ccc(Cl)cn2)s1	B1161	1	1	832157603
529	C=CC(=O)Nc1nc(N[C@@H]2[C@H]3CCO[C@H]3C23CCC3)nc2ccccc12	B1161	1	2	301919166
530	C=CC(=O)N[C@H]1C[C@H]1C(=O)Nc1nc(-c2ccc(C)s2)c(C)s1	B1161	1	3	424112799
531	C=CC(=O)NC1C[C@@H]2CC[C@@H](C1)C2Nc1nc(C(C)=O)c(C)s1	B1161	1	4	420280283
532	C=CC(=O)Nc1cc(C)cc(NCc2c(Cl)nc(OC)n2C)c1	B1161	1	5	1119090443
533	C=CC(=O)Nc1cnc(C(=O)N[C@@H](C)c2ccc(Cl)s2)cn1	B1161	1	6	228570138
534	C=CC(=O)Nc1ccc(C(=O)OC[C@@H]2CC[C@@H](C)O2)c(O)c1Cl	B1161	1	7	845191214
535	C=CC(=O)N[C@H]1CCC[C@H](Nc2cccc(-n3cccn3)c2C#N)C1	B1161	1	8	906095318
536	C=CC(=O)N[C@@H](c1nc(C2C[C@H]3CC[C@@H](C2)N3)no1)C1CCCCC1	B1161	1	9	1649942600
537	C=CC(=O)NC[C@@H]1CC[C@H](Nc2ncnc3sc4c(c23)CCC4)C1	B1161	1	10	643049099
538	C=CC(=O)N[C@H]1CCCN(c2cc(Nc3ccccc3)nc(C)n2)C1	B1161	1	11	905621767
539	C=CC(=O)Nc1nc(Cl)cc(N[C@@H](C2CC2)[C@H]2CCCCO2)n1	B1161	1	12	848745432
540	C=CC(=O)N[C@H]1CCC[C@@H](CNc2c(C#N)nnc3ccccc23)C1	B1161	1	13	420276474
541	C=CC(=O)Nc1c([N+](=O)[O-])ccc(N[C@@H]2CC23CCOCC3)c1F	B1161	1	14	450790767
542	C=CC(=O)Nc1nc(C)c(C(=O)NCc2cc(C)cc(Cl)n2)s1	B1161	1	15	1263320330
543	C=CC(=O)N[C@@H]1CCCCC[C@@H]1NCc1nnc(C(C)(C)C)s1	B1161	1	16	331551446
544	C=CC(=O)Nc1cc(C)cc(CNC(=O)c2snnc2C(C)C)c1	B1161	1	17	399092770
545	C=CC(=O)NCC(C)(C)NC(=O)c1ccc(-c2csc(C)n2)s1	B1161	1	18	637830900
546	C=CC(=O)Nc1nc2c(c(NC[C@H]3CC4(CCC4)CO3)n1)CCCC2	B1161	1	19	884661726
547	C=CC(=O)Nc1nccnc1C(=O)Nc1cc(OC)c2ccccc2c1	B1161	1	20	1597362005
548	C=CC(=O)Nc1nc(Cl)ccc1C(=O)NCc1cc(C(C)C)no1	B1161	1	21	827793453
549	C=CC(=O)Nc1ccc(C(=O)Nc2cc(C)nn2-c2ccccc2)cn1	B1161	1	22	1579634689
550	C=CC(=O)Nc1ccc(CC(=O)Nc2nc(C(C)(C)C)ns2)cc1	B1161	1	23	269250741
551	C=CC(=O)Nc1cccc(F)c1NC(=O)c1ncn(-c2ccccc2)n1	B1161	1	24	1580457078
552	C=CC(=O)NC(C)(C)CC(=O)Nc1nc(-c2ccc(F)cc2)ns1	B1161	1	25	829518709
553	C=CC(=O)NC1CCC(Nc2ncnc3c(F)c(OC)ccc23)CC1	B1161	1	26	420173344
554	C=CC(=O)NC1(c2noc(C[C@@H]3CCNc4ccccc43)n2)CCC1	B1161	1	27	1646382940
555	C=CC(=O)Nc1nc(SCC(=O)c2ccc3ccccc3c2)n[nH]1	B1161	1	28	6603315
556	C=CC(=O)N(c1ccccc1)c1ccc(Nc2nc(=O)[nH]nc2C)cc1	B1161	1	29	1281179
557	C=CC(=O)N(c1ccccc1)c1ccc(Nc2nc(=O)cn[nH]2)cc1	B1161	1	30	12514321
558	C=CC(=O)N(Cc1csc(N)n1)Cc1nc2ccc(C)c(C)c2[nH]1	B1161	1	31	67955293
559	C=CC(=O)N([C@H](C)c1ccc2n[nH]cc2c1)[C@H](C)c1ccc(O)nn1	B1161	1	32	552097800
560	C=CC(=O)N(Cc1ncnn1C(C)(C)C)C1(C(=N)O)CCCCC1	B1161	1	33	330449140
561	C=CC(=O)Nc1nccnc1C(=O)Nc1ccc(-c2ccccc2)c(C)n1	B1161	1	34	356684981
562	C=CC(=O)Nc1ccc2c(=O)cc(-c3ccc(N(C)C)cc3)oc2c1N	B1161	1	35	100057983
563	C=CC(=O)N[C@@H](c1cc(C(=O)Nc2ccc(OC)cc2)no1)C(C)(C)C	B1161	1	36	901390080
564	C=CC(=O)NC1(c2noc(Cc3ccc4c(c3)NCC4)n2)CCCCC1	B1161	1	37	520394946
565	C=CC(=O)Nc1nccc(C(=O)Nc2cc(Cl)ccc2C)c1[N+](=O)[O-]	B1161	1	38	548408079
566	C=CC(=O)N[C@@H](C)[C@H]1COCC[C@H]1Nc1ccc2nc(C3CC3)oc2c1	B1161	1	39	562960173
567	C=CC(=O)Nc1ncnc(N2CC=C(c3ccc(O)cc3)CC2)c1Cl	B1161	1	40	302803965
568	C=CC(=O)Nc1nc(S[C@@H](C)C(=O)C23CC4CC(CC(C4)C2)C3)n[nH]1	B1161	1	41	8488468
569	C=CC(=O)NC[C@H](c1nc(C2(N)CCCC2)no1)C1CCCCCC1	B1161	1	42	900005303
570	C=CC(=O)N[C@@H]1CC[C@H](CC(=O)Nc2ccc(-c3csnn3)cc2)C1	B1161	1	43	1580387367
571	C=CC(=O)Nc1cc(N2CCC(CCc3ccc(O)cc3)CC2)ncn1	B1161	1	44	1548506617
572	C=CC(=O)Nc1nc(Cl)c(N)c(N(Cc2ccccc2C)C2CC2)n1	B1161	1	45	1363140590
573	C=CC(=O)Nc1ccc(CNC(=O)c2sc(C(C)(C)C)nc2C)cn1	B1161	1	46	927778880
574	C=CC(=O)N[C@H](c1ccccc1)c1noc([C@H](C)c2c(C)n[nH]c2C)n1	B1161	1	47	1118171637
575	C=CC(=O)Nc1ccc(NC(=O)c2cnc(C(C)C)nc2C)cc1OC	B1161	1	48	884011389
576	C=CC(=O)NC1(C(=O)Nc2nnc(-c3ccccc3)s2)CCCCC1	B1161	1	49	489916026
577	C/C=C/C(=O)Nc1c(NC(=O)c2n[nH]c3c2CCC3)cccc1C(=O)OC	B1161	1	50	338620517
578	C=CC(=O)N(Cc1nc(O)cc(C[NH3+])n1)[C@H]1C[C@@H](C)c2ccccc21	B1161	2	1	665293107
579	C=CC(=O)N(CC(=O)Nc1cc(C(C)(C)C)no1)[C@@H]1C[C@H]([NH3+])C1(C)C	B1161	2	2	641801669
580	C=CC(=O)N1CC[C@@H]([NH2+]Cc2csc(N)n2)[C@H](C2CCCC2)C1	B1161	2	3	902497707
581	C=CC(=O)N(Cc1csc(N)n1)[C@H]1CC[NH2+]C[C@@H]1C1CCCC1	B1161	2	4	902497706
582	C=CC(=O)N1CC[C@H](c2ccccc2)[C@H]([NH2+]Cc2cnc(N)s2)C1	B1161	2	5	656789438
583	C=CC(=O)N([C@H]1CCC[NH2+]CC1)[C@H](C)c1cc(C(=O)OC)ccc1O	B1161	2	6	817969589
584	C=CC(=O)N1CCn2ncc(CNc3ccc(C(C)(C)[NH3+])cc3)c2C1	B1161	2	7	1553312037
585	C=CC(=O)N(Cc1cnc(C)nc1O)[C@@H]1CCC[C@H]1[C@H]1CCCC[NH2+]1	B1161	2	8	643480099
586	C=CC(=O)N(CCc1nc(O)c2ccccc2n1)[C@H]1C[C@H]([NH3+])C1(C)C	B1161	2	9	641809330
587	C=CC(=O)N(Cc1nc(O)cc(C[NH3+])n1)[C@@H]1C[C@H]2C[C@H]1[C@H]1CCC[C@H]21	B1161	2	10	665291965
588	C=CC(=O)N1CCCC[C@@H]1[C@@H]1CCC[C@H]1[NH2+]Cc1cnc(C)nc1O	B1161	2	11	643480099
589	C=CC(=O)NCc1cc(O)nc(C[NH2+][C@@H]2C[C@H](C)CC(C)(C)C2)n1	B1161	2	12	665289574
590	C=CC(=O)Nc1c(C(=O)NC[C@@H]2CCC[C@H]([NH3+])C2)cccc1[N+](=O)[O-]	B1161	2	13	449641773
591	C=CC(=O)N(Cc1cc(Cl)cc([N+](=O)[O-])c1O)[C@@H]1CCC[NH2+]C1	B1161	2	14	841041684
592	C=CC(=O)N(Cc1ccc(-c2nn[nH]n2)c(Cl)c1)[C@@H]1CCC[C@@H]1[NH3+]	B1161	2	15	1609505389
593	C=CC(=O)N(Cc1nc(C2CCOCC2)n[nH]1)[C@@H]1CCCCC[C@@H]1[NH3+]	B1161	2	16	635005499
594	C=CC(=O)N[C@@H]1c2ccccc2C[C@@H]1[NH2+]Cc1cnc([C@H](C)O)s1	B1161	2	17	1551403552
595	C=CC(=O)Nc1cc2c(cc1NC(=O)CC[C@H]1CCC[NH2+]C1)OCO2	B1161	2	18	621623729
596	C=CC(=O)N1CCC([NH2+]c2cccc(C(F)F)c2-c2nn[nH]n2)CC1	B1161	2	19	1592627288
597	C=CC(=O)Nc1ccc(C(C)=NNC(=S)[NH2+]C[C@H]2CCCO2)cc1	B1161	2	20	916544841
598	C=CC(=O)Nc1nc(C)c(C(=O)NC[C@H]2CC[C@H](C[NH3+])CC2)s1	B1161	2	21	841851846
599	C=CC(=O)Nc1c(C(=O)Nc2c(F)cccc2[NH2+]C2CC2)cnn1C	B1161	2	22	183833599
600	C=CC(=O)NC1(C[NH2+]Cc2cc3c(cc2O)OCO3)CCCCC1	B1161	2	23	841039486
601	C=CC(=O)Nc1ccc(C=NNC(=S)[NH2+]Cc2ccccc2)cn1	B1161	2	24	807947243
602	C=CC(=O)N[C@@H]1C[C@@H]1c1ccc(NC(=O)c2csc(C[NH3+])n2)cc1	B1161	2	25	1550091807
603	C=CC(=O)N(Cc1nc(C(N)=O)cs1)[C@@H]1C[C@H]([NH3+])c2ccccc21	B1161	2	26	665272342
604	C=CC(=O)Nc1cc(C)cc(CNC(=O)c2conc2C(C)(C)[NH3+])c1	B1161	2	27	565216363
605	C=CC(=O)Nc1nc(Cl)cc([NH2+][C@H](CC)[C@@H](O)C(F)(F)F)n1	B1161	2	28	765640056
606	C=CC(=O)Nc1ncc(CCC(=O)Nc2ccc3c(c2)C[NH2+]C3)s1	B1161	2	29	876866291
607	C=CC(=O)Nc1nc([NH2+][C@H](CCO)C(F)(F)F)nc2ccccc12	B1161	2	30	884835531
608	C/C=C/C(=O)N1CCC(O)(C2(C(=O)Nc3ccc[n+](O)c3)CCC2)CC1	B1161	2	31	1580774302
609	C=CC(=O)Nc1ccc(NC(=O)[C@H]2CCC[NH+]2C2CC2)cc1[N+](=O)[O-]	B1161	2	32	819899006
610	C=CC(=O)NCc1cc(O)nc(C[NH2+][C@H]2CCc3c(F)cccc32)n1	B1161	2	33	665290573
611	C=CC(=O)Nc1c(C(=O)N[C@H]2CCC[C@@H]2C[NH3+])cc(F)cc1[N+](=O)[O-]	B1161	2	34	262579838
612	C=CC(=O)Nc1ccc([C@@H](C)NC2CC[NH+](C)CC2)cc1[N+](=O)[O-]	B1161	2	35	283933711
613	C=CC(=O)Nc1ncc(CCC(=O)N[C@@H]2CC[NH2+]CC(C)(C)C2)s1	B1161	2	36	872276909
614	C#CC[NH+]1CCC[C@H](Nc2ccc([N+](=O)[O-])c(NC(=O)C=C)c2F)C1	B1161	2	37	884612667
615	C=CC(=O)Nc1ccc([C@@H](C)[NH2+][C@@H]2CCCCNC2=O)cc1[N+](=O)[O-]	B1161	2	38	293623051
616	C=CC(=O)N1C[C@H]2C[C@H](NC(=O)Nc3nc(CC)cs3)CC[C@H]2C1	B1161	2	39	333195009
617	C=CC(=O)N(C[C@H](O)c1cccc(C#N)c1)[C@@H]1Cc2cccc(O)c2C1	B1161	2	40	1363789547
618	C=CC(=O)N1CCO[C@@H](C(=O)Nc2cc(Cl)ccc2NC(C)C)C1	B1161	2	41	662849950
619	C=CC(=O)N(Cc1cc2ccccc2nc1O)[C@H]1CNCCC1(F)F	B1161	2	42	415005848
620	C=CC(=O)N(Cc1c[nH]nc1-c1cccnc1)C1[C@@H]2CC[C@H]1CC(N)C2	B1161	2	43	576959836
621	C=CC(=O)N1C(C)(C)CC(NC(=O)NCc2nccs2)CC1(C)C	B1161	2	44	79796666
622	C=CC(=O)N1CC[C@H](NC(=O)Nc2nc3c(s2)C[C@@H](CC)CC3)C1	B1161	2	45	333256676
623	C=CC(=O)Nc1nc(C[NH+](C)Cc2ccc(Cl)s2)nc(Nc2ccccc2OC)n1	B1164	0	1	12554993
624	C=CC(=O)Nc1nc(Nc2ccccc2)nc([C@H](C)[NH+]2CCC[C@H]2c2ccc(COC)o2)n1	B1164	0	2	248609578
625	C=CC(=O)Nc1nc(Cl)c(N)c([NH2+][C@@H](C)c2ccc(OCc3ccncc3)c(OC)c2)n1	B1164	0	3	1611821201
626	C=CC(=O)Nc1nc(Cc2noc(CC3(C[NH3+])CCCCC3)n2)nc(Nc2ccccc2)n1	B1164	0	4	822909976
627	C=CC(=O)Nc1ccc(C(=O)NCC2CC[NH+](Cc3csc(CC)n3)CC2)cc1[N+](=O)[O-]	B1164	0	5	732146398
628	C=CC(=O)Nc1nc(C[NH2+][C@H]2C[C@@H](OCC)C23CCCC3)[nH]c(=Nc2ccccc2OC)n1	B1164	0	6	411717257
629	C=CC(=O)Nc1nn2c(=O)cc(C[NH2+][C@@H](C)c3ccccc3OCc3ccccc3)nc2[nH]1	B1164	0	7	1192964710
630	C=CC(=O)Nc1nc(CC[NH2+][C@@H](C2CC2)[C@]2(CO)CCCO2)nc2sc3c(c12)CCCC3	B1164	0	8	571900057
631	C=CC(=O)Nc1nc([NH+]2C[C@@H](C(=O)NCCCC)CC[C@@H]2C)nc2cc(OC)c(OC)cc12	B1164	0	9	485829162
632	C=CC(=O)Nc1cc(CC)nc(SCC(=O)Nc2cccc(C[NH+]3CCSCC3)c2)n1	B1164	0	10	562620190
633	C=CC(=O)Nc1n[nH]c(C)c1-c1nnc([NH+](C)[C@H](C)c2ccc(F)c(F)c2)n1CCOC	B1164	0	11	1341221982
634	C=CC(=O)Nc1nnc(CC(=O)Nc2ccc([C@@H]3C[C@H]([NH+](CC)CC)CCO3)cc2)s1	B1164	0	12	19711854
635	C=CC(=O)Nc1cc(NCCCN2CC[NH+](C)C[C@@H]2c2ccccc2)cc(C#N)c1[N+](=O)[O-]	B1164	0	13	516656391
636	C=CC(=O)Nc1nonc1C(=O)NCC[NH2+]Cc1ccc(-c2cc(Cl)cc(Cl)c2)o1	B1164	0	14	7524739
637	C=CC(=O)Nc1nc(N)nc(N(Cc2ccc(Cl)c(Cl)c2)C[C@H](C(C)C)[NH+](C)C)n1	B1164	0	15	1655243152
638	C=CC(=O)Nc1c(C(=O)C[NH2+]C2(c3ccc(F)cc3F)CCCC2)c(O)nc(=O)n1CCC	B1164	0	16	539336102
639	C=CC(=O)Nc1cccc(CCn2c([C@@H]3CCC(=O)N3)nnc2[NH+](C)[C@@H](C)c2ccco2)c1	B1164	0	17	1576315895
640	C=CC(=O)Nc1nc(COC)ncc1CNC(=O)c1occc1C[NH+]1c2ccccc2C[C@@H]1C	B1164	0	18	556976510
641	C=CC(=O)Nc1nc(C[NH2+][C@@H]2C[C@@H](OCC)C23CCOCC3)nc(Nc2ccc(C)cc2)n1	B1164	0	19	411725318
642	C=CC(=O)Nc1n[nH]c(CCC[NH+](C)Cc2nc(O)c3c(-c4ccco4)csc3n2)c1C#N	B1164	0	20	552566310
643	C=CC(=O)Nc1nc(C[NH+](C)C[C@H]2COc3ccccc3O2)nc(Nc2ccccc2CC)n1	B1164	0	21	33039544
644	C=CC(=O)Nc1nc(C[NH2+][C@@H]2CCO[C@H]2c2ccc(O)nc2)nc(Nc2ccccc2CC)n1	B1164	0	22	1655296741
645	C=CC(=O)Nc1nc(C[NH+](C[C@H]2CCCO2)[C@@H]2CCSC2)nc(Nc2ccc(F)cc2)n1	B1164	0	23	1645157046
646	C=CC(=O)NC[C@H](C)n1cc(-c2csc(NC3CC[NH+](Cc4ccccc4)CC3)n2)nn1	B1164	0	24	887429332
647	C=CC(=O)Nc1c([N+](=O)[O-])ccc([NH2+][C@H](Cc2ccccc2)c2ncco2)c1-c1nn[nH]n1	B1164	0	25	1606451005
648	C=CC(=O)Nc1c(C#N)c(CCC[NH2+]C(=S)Nc2cnn(CC)c2)nn1-c1ccc(F)cc1	B1164	0	26	726127728
649	C=CC(=O)Nc1nc(C[NH+](Cc2c(C)nn(C)c2C)C2CC2)nc(Nc2cccc(C)c2)n1	B1164	0	27	1529171801
650	C=CC(=O)Nc1nc(C[NH+](C)[C@@H](C)c2ccc(S(C)(=O)=O)cc2)nc(Nc2ccc(C)cc2)n1	B1164	0	28	536038472
651	C=CC(=O)Nc1nc(Nc2ccccc2)nc([C@H](C)[NH2+][C@@H](Cc2ccccc2)[C@H](O)C(F)(F)F)n1	B1164	0	29	1654629608
652	C=CC(=O)Nc1nc(CC[NH2+][C@@]2(CO)C[C@@H](OCC)C2(C)C)nc2sc3c(c12)CCCC3	B1164	0	30	444803560
653	C=CC(=O)Nc1nc(Cl)c(N)c([NH2+][C@@H](CC)c2ccccc2OCC(=O)N2CCCC2)n1	B1164	0	31	1162669557
654	C=CC(=O)Nc1nc(Nc2ccccc2)nc([C@@H](C)N2CC[NH+](CCc3cccs3)CC2)n1	B1164	0	32	64352020
655	C=CC(=O)Nc1nc(Nc2ccccc2)nc([C@H](C)[NH+](C)Cc2ccc(O)c(OC)c2)n1	B1164	0	33	156937462
656	C=CC(=O)Nc1nc(C[NH2+][C@H](CO)c2sccc2C)nc(Nc2ccc(C)cc2)n1	B1164	0	34	411559687
657	C=CC(=O)Nc1nc(COC(=O)c2ccc([NH2+]C(C)C)nc2)nc(Nc2ccccc2)n1	B1164	0	35	787254969
658	C=CC(=O)Nc1nc(CSC(=S)[NH+](CC)CC)nc(Nc2ccc(OC)cc2)n1	B1164	0	36	2432067
659	C=CC(=O)Nc1cc(C(=O)OCc2nnc(C(=O)NCc3ccc(C)cc3)s2)ccc1Cl	B1164	0	37	31624640
660	C=CC(=O)N(c1ccccc1)c1ccccc1NC(=O)c1cn(CCNC(=O)OC(C)(C)C)nn1	B1164	0	38	1631243937
661	C=CC(=O)Nc1nc(COC(=O)[C@H](C)[NH+]2[C@H](C)CC[C@H]2C)nc(Nc2ccccc2OC)n1	B1164	0	39	741022227
662	C=CC(=O)Nc1nnc(SCC(=O)Nc2nc(C[NH+]3CCC(C)CC3)cs2)n1C1CC1	B1164	0	40	514304946
663	C=CC(=O)Nc1nc(NCc2ccco2)nc(N2CC[NH+](Cc3ccccc3)CC2)c1[N+](=O)[O-]	B1164	0	41	54147611
664	C=CC(=O)Nc1nc(NCCCC)cc(N2CCC[C@@H](c3nc4ccccc4[n-]3)C2)n1	B1164	0	42	1326353622
665	C=CC(=O)Nc1nc([NH2+][C@H](CNC(=O)OC(C)(C)C)C2CCCC2)ncc1[N+](=O)[O-]	B1164	0	43	767409020
666	C=CC(=O)Nc1c(NCC2CC[NH+](Cc3cccs3)CC2)ncnc1-n1cccn1	B1164	0	44	301785565
667	C=CC(=O)Nc1nc(N)nc([NH2+][C@@H](c2cccc(OC)c2)c2cc(F)ccc2OC)n1	B1164	0	45	1612084890
668	C=CC(=O)Nc1nc([C@H](C)SCCCn2c(O)nc3ccccc32)[nH]c(=Nc2ccccc2)n1	B1164	1	1	619555682
669	C=CC(=O)N(Cc1nc(N)nc(Nc2ccc(F)cc2)n1)[C@@H](c1cccs1)C1(CO)CCC1	B1164	1	2	1307845997
670	C=CC(=O)Nc1nc(=NCCCCCc2nc(-c3ccc(O)c(OC)c3)no2)[nH]c2ccccc12	B1164	1	3	573052031
671	C=CC(=O)Nc1ccc2c(NCCOc3cccc(NC(=O)c4ccc(OC)cc4)c3)ncnc2n1	B1164	1	4	573146581
672	C=CC(=O)Nc1nc(SCC(=O)Nc2sc(Cl)c(-c3ccccc3)c2C(=O)OCC)n[nH]1	B1164	1	5	10715887
673	C=CC(=O)Nc1nc(NC(=O)OCC)cc(NCC(=O)c2ccc3ccccc3c2)c1[N+](=O)[O-]	B1164	1	6	31771932
674	C=CC(=O)Nc1nc(CNC(C)(C)c2nc3ccccc3n2C)nc(Nc2ccccc2CC)n1	B1164	1	7	1307702241
675	C=CC(=O)Nc1nc(CN[C@@H](c2ccc3c(c2)OCCO3)C(C)C)nc(Nc2ccc(C)cc2)n1	B1164	1	8	510641925
676	C=CC(=O)Nc1nc(CSCCC(=O)Nc2cccc(C#N)c2)nc(Nc2ccccc2)n1	B1164	1	9	1322111847
677	C=CC(=O)Nc1cc(NCc2csc(CNC(=O)c3ccccc3)n2)cc(C#N)c1[N+](=O)[O-]	B1164	1	10	587993037
678	C=CC(=O)Nc1nnc(SCC(=O)Nc2sc(C)c(C[C@@H](C)CC)c2C(=O)OCC)[nH]1	B1164	1	11	6606846
679	C=CC(=O)Nc1nc(Nc2ccccc2)nc([C@H](C)N(CC)Cc2nc3ccccc3c(=O)[nH]2)n1	B1164	1	12	96992610
680	C=CC(=O)Nc1c(C(=O)N[C@H](CC(C)C)c2nc(-c3nc[nH]n3)no2)ccnc1-c1ccccc1	B1164	1	13	538388500
681	C=CC(=O)Nc1nc(CSCC(=O)c2[nH]c(C)c(C(C)=O)c2CC)nc(Nc2ccccc2)n1	B1164	1	14	63642399
682	C=CC(=O)Nc1nc(N[C@@H](CCCNC(=O)OC(C)(C)C)c2ccccc2)cc(-n2cccn2)n1	B1164	1	15	811869436
683	C=CC(=O)Nc1c(-c2nc(-c3ccccc3C)no2)c(NCC)nn1CC(=O)Nc1cccc(C)c1	B1164	1	16	23125429
684	C=CC(=O)Nc1nc(CN2CCCCC[C@H]2C[C@@H](O)c2ccco2)nc(Nc2ccc(F)cc2)n1	B1164	1	17	759441068
685	C=CC(=O)Nc1c(C(=O)N[C@H](C)CC)c2nc3ccccc3nc2n1/N=C/c1ccc(O)c(OCC)c1	B1164	1	18	1278874
686	C=CC(=O)Nc1nc(CN[C@@](C)(C(=O)OC(C)(C)C)c2ccccc2)nc(Nc2ccccc2C)n1	B1164	1	19	1655194311
687	C=CC(=O)Nc1nc(C(=O)Nc2ccc(C3(NC(=O)/C=C/c4ccc([N+](=O)[O-])o4)CCC3)cc2)cs1	B1164	1	20	1788075492
688	C=CC(=O)N(Cc1nc(N)nc(Nc2ccccc2C)n1)[C@H](c1cccs1)C(C)(C)CO	B1164	1	21	298419140
689	C=CC(=O)Nc1nc(COC(=O)Cc2c[nH]c3cccc(OC)c23)nc(Nc2ccccc2)n1	B1164	1	22	778865364
690	C=CC(=O)Nc1c(C(=O)CN[C@@H](C)c2csc3ccccc23)c(O)nc(=O)n1CC(C)C	B1164	1	23	754740700
691	C=CC(=O)Nc1nc(N)nc2[nH]c(SCC3(COc4cccc(COC)c4)CCC3)nc12	B1164	1	24	1307397067
692	C=CC(=O)Nc1nc(CSc2nc(/C=C/c3ccccc3)n[nH]2)nc(Nc2ccccc2)n1	B1164	1	25	12836307
693	C=CC(=O)Nc1nc(Cl)c(N)c(NCc2cccnc2Oc2ccccc2OCCC)n1	B1164	1	26	1162195718
694	C=CC(=O)Nc1nc(N[C@@H](C)c2ccc(Br)cc2OCCCO)cc(-n2cccn2)n1	B1164	1	27	461994884
695	C=CC(=O)Nc1nc(SCC(=O)Nc2c(C#N)c(C)c(C)n2C2CCCCC2)ncc1C(=O)OCC	B1164	1	28	16665535
696	C=CC(=O)Nc1nc([C@H](C#N)C(=O)c2ccc(COc3ccc(C)cc3C)o2)[nH]c(=Nc2ccccc2)n1	B1164	1	29	516267321
697	C=CC(=O)Nc1c(-c2csc(-c3ccc(OC(=O)C4(CCC)CC4)cc3)n2)c(O)nc(=O)n1CC	B1164	1	30	760319886
698	C=CC(=O)Nc1c(N(Cc2ccco2)C(=O)c2ccc3nc(C)sc3c2)c(O)nc(=O)n1CCCC	B1164	1	31	1348173742
699	C=CC(=O)Nc1nc(COC(=O)C2(c3ccccc3C)CCOCC2)nc(Nc2ccccc2CC)n1	B1164	1	32	920671446
700	C=CC(=O)Nc1nc(COC(=O)Cc2csc(C(C)(C)C)n2)nc(Nc2ccccc2CC)n1	B1164	1	33	726834671
701	C=CC(=O)Nc1nc(COC(=O)c2ccc(-c3ccc(C=O)o3)cc2)nc(Nc2ccccc2C)n1	B1164	1	34	1318573621
702	C=CC(=O)Nc1c(N(Cc2cn3cc(Cl)cc(Cl)c3n2)CC(C)C)c(O)nc(=O)n1CC(C)C	B1164	1	35	1459741388
703	C=CC(=O)Nc1c(C#N)c(CCCNc2cc(C#N)c3cc([N+](=O)[O-])ccc3n2)nn1-c1ccccc1	B1164	1	36	302616618
704	C=CC(=O)Nc1nnc(SCC(=O)Nc2cc(-c3ccccc3)sc2C(=O)OCC)s1	B1164	1	37	2656822
705	C=CC(=O)Nc1c(NC(=O)CSc2nnc(-c3ccc(Cl)cc3)n2CC)cccc1C(=O)OC	B1164	1	38	619812420
706	C=CC(=O)Nc1nc(CN2CCN([C@H](C)c3ccc(Cl)cc3)CC2)nc(Nc2ccccc2OC)n1	B1164	1	39	1473189332
707	C=CCn1c(S[C@@H](C)c2nc(NC(=O)C=C)nc(=Nc3ccccc3)[nH]2)nnc1-c1cccs1	B1164	1	40	489463713
708	C=CC(=O)Nc1ccc(-c2noc([C@@H](C)SCC(=O)Nc3ccc(C)cc3)n2)cc1[N+](=O)[O-]	B1164	1	41	546965733
709	C=CC(=O)Nc1nc([C@H](C)SCc2ccc(Oc3ccccc3)nn2)[nH]c(=Nc2ccccc2)n1	B1164	1	42	498395197
710	C=CC(=O)Nc1nc(CSCc2ccc(Cl)cc2[N+](=O)[O-])nc(Nc2ccc(F)cc2)n1	B1164	1	43	609712881
711	C=CC(=O)Nc1nc(CC)nc(S[C@H](C(=O)Nc2ccc(C)cc2[N+](=O)[O-])c2ccccc2)n1	B1164	1	44	502136218
712	C=CC(=O)Nc1ccc(C(=O)O[C@@H](C)C(=O)Nc2sc(C)cc2C(=O)OCC)cc1SC	B1164	1	45	740202622
713	C=CC(=O)Nc1nc(CSc2nncn2[C@H](C)c2ccccc2)[nH]c(=Nc2ccccc2CC)n1	B1164	1	46	515566182
714	C=CC(=O)Nc1nc(C2CCCC2)ncc1-c1noc(COc2cccc(NC(=O)C3CC3)c2)n1	B1164	1	47	426193797
715	C=CC(=O)Nc1ccc(Oc2ccc(Cl)cc2)cc1C(=O)OCC(=O)Nc1nnc(C2CC2)o1	B1164	1	48	745269414
716	C=CC(=O)Nc1nc(CCN[C@@H](Cc2nc(C)no2)c2ccccc2)nc2sc3c(c12)CCCC3	B1164	1	49	429532222
717	C=CC(=O)Nc1nc(COC(=O)c2ccc3nc(C(F)F)[nH]c3c2)nc(Nc2ccccc2CC)n1	B1164	1	50	733536823
718	C=CC(=O)N(c1ccc(F)cc1)c1ccc(NC(=O)c2nnn(-c3ccn(C)n3)c2C)c2cnccc12	B1248	1	1	815545426
719	C=CC(=O)Nc1cc(N2CCN(c3ccc(C(F)(F)F)cc3[N+](=O)[O-])CC2)cc(C#N)c1[N+](=O)[O-]	B1248	1	2	786573487
720	C=CC(=O)Nc1nc([C@@H](C)N2CCN(Cc3ccc4c(c3)OCCO4)CC2)nc2sc(C)c(C)c12	B1248	1	3	536996864
721	C=CC(=O)Nc1cc(C2CCN(Cc3ccnc(N4CCCC4)n3)CC2)nc2cc(C(C)(C)C)nn12	B1248	1	4	12154669
722	C=CC(=O)Nc1nc(CN2CCN(c3nc(C)nc4sc5c(c34)CCC5)CC2)nc2ccccc12	B1248	1	5	14322943
723	C=CC(=O)Nc1nnc(C2CCN(C(=O)c3nc(C(C)C)n(-c4c(Cl)cccc4Cl)n3)CC2)o1	B1248	1	6	1452747191
724	C=CC(=O)N1CCC(c2ccc(Nc3nc4cccc(-c5cccc(S(C)(=O)=O)c5)n4n3)cn2)CC1	B1248	1	7	95616936
725	C=CC(=O)Nc1nc(Cn2nnc(-c3ccc(Br)cc3)n2)nc2sc3c(c12)CCCC3	B1248	1	8	31731835
726	C=CC(=O)Nc1ncncc1-c1noc(-c2nn(-c3cccc(Br)c3)c3c2CCCC3)n1	B1248	1	9	445461217
727	C=CC(=O)Nc1nsc(N2CCN(C(=O)c3ccccc3-c3ncc(-c4ccccc4)o3)CC2)n1	B1248	1	10	469104026
728	C=CC(=O)Nc1nc(CN2CCOC[C@H]2c2c(C)nn(CC(F)(F)F)c2C)nc2oc(C)c(C)c12	B1248	1	11	506649635
729	C=CC(=O)Nc1c(C(=O)OCC)ncn1C1CCN(c2c(C#N)cnc3c(F)c(F)c(F)cc23)CC1	B1248	1	12	574841026
730	C=CC(=O)Nc1ccc(-c2noc([C@]3(C(F)(F)F)CCN(C(=O)OC(C)(C)C)C3)n2)cc1[N+](=O)[O-]	B1248	1	13	809235107
731	C=CC(=O)Nc1nc(N2CCN(C(=O)c3cc4ccccc4s3)CC2)nc2cc(OC)c(OC)cc12	B1248	1	14	432938244
732	C=CC(=O)Nc1c(C#N)cnn1-c1ccc(C(=O)OCc2nc3ccc(Br)cc3o2)cc1	B1248	1	15	812580759
733	C=CC(=O)N1CCC2(CC1)CO[C@@H](CNc1nc(-c3cnccn3)nc3sc4c(c13)CCCC4)C2	B1248	1	16	1875334593
734	C=CC(=O)Nc1ccc(-c2noc(-c3cccn4c(I)cnc34)n2)cc1[N+](=O)[O-]	B1248	1	17	761245181
735	C=CC(=O)Nc1c(Cl)ccc(C(=O)OCc2nnc3n(C)c(=O)c4cc(C)ccc4n23)c1Cl	B1248	1	18	786639502
736	C=CC(=O)Nc1ncc2c(n1)[C@@]1(CCCN(S(=O)(=O)c3ccc(-c4csc(C)n4)s3)C1)CC2	B1248	1	19	1704325890
737	C=CC(=O)Nc1ncnc2sc3c(c12)CCN(C(=O)CSc1nccn1-c1cc(C)cc(C)c1)C3	B1248	1	20	11915663
738	C=CC(=O)Nc1nc(CN2CCC[C@@H](c3nnc4ccc(C(F)(F)F)cn34)C2)nc2oc(C)c(C)c12	B1248	1	21	493815373
739	C=CC(=O)Nc1nc(Cn2cc([N+](=O)[O-])c(=O)c3ccccc32)nc2sc3c(c12)CC[C@@H](C)C3	B1248	1	22	487865955
740	C=CC(=O)N(c1ccc(F)cc1)c1ccc(NC(=O)c2sccc2-n2cnnn2)c2cnccc12	B1248	1	23	731883509
741	C=CC(=O)Nc1ncc([N+](=O)[O-])cc1C(=O)O[C@H](C)C(=O)N1c2ccccc2Sc2ccccc21	B1248	1	24	781662354
742	C=CC(=O)Nc1nc([C@H](C#N)C(=O)c2cc(-c3ccccc3)nc3c2c(C)nn3C)nc2ccccc12	B1248	1	25	1344540620
743	C=CC(=O)Nc1c(C(=O)OCC)cnn1-c1cc(C)nc2c(-c3ccc(C)cc3)c(C(F)(F)F)nn12	B1248	1	26	21799388
744	C=CC(=O)N(c1ccc(Cl)cc1)c1ccc(-c2noc(Cn3[nH]cc4c(=O)ncnc3-4)n2)cc1	B1248	1	27	762336388
745	C=CC(=O)Nc1c(Cl)c(Cl)nc(C(=O)OCc2nnc(-c3cccc(C#N)c3)o2)c1Cl	B1248	1	28	741824171
746	C=CC(=O)N(c1ccc(C#N)cc1)c1cccc(C(=O)N2Cc3cc(C(=O)OCC)nn3C[C@H]2C)c1	B1248	1	29	1638615549
747	C=CC(=O)N(Cc1c(C)nn(-c2ccccn2)c1C)C[C@H]1[C@@H](C)OC(C)(C)N1C(=O)OC(C)(C)C	B1248	1	30	801724448
748	C=CC(=O)N(Cc1nnc2n(C)c(=O)c3ccccc3n12)[C@H](c1cccc(Cl)c1)c1ccccn1	B1248	1	31	475337103
749	C=CC(=O)N(Cc1nnc2n1CCOC2)[C@@H](C)c1sc(-c2ccc(Br)cc2)nc1C	B1248	1	32	477919141
750	C=CC(=O)N1CCN(C(=O)c2csc(-c3cccc([N+](=O)[O-])c3)n2)C[C@@H]1c1ccccc1OC	B1248	1	33	505513837
751	C=CC(=O)N(c1ccc(I)cc1)c1c([N+](=O)[O-])cc([N+](=O)[O-])cc1[N+](=O)[O-]	B1248	1	34	104228824
752	C=CC(=O)N(c1ccc(OC)c(OC)c1)c1c(C(=O)N2CCSCC2)cnc2nc(C)ccc12	B1248	1	35	49004893
753	C=CC(=O)N(Cc1nnc2n(C)c(=O)c3cc(C)ccc3n12)[C@@H]1CC[C@H](c2ccccc2)C[C@H]1OC	B1248	1	36	552053529
754	C=CC(=O)N(Cc1c(C)nc2sc(C)nn12)[C@@H]1CCN(c2cccc(OC(F)(F)F)c2)C1=O	B1248	1	37	539502161
755	C=CC(=O)N(c1cnn(-c2ccccc2Br)c1)c1ccc(S(C)(=O)=O)cc1[N+](=O)[O-]	B1248	1	38	301876700
756	C=CC(=O)N(c1cnn(CC(=O)N2C[C@@H](C)O[C@@H](C)C2)c1)c1c(C#N)cnc2c(Cl)cccc12	B1248	1	39	1651583269
757	C=CC(=O)N(Cc1cnc(N2CCOCC2)s1)[C@@H]1CCCc2c1cnn2-c1cc(F)cc(F)c1	B1248	1	40	12592614
758	C=CC(=O)N(Cc1sc(N2CCOCC2)nc1Cl)[C@@H]1CCCN(C(=O)OC(C)(C)C)[C@@H]1C	B1248	1	41	1474586750
759	C=CC(=O)N([C@@H]1CCCN(c2cc(N3CCOCC3)ncn2)C1)[C@@H]1CCCOc2c(C)cc(C)cc21	B1248	1	42	540174637
760	C=CC(=O)N(c1ccc(NC(=O)[C@H](C)n2cncn2)cc1)c1c(C#N)cnc2c(F)c(F)c(F)cc12	B1248	1	43	804351181
761	C=CC(=O)Nc1cc(C(=O)OCC(=O)N2CCC(c3nc4ccccc4s3)CC2)cc(Cl)n1	B1248	1	44	728626707
762	C=CC(=O)Nc1nc(C)ncc1-c1noc([C@@H]2CCC(=O)N(C)[C@H]2c2ccc(C(F)(F)F)cc2)n1	B1248	1	45	445470662
763	C=CC(=O)Nc1nc(COC(=O)c2ccc3c(c2)C(=O)N(C2CCCCC2)C3=O)nc2ccccc12	B1248	1	46	18261411
764	C=CC(=O)Nc1nc(COC)ncc1-c1noc(-c2ccc(Br)c(C(F)(F)F)c2)n1	B1248	1	47	460616580
765	C=CC(=O)N(Cc1nnc(C(=O)Nc2ccccc2)s1)[C@H]1CCN(C(=O)OC(C)(C)C)C1(C)C	B1248	1	48	1654734560
766	C=CC(=O)Nc1c(C(=O)OCC(=O)N2CCc3cc(-c4csc(C)n4)ccc32)ccnc1Cl	B1248	1	49	1116439845
767	C=CC(=O)Nc1cc(COC(=O)c2nnn(-c3ccc(Br)cc3)c2C(F)(F)F)ccn1	B1248	1	50	791795194
768	C=CC(=O)N(CCc1nc(N)c2c3c(sc2n1)CCCC3)[C@@H](C)c1nc(C(F)(F)F)cs1	B1305	2	1	490044534
769	C=CC(=O)Nc1nc(C#N)c(C#N)n1CC(=O)c1cc(C)n(-c2ccc(Cl)c(C(F)(F)F)c2)c1C	B1305	2	2	914684940
770	C=CC(=O)Nc1nc(C2CCCC2)ncc1-c1noc([C@H]2Cc3cc(Br)ccc3O2)n1	B1305	2	3	426229168
771	C=CC(=O)N([C@H](C)c1nc(O)c2ccccc2n1)[C@@H](C)c1nc(-c2ccc(Br)cc2)no1	B1305	2	4	542611462
772	C=CC(=O)Nc1nc([C@@H](C)N2CCN(c3ccc(C(F)(F)F)cn3)CC2)nc2sc(C)c(C)c12	B1305	2	5	25265094
773	C=CC(=O)Nc1c(-c2nc(-c3ccc(OC)cc3)cs2)nnn1-c1ccccc1Br	B1305	2	6	38486922
774	C=CC(=O)N(c1cccc(NC(=O)c2nc(C)n(-c3c(Cl)cccc3Cl)n2)c1)c1cnn(C)c1	B1305	2	7	468812428
775	C=CC(=O)Nc1nc(COC(=O)c2cn(C(C)(C)C)nc2-c2ccc(F)cc2F)nc2ccccc12	B1305	2	8	745358621
776	C=CC(=O)Nc1nc(COC(=O)c2cccc3c2CCCN3C(=O)OC(C)(C)C)nc2ccccc12	B1305	2	9	778357114
777	C=CC(=O)Nc1c(Cl)c(Cl)nc(C(=O)OCc2c(C(=O)OC)oc3ccccc23)c1Cl	B1305	2	10	30676976
778	C=CC(=O)Nc1ncc2c(n1)CCN(C(=O)c1ccc(CSc3nc4ccccc4s3)cc1)C2	B1305	2	11	790066142
779	C=CC(=O)Nc1c(C#N)cnn1-c1ccc(-c2nc([C@H](F)c3ccc(C(F)(F)F)cc3)no2)cc1	B1305	2	12	512055327
780	C=CC(=O)Nc1nc(CSC(=S)N(C)C2CCCCC2)nc(N2CCCc3ccccc32)n1	B1305	2	13	2434646
781	C=CC(=O)N(Cc1nc(N)c2c3c(sc2n1)C[C@@H](C)CC3)C(C)(C)c1cc(C(F)(F)F)on1	B1305	2	14	429236223
782	C=CC(=O)Nc1nc(CN2CCN(C(=O)OC(C)(C)C)C[C@@H]2c2ccc(OC)cc2)nc2ccccc12	B1305	2	15	1659979181
783	C=CC(=O)Nc1nc([C@H](C)N2C[C@@H](C(=O)OC)[C@H](c3ccc(F)cc3F)C2)nc2sc(C)c(C)c12	B1305	2	16	1460279726
784	C=CC(=O)N(c1ccc(F)cc1)c1ccc(NC(=O)c2c(C)oc3ncn(C)c(=O)c23)c2cnccc12	B1305	2	17	732105263
785	C=CC(=O)Nc1c(C(=O)c2ccc3c(c2)OCCO3)sc2nc3c(c(CC)c12)C(=O)CC(C)(C)C3	B1305	2	18	630347
786	C=CC(=O)Nc1nc(C2CC2)ncc1-c1noc(Cc2csc3ccc(Br)cc23)n1	B1305	2	19	582174165
787	C=CC(=O)Nc1nnc(SCc2cc(Br)cc3c2O[C@@H](c2ccccc2)OC3)s1	B1305	2	20	8707128
788	C=CC(=O)Nc1c(C(=O)c2cccc(OC)c2)sc2nc3c(c(-c4cccs4)c12)CN(C)CC3	B1305	2	21	13401839
789	C=CC(=O)Nc1cc(-c2nc(-c3ncoc3-c3cccc(C(F)(F)F)c3)no2)cc(Cl)n1	B1305	2	22	809532946
790	C=CC(=O)Nc1ccc(C(=O)O[C@@H](C)c2nc3cc(C(F)(F)F)ccc3n2C)cc1[N+](=O)[O-]	B1305	2	23	764929139
791	C=CC(=O)N(c1ccc(C#N)cc1)c1cccc(-c2nc(C3(NC(=O)OC(C)(C)C)CCC3)no2)c1	B1305	2	24	904553725
792	C=CC(=O)Nc1nc([C@@H](C)N2CCC[C@@H](c3nc4ccc(F)cc4o3)C2)[nH]c(=Nc2ccccc2)n1	B1305	2	25	443661561
793	C=CC(=O)Nc1c(C(C)=O)sc2nc(C)c3c(c12)C[C@](C)(O)[C@H](C(C)=O)[C@@H]3c1ccc(OC)cc1	B1305	2	26	1857795486
794	C=CC(=O)N(Cc1nc(=O)c2c(C)c(C(=O)OC)sc2[nH]1)[C@H](C)c1cc(Cl)ccc1Cl	B1305	2	27	426782970
795	C=CC(=O)N(CC(=O)Nc1ccc2c(c1)C(=O)c1ccccc1C2=O)C1(c2nccs2)CCCC1	B1305	2	28	746493101
796	C=CC(=O)N(Cc1cc(O)n2ncc(C#N)c2n1)C1(Cc2ccc(Br)cc2)CCCCC1	B1305	2	29	1652805349
797	C=CC(=O)Nc1c(N(C)C(=O)c2ccc3c(c2)oc2ccccc23)c(O)nc(=O)n1Cc1ccccc1	B1305	2	30	1325249706
798	C=CC(=O)Nc1nc(Nc2ccccc2)nc([C@H](C)N2CC[C@H](C(F)(F)F)C3(CCOCC3)C2)n1	B1305	2	31	1653845405
799	C=CC(=O)N(Cc1cnc(NC(=O)OC(C)(C)C)s1)[C@H]1CCN(c2ccc(Cl)c(F)c2)C1=O	B1305	2	32	800259916
800	C=CC(=O)N(Cc1nc(O)c2c(C)c(C)sc2n1)[C@@]1(CNC(=O)OC(C)(C)C)CCCC[C@@H]1C	B1305	2	33	760854760
801	C=CC(=O)N(Cc1nc(=O)c2c(C)c(C(=O)OC)sc2[nH]1)[C@H]1CC(C)(C)CCc2ccccc21	B1305	2	34	440610388
802	C=CC(=O)N([C@@H](C)c1nc(O)c2c(C)c(C)sc2n1)[C@H]1CC(=O)N(C)[C@H]1c1ccc(F)c(F)c1	B1305	2	35	478912369
803	C=CC(=O)Nc1c(C(=O)Nc2ccc(N3CCOCC3)cc2)sc2nc3ccc(OC)cc3cc12	B1305	2	36	13503437
804	C=CC(=O)N1C(C)(C)CC(NC(=O)c2cc(C(=O)OC(C)(C)C)n(-c3ccccc3)n2)CC1(C)C	B1305	2	37	490192276
805	C=CC(=O)N(Cc1csc(-c2ncccn2)n1)[C@H](C)c1cc2c(cc1Br)OCCO2	B1305	2	38	513568296
806	C=CC(=O)N(Cc1ccc(-n2cncn2)nc1)[C@H]1CCN(C(=O)OC(C)(C)C)[C@@H](c2ccccc2)C1	B1305	2	39	1656042445
807	C=CC(=O)N1C(C)=C(C(=O)O[C@@H](C)CC)[C@H](c2ccc(C)s2)C2=C1C[C@@H](C)[C@@H](C(=O)OC)C2=O	B1305	2	40	33834375
808	C=CC(=O)N(CC1=CC(=O)n2c(nc3ccccc32)[C@H]1C#N)[C@H](C)c1ccc(-n2cccn2)c(F)c1	B1305	2	41	815141778
809	C=CC(=O)N1CCC(c2nnc(Sc3cc(Cl)c(C(F)(F)F)cc3[N+](=O)[O-])n2C)CC1	B1305	2	42	301268162
810	C/C=C/C(=O)Nc1ccc(N/C=C2/C(=O)N(c3ccc(Br)cc3)N=C2C)cc1[N+](=O)[O-]	B1305	2	43	101077950
811	C/C=C/C(=O)N(Cc1cc(=O)oc2c(C)c(O)ccc12)[C@@H](CNC(=O)OC(C)(C)C)C(C)(C)C	B1305	2	44	799202145
812	C/C=C/C(=O)Nc1nc(CSc2nc3cc(Br)c(C)nc3[nH]2)nc2ccccc12	B1305	2	45	489801151
813	C/C=C/C(=O)Nc1c(C(=O)NC(C)(C)c2nc(C(F)(F)F)cs2)cnn1-c1ccccc1C	B1305	2	46	467396926
814	C/C=C/C(=O)NCc1cn([C@H]2CCCN(Cc3cc(C(C)(C)C)cc(C(C)(C)C)c3O)C2)nn1	B1305	2	47	841099678
815	C/C=C/C(=O)N(c1ccc(F)cc1)c1ccccc1NC(=O)c1ccc2c(=O)n(C)c(S)nc2c1	B1305	2	48	777502596
816	C=CC(=O)Nc1nc(-c2cc(CC)c(OC)cc2O)c(-c2csc(C)n2)c(C(F)(F)F)n1	B1305	2	49	1084614
817	C=CC(=O)Nc1ccc(NS(=O)(=O)c2ccc3nc(C(C)(C)C)sc3c2)cc1[N+](=O)[O-]	B1305	2	50	743250095
818	C=CC(=O)N(Cc1nc(N)c2c(C)c(C)oc2n1)C1(c2cccc(OC(F)(F)F)c2)CCOCC1	B1345	1	1	447314761
819	C=CC(=O)N(CC1(O)C[C@H]2CC[C@@H](C1)N2C(=O)OC(C)(C)C)[C@@H](C)c1nc(C2CCCCC2)no1	B1345	1	2	1169044303
820	C=CC(=O)N(Cc1nc(O)c2c3c(sc2n1)CCC3)[C@@H](C)c1c(C)nn(CC(F)(F)F)c1C	B1345	1	3	541603042
821	C=CC(=O)Nc1c(S(=O)(=O)c2ccccc2)c2nc3ccccc3nc2n1-c1cccc(OC)c1	B1345	1	4	2441565
822	C=CC(=O)Nc1c(C(=O)OC[C@@H]2CCCO2)c2nc3ccccc3nc2n1-c1ccc(Cl)cc1	B1345	1	5	2425793
823	C=CC(=O)Nc1ccnc(CSc2nc3ccccc3c(=O)n2-c2ccccc2C(F)(F)F)n1	B1345	1	6	446976163
824	C=CC(=O)Nc1ccc(C(=O)OCc2nnc(-c3ccc(Br)o3)o2)c(C(F)(F)F)c1	B1345	1	7	770056789
825	C=CC(=O)Nc1ccc(C(=O)O[C@H](C)c2nnc(-c3cccc(Cl)c3)o2)nc1Br	B1345	1	8	784538273
826	C=CC(=O)Nc1nsc(N2CCN(C(=O)c3sc4cc(C(C)C)ccc4c3Cl)CC2)n1	B1345	1	9	758588689
827	C=CC(=O)Nc1ccc(-c2noc([C@@H]3CCN(c4cc(Cl)ccc4Cl)C3=O)n2)cc1[N+](=O)[O-]	B1345	1	10	438243100
828	C=CC(=O)Nc1nc(CCN2[C@@H]3CC[C@@H]2C=C(c2ccnn2C)C3)nc2sc3c(c12)CC[C@H](C)C3	B1345	1	11	549471375
829	C=CC(=O)Nc1nc(N2C[C@@H](c3ccsc3)O[C@@H](C)C2)nc2c(Br)cc(OC)cc12	B1345	1	12	683185604
830	C=CC(=O)N(Cc1nc(O)c2c3c(sc2n1)CCC3)[C@@H](C(=O)OC)c1ccc(Cl)cc1Cl	B1345	1	13	543193954
831	C=CC(=O)Nc1nc(COC(=O)C2(C)CCN(c3ccc(Cl)cc3C#N)CC2)nc2ccccc12	B1345	1	14	805596565
832	C=CC(=O)N(c1ccc(OC)cc1)c1cccc(Nc2ncnc3c2c(Br)nn3C)c1	B1345	1	15	1652057236
833	C=CC(=O)Nc1nc([C@H](C#N)C(=O)c2cnn(-c3ccc(C(F)(F)F)cc3)c2)nc2ccccc12	B1345	1	16	1346088450
834	C=CC(=O)Nc1c(C(=O)O[C@H](C)c2nc(-c3ccc(F)c(C)c3)no2)ccnc1Br	B1345	1	17	768597673
835	C=CC(=O)Nc1c(C#N)cnn1-c1ccc(-c2nc(Cc3cc(Br)ccc3F)no2)cc1	B1345	1	18	545576192
836	C=CC(=O)Nc1ccc(-c2noc([C@H]3CCCN(C(=O)c4cc(C)cc(C)c4)C3)n2)cc1[N+](=O)[O-]	B1345	1	19	544932652
837	C=CC(=O)Nc1cc(C(=O)O[C@@H](C)c2nc(-c3cccs3)no2)ccc1I	B1345	1	20	751696279
838	C=CC(=O)Nc1nc(C2CCCC2)ncc1C(=O)N1CCN([C@@H](C)c2nc3ccccc3s2)CC1	B1345	1	21	672687280
839	C=CC(=O)Nc1nc(C#N)c(C#N)n1Cc1cn(-c2ccccc2)nc1-c1ccc(Br)cc1	B1345	1	22	447288031
840	C=CC(=O)Nc1nc(CN2CCN(c3cc(C(C)(C)C)nc(C(C)(C)C)n3)CC2)nc2ccccc12	B1345	1	23	1654938993
841	C=CC(=O)Nc1ncc(Cl)cc1S(=O)(=O)Oc1ccc2c(=O)c(-c3ccccc3)coc2c1	B1345	1	24	751968241
842	C=CC(=O)Nc1nsc(N2CCN(C(=O)c3cc(-c4ccc(C)cc4C)nc4ccccc34)CC2)n1	B1345	1	25	758596977
843	C=CC(=O)Nc1nc(CCN2CCc3c(ncn3-c3ccccc3)C2)nc2sc3c(c12)CCCC3	B1345	1	26	481233785
844	C=CC(=O)Nc1nc(N2CCO[C@@H](c3ccc(C(F)(F)F)cc3)C2)nc2cc(OC)c(OC)cc12	B1345	1	27	302179435
845	C=CC(=O)Nc1nc(COC(=O)c2cnn(-c3ccc(Br)cc3)c2C)nc2ccccc12	B1345	1	28	27469064
846	C=CC(=O)Nc1ncncc1-c1noc([C@@H]2C[C@H]3CCCC[C@H]3N2C(=O)c2ccc(Cl)cc2)n1	B1345	1	29	515251780
847	C=CC(=O)Nc1c(Br)ccc(Br)c1C(=O)OCc1nnc(-c2ccco2)o1	B1345	1	30	783671624
848	C=CC(=O)N(c1cccc(C)c1)c1c([N+](=O)[O-])cc(C(=O)N2CC(=O)Nc3ccccc32)cc1[N+](=O)[O-]	B1345	1	31	13482359
849	C=CC(=O)N(c1ccccc1)c1ccc(C(=O)Nc2ccc3nc4n(c(=O)c3c2)CCC4)cc1[N+](=O)[O-]	B1345	1	32	603601986
850	C=CC(=O)N(c1cnn(-c2ncc(Cl)cc2Cl)c1)c1cc2c(cc1[N+](=O)[O-])CCC(=O)N2	B1345	1	33	486918467
851	C=CC(=O)N([C@@H](c1ccc(F)cc1)c1cnn(C)c1)[C@H](C)c1nc(O)c2c(C)c(C)sc2n1	B1345	1	34	481396449
852	C=CC(=O)N(c1cccc(C(=O)Nc2ccn(-c3ccc(Cl)cc3C#N)n2)c1)c1cnn(C)c1	B1345	1	35	543003090
853	C=CC(=O)Nc1c(Br)cc(Cl)cc1C(=O)OCc1noc(-c2ccsc2)n1	B1345	1	36	735722076
854	C=CC(=O)N(c1ccc(C(=O)Nn2cnc3sc(C)c(C)c3c2=O)cc1)c1ccccc1OC	B1345	1	37	1539143321
855	C=CC(=O)Nc1nc(SCc2ncc(-c3ccc(Br)cc3)o2)c(C#N)cc1C#N	B1345	1	38	525109420
856	C=CC(=O)Nc1cccc(-c2noc(-c3ccc(Cn4cc(Br)cn4)s3)n2)c1	B1345	1	39	904422495
857	C=CC(=O)Nc1nccc([C@H]2CCCN(c3ncnc4scc(-c5ccc(F)cc5)c34)C2)n1	B1345	1	40	509906446
858	C=CC(=O)Nc1nc(C2CCCC2)ncc1-c1noc(C2(c3ccccc3C)CCOCC2)n1	B1345	1	41	426210400
859	C=CC(=O)Nc1nn(-c2nc3ccccc3s2)c2oc(C)c(Cc3cccc(C)c3)c(=O)c12	B1345	1	42	13535658
860	C=CC(=O)Nc1c(C(=O)Oc2ccc(N(C)C(=O)OC(C)(C)C)cc2)cc(F)cc1[N+](=O)[O-]	B1345	1	43	742766052
861	C=CC(=O)Nc1ccc(-c2noc(-c3cc4ccccc4n3CC(F)(F)F)n2)cc1[N+](=O)[O-]	B1345	1	44	521506488
862	C=CC(=O)Nc1ccnc([C@H](C)Sc2nc3ccccc3c(=O)n2-c2ccc(C)c(F)c2)n1	B1345	1	45	559629700
863	C=CC(=O)Nc1c(C#N)c(-c2ccc(OC)c(OC)c2)nc2c(-c3ccc(Cl)cc3)cnn12	B1345	1	46	15085127
864	C=CC(=O)Nc1ccc(C(=O)[C@@H](C#N)c2nc3cc(C(F)(F)F)ccc3s2)cc1[N+](=O)[O-]	B1345	1	47	41549160
865	C=CC(=O)Nc1nc(-c2ccc(C(=O)OC[C@@H]3CCCN3C(=O)OC(C)(C)C)cc2)cs1	B1345	1	48	775884853
866	C=CC(=O)Nc1nnc(C2CCN(C(=O)c3cccnc3Sc3ccc(C)cc3C)CC2)o1	B1345	1	49	1300214252
867	C=CC(=O)Nc1c(C(=O)OC(C)(C)C)c2nc3ccccc3nc2n1-c1cc(C)ccc1OC	B1345	1	50	5066002
868	C=CC(=O)N1CC[C@@]2(CCN(C(=O)CCn3c(S)nnc3-c3ccc(C)cc3)C2)C1	B1356	0	1	159017884
869	C=CC(=O)Nc1nc([C@@H](C#N)C(=O)[C@@H]2CN(C)C(=O)c3ccccc32)nc2ccccc12	B1356	0	2	1342596179
870	C=CC(=O)N1CCC(n2nnc(C(=O)N[C@@H]3CCO[C@@H](c4ccccc4)C3)c2C)CC1	B1356	0	3	575921126
871	C=CC(=O)N1CCC[C@H]1c1nnc(N2CC[C@@H](C)[C@@H](O)C2)n1C[C@@H]1CCC(F)(F)C1	B1356	0	4	1579426817
872	C=CC(=O)NC[C@H]1CCCn2ncc(C(=O)N3CCC[C@H]3c3ccc4c(c3)OCO4)c21	B1356	0	5	592526467
873	C=CC(=O)N1CCC2(CC1)c1[nH]cnc1CCN2C(=O)c1csc(-c2ccco2)n1	B1356	0	6	1122130303
874	C=CC(=O)Nc1ncnc2c1ncn2[C@H](C)C(=O)N1CC[C@](C)(c2cccc(F)c2)C1	B1356	0	7	616516951
875	C=CC(=O)N1CCOC[C@@H]1CC(=O)Nc1ccc(-c2nnc3n2CCCCCC3)cc1	B1356	0	8	1332077763
876	C=CC(=O)Nc1c(F)cc(Cl)cc1C(=O)N1CCC2(CC1)CC(C(=O)OC)=NO2	B1356	0	9	281361344
877	C=CC(=O)NC1CCN(c2ccc(-c3noc(C(=O)N4CCC(C)CC4)n3)cc2)CC1	B1356	0	10	843142264
878	C=CC(=O)NC[C@@H]1CN(C(=O)c2csc(-c3cnccn3)n2)CC[C@H]1C(F)(F)F	B1356	0	11	638560494
879	C=CC(=O)N1CCC2(CCCC[C@H]2NC(=O)[C@@H](C)n2nnc(-c3ccccc3)n2)CC1	B1356	0	12	877407052
880	C=CC(=O)N1CC[C@@]2(CCN(C(=O)Nc3cc(C(C)(C)C)nn3-c3ncccn3)C2)C1	B1356	0	13	333351474
881	C=CC(=O)N(Cc1ccc(-c2nn[nH]n2)cc1C(F)(F)F)[C@@]1(C)CC(C)(C)OC1=O	B1356	0	14	1590080769
882	C=CC(=O)N(Cc1c(C(F)(F)F)nc2n1CCCC2)[C@H]1C[C@H](O)[C@H]1n1cc(C)cn1	B1356	0	15	1550174287
883	C=CC(=O)N1CC[C@@H](NS(=O)(=O)c2c(C(=O)OC)sc3ccccc23)C[C@H]1C	B1356	0	16	262745349
884	C=CC(=O)NC1(c2noc(-c3cc(S(C)(=O)=O)ccc3Br)n2)CCC1	B1356	0	17	261826297
885	C=CC(=O)N1CC[C@@](C(=O)Nc2ccc(Sc3nncn3C)cc2)(C(F)(F)F)C1	B1356	0	18	662457681
886	C=CC(=O)N1CCC(n2nnc(C(=O)N[C@H](C)[C@@H]3Oc4ccccc4[C@@H]3C)c2C)CC1	B1356	0	19	430064666
887	C=CC(=O)N1[C@@H](C)[C@@H](c2cccc([N+](=O)[O-])c2)[C@H]([N+](=O)[O-])[C@@]12C(=O)Nc1ccccc12	B1356	0	20	408566269
888	C=CC(=O)N[C@H]1CN(C(=O)c2csc(-c3cnn(C)c3)n2)CC[C@@H]1c1ccccc1	B1356	0	21	1553745740
889	C=CC(=O)Nc1ncc2c(n1)CN(C(=O)c1cn(C)nc1-c1ccccc1Cl)CC2	B1356	0	22	1633027913
890	C=CC(=O)Nc1ncnc2c1ncn2CCC(=O)N1CCc2ccc(F)cc2[C@H](C)C1	B1356	0	23	616566973
891	C=CC(=O)N1C[C@@H](OC)C[C@@]1(C)C(=O)Nc1ccc(-c2noc(C(F)(F)F)n2)cc1	B1356	0	24	637970260
892	C=CC(=O)N[C@@H]1CN(C(=O)c2ccc(-c3ccsc3)nc2C)C[C@H]1c1cnn(C)c1	B1356	0	25	572878717
893	C=CC(=O)Nc1c(C(=O)N2CC3(CCCN3C(=O)/C(C)=C\C)C2)sc2nccnc12	B1356	0	26	1845968483
894	C=CC(=O)N1CCC[C@@H](c2nn(C)cc2C(=O)Nc2ncc(Br)s2)C1	B1356	0	27	639033797
895	C=CC(=O)N1C[C@@H](C#N)[C@H](NC(=O)c2cc(C(C)C)nc3c2c(C)nn3C(C)(C)C)C1	B1356	0	28	834521191
896	C=CC(=O)N1CCN(c2ncc(NC(=O)c3c4c(nc5ccccc35)CCC4)cn2)CC1	B1356	0	29	1333197828
897	C=CC(=O)N(C1CCOCC1)[C@H]1CCCN(C(=O)Nc2nnc(C(F)(F)F)s2)C1	B1356	0	30	878032886
898	C=CC(=O)N1CCC([C@@H]2CCCN(C(=O)Nc3ccc(-c4cnn(C)c4)nn3)C2)CC1	B1356	0	31	659011075
899	C=CC(=O)N1CCN(C(=O)c2nn(-c3ccc(F)cc3C)cc2O)C[C@@H]1c1ccncc1	B1356	0	32	367084090
900	C=CC(=O)N1CCC(c2nc(-c3ccc4[nH]c(C)c(C)c4c3)no2)(S(C)(=O)=O)CC1	B1356	0	33	822760016
901	C=CC(=O)N1CCN(C(=O)Nc2nc3c(s2)COCC3)[C@H](c2ccc(OC)cc2)C1	B1356	0	34	883541977
902	C=CC(=O)N1C[C@H](NC(=O)c2cc3c(C)nn(-c4ccc(F)cc4)c3s2)[C@@H](C#N)C1	B1356	0	35	834511716
903	C=CC(=O)N1CC[C@@H]2CCN(C(=O)Nc3nc4c(s3)CCC[C@H]4C(=O)OCC)C[C@H]21	B1356	0	36	591308422
904	C=CC(=O)N1CCN(C(=O)c2noc(-c3cccc(F)c3)n2)C[C@H]1c1ccc(O)cc1	B1356	0	37	1557765952
905	C=CC(=O)N1CCN(c2nc(C3CCCCC3)nc3sc4c(c23)CCC4)C[C@@H]1C(N)=O	B1356	0	38	520990336
906	C=CC(=O)N1CCC(c2cc(N3CCC(n4c(=O)[nH]c5ccccc54)CC3)ncn2)CC1	B1356	0	39	67805716
907	C=CC(=O)N1Cc2ccc(NC(=O)C(=O)N3CCC(c4noc(C(C)C)n4)CC3)cc2C1	B1356	0	40	415263965
908	C=CC(=O)N1CCc2sc(C(=O)Nc3c(C)n(C)n(-c4ccccc4)c3=O)cc2C1	B1356	0	41	662341826
909	C=CC(=O)N(C1[C@H]2CC[C@H]1CC(NC(=O)OC(C)(C)C)C2)[C@H]1CCc2c(nnn2C)C1	B1356	0	42	926668790
910	C=CC(=O)N1CC[C@](O)(c2ccccn2)[C@H](N2CCC(c3nc4c(s3)CCC4)CC2)C1	B1356	0	43	1875395060
911	C=CC(=O)N(C1CCOCC1)[C@H]1CCCN(c2nc(C(F)(F)F)nc3[nH]cnc23)C1	B1356	0	44	882725639
912	C=CC(=O)N1CCN(c2cc(-c3nn[nH]n3)c(Br)cn2)C[C@H]1c1ccccc1	B1356	0	45	1571267516
913	C=CC(=O)N1CCC(c2csc(NC(=O)[C@H]3CN(C(C)=O)c4ccccc4O3)n2)CC1	B1356	0	46	1345753829
914	C=CC(=O)N1CCN(c2noc(-c3n[nH]c(-c4ccccc4)c3Br)n2)CC1	B1356	0	47	823314442
915	C=CC(=O)N(/C=C1\C(=O)NC(=O)c2ccccc21)Cc1nnc2ccc(C(F)(F)F)cn12	B1356	0	48	783681713
916	C=CC(=O)N1CCC(c2ncc(C(=O)N[C@@H]3CN(C(=O)OC(C)(C)C)C[C@H]3C)o2)CC1	B1356	0	49	1579436391
917	C=CC(=O)Nc1ccc2sc(C(=O)NC3(C(=O)N4CCOCC4)CCCCC3)cc2c1	B1356	0	50	1523487821
918	C=CC(=O)Nc1c(C(=O)Nc2ccc(-c3nc(CC)no3)cc2Cl)cc(F)cc1[N+](=O)[O-]	B14	0	1	544363624
919	C=CC(=O)Nc1nc(=N[C@@H](C)c2oc3ccc(OC)cc3c2C)[nH]c2cc(OC)c(OC)cc12	B14	0	2	521111948
920	C=CC(=O)Nc1nc(N[C@H]2CCO[C@H]2c2ccc(Cl)cc2)nc2cc(OC)c(OC)cc12	B14	0	3	302013184
921	C=CC(=O)Nc1c(-c2nc(CC(=O)Nc3ccc(C)cc3)no2)cc2ccccc2c1[N+](=O)[O-]	B14	0	4	904246247
922	C=CC(=O)Nc1nc(S[C@H](c2ccccc2)c2ccccc2C)c(C#N)cc1-c1nn[nH]n1	B14	0	5	1592252987
923	C=CC(=O)Nc1c(NC(=O)C2CCN(c3noc4ccc(Cl)cc34)CC2)cccc1C(=O)OC	B14	0	6	511398564
924	C=CC(=O)Nc1c(C(=O)Nc2ccnn2Cc2c(Cl)cccc2Cl)cnn1-c1ccccn1	B14	0	7	645268641
925	C=CC(=O)Nc1ncc(Cl)cc1S(=O)(=O)Oc1ccc([C@@H](C)NC(=O)OC(C)(C)C)cc1	B14	0	8	767600596
926	C=CC(=O)Nc1c(Cl)cc(C(=O)Nc2nc3ccc(OCC)cc3s2)cc1[N+](=O)[O-]	B14	0	9	747657815
927	C=CC(=O)Nc1cccc([N+](=O)[O-])c1C(=O)Nc1nc(-c2ccc(OC)c(Cl)c2)cs1	B14	0	10	500310638
928	C=CC(=O)Nc1nc(Oc2ccc(NC(=O)c3ccc(C(C)(C)C)cc3)cc2)ncc1[N+](=O)[O-]	B14	0	11	301156373
929	C=CC(=O)Nc1nc(COC)ncc1C(=O)Nc1nc(-c2cccc3ccccc23)c(C)s1	B14	0	12	506519474
930	C=CC(=O)Nc1c(C(=O)Nc2ccc(-c3noc(C(F)(F)F)n3)cc2)sc2ncccc12	B14	0	13	1626492498
931	C=CC(=O)Nc1nc(N)c2c(-c3cccc(Oc4ccccc4)c3)c3c(nc2n1)CCCC3=O	B14	0	14	20673526
932	C=CC(=O)Nc1cnnc(NN=C2CCCC[C@H]2[C@H]2CCCN2C(=O)OC(C)(C)C)c1Cl	B14	0	15	1323989224
933	C=CC(=O)Nc1ncnc(Nc2ccc(Cl)cc2C(=O)c2ccccc2Cl)c1[N+](=O)[O-]	B14	0	16	4059587
934	C=CC(=O)Nc1nc(NCc2cn(-c3ccccc3)nc2-c2ccncc2)nc2ccccc12	B14	0	17	301901265
935	C=CC(=O)Nc1c(C(=O)Nc2sc3c(c2-c2nc4ccccc4s2)CCC3)cnn1C	B14	0	18	680580635
936	C=CC(=O)Nc1c(C(=O)NC(C)(C)C)sc2nc(SC)nc(-c3cccc(OC)c3)c12	B14	0	19	602871
937	C=CC(=O)Nc1nc(CSC(=S)N2C[C@H](C)C[C@H](C)C2)nc(Nc2ccc(C)cc2)n1	B14	0	20	18168120
938	C=CC(=O)Nc1c(C(=O)Nc2cc(C3CC3)nn2-c2ccccc2)sc2nc(C)nc(C)c12	B14	0	21	32932326
939	C=CC(=O)Nc1ccc2c(S(N)(=O)=O)cccc2c1/N=N/c1ccc([N+](=O)[O-])cc1Cl	B14	0	22	111392181
940	C=CC(=O)Nc1cccnc1C(=O)Nc1nc(C)c(-c2nc3ccccc3n2C(F)F)s1	B14	0	23	1654166141
941	C=CC(=O)Nc1nc(C2CC2)ncc1-c1noc(-c2cc3c(OC(F)(F)F)cccc3[nH]2)n1	B14	0	24	1255970669
942	C=CC(=O)Nc1ccc(NC(=O)c2cc(-c3ccc(F)cc3)nc3onc(C)c23)cc1[N+](=O)[O-]	B14	0	25	819919679
943	C=CC(=O)Nc1ccc(NC(=O)c2c(-n3cccc3)sc3c2CCSC3)cc1[N+](=O)[O-]	B14	0	26	819899036
944	C=CC(=O)Nc1nccnc1C(=O)Nc1nc(-c2cc(C)n(-c3ccc(C)cc3)c2C)cs1	B14	0	27	822888164
945	C=CC(=O)Nc1nc(OC)ncc1-c1noc(-c2[nH]ccc2-c2c(Cl)cccc2Cl)n1	B14	0	28	426229272
946	C=CC(=O)Nc1cc(-c2nc([C@H](NC(=O)OC(C)(C)C)c3ccccc3)no2)cc(Cl)n1	B14	0	29	1318476424
947	C=CC(=O)Nc1sc([C@@](O)(c2nc3ccccc3s2)C(F)(F)F)cc1C(=O)OCC	B14	0	30	8941371
948	C=CC(=O)Nc1oc2c(CN3CCCCC3)c(O)c(CC)cc2c(=O)c1-c1nc(C)cs1	B14	0	31	795543
949	C=CC(=O)Nc1nc(Cn2ccnc2[C@H](O)C2CCCCC2)nc2sc3c(c12)CCCC3	B14	0	32	849943109
950	C=CC(=O)Nc1cc(-c2noc(CCc3cc(C(C)(C)C)c(O)c(C(C)(C)C)c3)n2)ncn1	B14	0	33	820964683
951	C=CC(=O)Nc1ccc([N+](=O)[O-])cc1-c1nc(-c2c[nH]c3ccc(C(=O)OC)cc23)cs1	B14	0	34	780155479
952	C=CC(=O)Nc1nc(SCc2cccnc2)nn1C(=O)Nc1ccc(Cl)c(Cl)c1	B14	0	35	20086047
953	C=CC(=O)Nc1nc(Cl)cc(NN=Cc2c(C)nn(-c3cccc(Cl)c3)c2Cl)n1	B14	0	36	778548339
954	C=CC(=O)Nc1ccc(NC(=O)c2ccc(-c3ccc4c(c3)OCCO4)s2)cc1[N+](=O)[O-]	B14	0	37	819909687
955	C=CC(=O)Nc1c(Cl)cc([C@H](C)Nc2cnn(Cc3nnc4n3CCCC4)c2)cc1Cl	B14	0	38	774489184
956	C=CC(=O)Nc1ccc(C=Nn2c(S)nnc2-c2ccc(OC(F)F)cc2)c(Cl)c1	B14	0	39	1117717529
957	C=CC(=O)Nc1ncc([N+](=O)[O-])cc1C(=O)Nc1nc(-c2ccccc2)c(C(C)C)s1	B14	0	40	546084843
958	C=CC(=O)Nc1nc(N2CCCCC2)nc2c1[C@@H](c1ccc(OCC)cc1)C1=C(CCCC1=O)N2	B14	0	41	20635454
959	C=CC(=O)Nc1nc(N)c(-c2ccc(Cl)c(Cl)c2)c(COc2ccc([N+](=O)[O-])c(C)c2)n1	B14	0	42	37868597
960	C=CC(=O)N(CC(=O)Nc1c(C)nn(-c2ccc(C)cc2)c1C)[C@@H](C)c1ccc2nc(O)oc2c1	B14	0	43	1196573562
961	C=CC(=O)Nc1cc(C)nc(SCc2nc3scc(-c4ccccc4Cl)c3c(=O)[nH]2)n1	B14	0	44	31745729
962	C=CC(=O)Nc1ncc([N+](=O)[O-])cc1C(=O)Nc1ccc(Oc2cccc(F)c2)c2ccncc12	B14	0	45	544737616
963	C=CC(=O)Nc1cc(N)nc(S[C@@H](C)c2ncc(-c3ccc(Cl)cc3Cl)o2)n1	B14	0	46	178937870
964	C=CC(=O)Nc1c(C(=O)Nc2ccccc2)c(-c2cccs2)nn1-c1ccc([N+](=O)[O-])cc1	B14	0	47	1035536
965	C=CC(=O)Nc1nc(CN2[C@H](C)CO[C@@H](c3ccccc3)[C@@H]2C)nc(Nc2ccccc2C)n1	B14	0	48	732208965
966	C=CC(=O)Nc1cc(C(=O)OCc2nc(O)c3cccc(C)c3n2)ccc1Oc1ccccc1	B14	0	49	728732551
967	C=CC(=O)Nc1nc(C)nc2sc(C(=O)Nc3nc([C@@H]4C[C@H]5CC[C@H]4C5)cs3)c(C)c12	B14	0	50	791367748
968	C=CC(=O)N(CC(=O)Nc1nc(-c2c[nH]c3ccccc23)cs1)[C@@H](C)[C@@H]1OCCc2sccc21	B1416	3	1	1327729728
969	C=CC(=O)Nc1ccc(N(C(=O)C(=O)Nc2cc(-c3ccsc3)nn2C)C2CCCCC2)cc1	B1416	3	2	787555467
970	C=CC(=O)Nc1nc(CN2CCC(O)(Cc3cccc(F)c3)CC2)nc2sc3c(c12)CC[C@@H](C)C3	B1416	3	3	473441572
971	C=CC(=O)Nc1noc2cc(CNC(=O)Cc3c(C)nn(-c4ccc(C)c(Cl)c4)c3C)ccc12	B1416	3	4	1643206051
972	C=CC(=O)Nc1cc(F)c([N+](=O)[O-])cc1C(=O)Nc1cc(C)nn1-c1cccc(C(F)(F)F)c1	B1416	3	5	801869547
973	C=CC(=O)Nc1cccc(N(C(=O)C(=O)Nc2sc3c(c2C(=O)OC)CCCC3)C2CCCC2)c1	B1416	3	6	440045308
974	C=CC(=O)Nc1cc(C(=O)OCC(=O)Nc2c(Cl)cc(Cl)cc2C(=O)OC)ccc1Cl	B1416	3	7	29459088
975	C=CC(=O)N(c1ccccc1F)c1cc(F)ccc1NC(=O)Cc1c(C)nc2cc(O)nn2c1C	B1416	3	8	578793336
976	C=CC(=O)Nc1c(C(=O)Nc2ccc(C)cc2)sc2nc(N3CCOCC3)c3c(c12)CCCC3	B1416	3	9	13689368
977	C=CC(=O)Nc1c(C(=O)Nc2cccc3c2CCN3C(=O)OC(C)(C)C)cnn1Cc1ccccc1	B1416	3	10	1294775544
978	C=CC(=O)Nc1ccc(C(=O)N2CCCc3cc(CNC(=O)OC(C)(C)C)ccc32)cc1[N+](=O)[O-]	B1416	3	11	731022533
979	C=CC(=O)Nc1c(C(=O)Nc2ccc(N3CCC(OC)CC3)c(C(F)(F)F)c2)cnn1C(C)C	B1416	3	12	758016113
980	C=CC(=O)Nc1nc(N[C@H](c2cccc(S(C)(=O)=O)c2)c2ccc(F)c(F)c2)nc2ccccc12	B1416	3	13	301913186
981	C=CC(=O)Nc1c(NC(=O)c2c(-c3cccc(Br)c3)noc2C)cccc1C(=O)OC	B1416	3	14	619813338
982	C=CC(=O)Nc1cc(=O)[nH]c(SCC(=O)c2cc(C)n(-c3ccc(Cl)c(Cl)c3)c2C)n1	B1416	3	15	3287683
983	C=CC(=O)Nc1c(C(=O)NCc2nc3c(s2)C[C@@H](c2ccccc2)CC3)cc(F)cc1[N+](=O)[O-]	B1416	3	16	468732009
984	C=CC(=O)Nc1nc(CN2[C@@H]3CCCC[C@H]3[C@H](C(=O)N[C@@H](C)CC)C[C@@H]2C)nc2oc(C)c(C)c12	B1416	3	17	493889668
985	C=CC(=O)Nc1nc(C)nc2sc(C(=O)N(C)[C@H](CO)c3cccc(Cl)c3Cl)c(C)c12	B1416	3	18	1644619021
986	C=CC(=O)N[C@]1(c2ccc(-c3nc4n(c3-c3ccccc3)COc3ccncc3-4)cc2)C[C@@](C)(O)C1	B1416	3	19	1857656583
987	C=CC(=O)Nc1ccccc1-c1nc(-c2cc(C)n(-c3ccc(S(N)(=O)=O)cc3)c2C)cs1	B1416	3	20	813237918
988	C=CC(=O)Nc1nc(C2CCN(C(=O)c3scnc3C)CC2)ccc1C(=O)Nc1ccc(F)cc1	B1416	3	21	19765898
989	C=CC(=O)Nc1ccc(C(c2ccc(N)c([N+](=O)[O-])c2)(C(F)(F)F)C(F)(F)F)cc1[N+](=O)[O-]	B1416	3	22	8926456
990	C=CC(=O)Nc1cccc(-c2noc(-c3ccc(NS(=O)(=O)c4ccc(F)c(C)c4)cc3)n2)c1	B1416	3	23	731797616
991	C=CC(=O)Nc1c(Br)cc(Cl)cc1C(=O)OCC(=O)Nc1cc(C(C)(C)C)no1	B1416	3	24	735720025
992	C=CC(=O)Nc1c(C(=O)N[C@H]2C[C@H]3CC[C@@H](C2)N3C(=O)/C=C/C2CCCCC2)sc2nccnc12	B1416	3	25	1800121719
993	C=CC(=O)Nc1cc(C(F)(F)F)ccc1C(=O)OCC(=O)Nc1sc2c(c1C#N)CCCCC2	B1416	3	26	23083964
994	C=CC(=O)Nc1c(C(=O)Nc2ccc(OC)c(OC)c2)c2ccccc2n1C(=O)c1ccc(F)cc1	B1416	3	27	28535410
995	C=CC(=O)Nc1nc(C2CC2)ncc1C(=O)Nc1cccc(C(=O)N2CCc3sccc3C2)c1C	B1416	3	28	672722767
996	C=CC(=O)Nc1c(Br)cc(Br)cc1CNc1cccc(-n2cnnn2)c1C	B1416	3	29	547420944
997	C=CC(=O)N(CC(=O)Nc1oc(C)c2c(C)nnc(O)c12)C(C)(C)c1ccc(Cl)c(Cl)c1	B1416	3	30	585750683
998	C=CC(=O)N(Cc1nc(O)c2c(-c3ccc(C)cc3)c(C)sc2n1)[C@H]1CCC(=O)N[C@@H]1C1CC1	B1416	3	31	569947529
999	C=CC(=O)Nc1ncncc1CNC(=O)c1nn(-c2ccc(Cl)cc2Cl)c2c1CCCCC2	B1416	3	32	534492255
1000	C=CC(=O)Nc1nccnc1C(=O)Nc1nc2cc(Br)ccc2n1-c1ccc(C)cc1	B1416	3	33	465335093
1001	C=CC(=O)Nc1nsc(N2CCN(C(=O)N[C@@H]3CCCCC[C@H]3c3ccc(Cl)cc3)CC2)n1	B1416	3	34	1564742876
1002	C=CC(=O)Nc1nnc(-c2ccc(OCC(=O)Nc3cc(C(F)(F)F)cc(C(F)(F)F)c3)cc2)o1	B1416	3	35	439197182
1003	C=CC(=O)N(c1ccc(C(=O)Nc2[nH]nc(N3CCOCC3)c2C#N)cc1)c1ccccc1C(C)(C)C	B1416	3	36	1643403763
1004	C=CC(=O)Nc1c(C(=O)OCC(=O)Nc2c(Cl)cc(Cl)cc2Cl)cc(C)cc1[N+](=O)[O-]	B1416	3	37	727900600
1005	C=CC(=O)Nc1cc(C(=O)Nc2cc(OC)c(OC)cc2C(=O)N2[C@H](C)CCC[C@@H]2C)cc(Cl)n1	B1416	3	38	726767557
1006	C=CC(=O)Nc1c(C(=O)NC2(c3cccc(OC(F)(F)F)c3)CCOCC2)sc2ncccc12	B1416	3	39	1467609285
1007	C=CC(=O)N(c1ccc(F)cc1)c1cc(Cl)ccc1NS(=O)(=O)c1ccc2ncnc(O)c2c1	B1416	3	40	564063582
1008	C=CC(=O)N(C[C@@]1(O)CCCN(C(=O)OC(C)(C)C)C1)[C@@H](C)c1nc2ccccc2n1C(F)F	B1416	3	41	1169285234
1009	C=CC(=O)N(C[C@@H]1COC(C)(C)N1C(=O)OC(C)(C)C)[C@@H]1C[C@@H](NC(=O)OC(C)(C)C)C12CCC2	B1416	3	42	1660190833
1010	C/C=C/C(=O)Nc1c(C(=O)Nc2nccn2Cc2ccc(Br)cc2)cc(F)cc1[N+](=O)[O-]	B1416	3	43	446677881
1011	C/C=C/C(=O)Nc1c(C(=O)N[C@@H](C)c2c(C)nn(CC(F)(F)F)c2C)cnn1-c1ccccc1C	B1416	3	44	546698393
1012	C/C=C/C(=O)N(c1ccc(F)cc1)c1ccc(NC(=O)c2cnc3c(c2)NC(=O)CO3)c2cnccc12	B1416	3	45	770745905
1013	C/C=C/C(=O)N[C@@H]1CC(C)(C)C[C@](C)(CNc2ccc(S(=O)(=O)C(F)(F)F)cc2[N+](=O)[O-])C1	B1416	3	46	4284108
1014	C/C=C/C(=O)N(Cc1nc(O)c2c(C)c(C)sc2n1)[C@H](CCO)c1ccccc1Br	B1416	3	47	541952663
1015	C/C=C/C(=O)Nc1ncncc1CNC(=O)[C@H](c1cccc(Cl)c1Cl)N(C)C(=O)OC(C)(C)C	B1416	3	48	1150387740
1016	C/C=C/C(=O)N1C[C@@H](c2cccc(OC)c2)[C@H](c2cc(O)nc(NCc3ccc(Cl)cc3)n2)C1	B1416	3	49	12163659
1017	C/C=C/C(=O)N([C@@H](C)c1ccc(NC(=O)c2ccc(F)cc2)cc1)[C@@H](C)c1nc(N)nc(Cl)n1	B1416	3	50	1459835818
1018	C=CC(=O)Nc1nc([C@H](C)[NH+]2CC[C@H](N(C)Cc3noc(C(C)C)n3)C2)nc2sc(C)c(C)c12	B1561	0	1	538149340
1019	C=CC(=O)N(Cc1nnc(-c2cc3c(s2)CCCC3)o1)[C@@]1(CO)COc2ccccc2C1	B1561	0	2	528649437
1020	C=CC(=O)N(Cc1ncc(C2OCCO2)s1)[C@@H]1CCCC[C@H]1NC(=O)OC(C)(C)C	B1561	0	3	822508211
1021	C=CC(=O)N([C@H](C)c1cc(C)sc1C)[C@H]1CCN(c2sccc2-c2nn[nH]n2)C1=O	B1561	0	4	826261525
1022	C=CC(=O)N1CCC[C@@H]1Cn1cc(C(=O)Nc2cc3oc4ccccc4c3cc2OC)nn1	B1561	0	5	843359116
1023	C=CC(=O)N(Cc1ccc([N+](=O)[O-])c(OC)c1O)[C@H]1CCCN(C(=O)OC(C)(C)C)CC1	B1561	0	6	373207257
1024	C=CC(=O)N(Cc1c[nH]nc1-c1ccc2c(c1)OCCO2)[C@H](C)c1nc(C(C)(C)C)no1	B1561	0	7	191576165
1025	C=CC(=O)N1CCC(n2cc(NC(=O)c3cnc(-c4ccc(OC)cc4)s3)cn2)CC1	B1561	0	8	843457937
1026	C=CC(=O)N1CC[C@@H](C)[C@@H]1Cn1c(Nc2ccn(C)n2)nnc1-c1ccc(Cl)cc1F	B1561	0	9	1576752168
1027	C=CC(=O)N[C@@H]1CCc2ncc(NC(=O)N3CCC[C@@H](c4noc(C(C)C)n4)C3)cc2C1	B1561	0	10	333280090
1028	C=CC(=O)Nc1ncc(C(=O)N2CCC3(CCCN(C(=O)[C@H](S)C(C)C)C3)CC2)s1	B1561	0	11	1806060833
1029	C=CC(=O)N(c1ccc(F)cc1F)c1ccccc1NC(=O)[C@@H]1CCc2nnc(O)n2C1	B1561	0	12	1137901537
1030	C=CC(=O)N1CCCO[C@H](CNC(=O)Nc2cc(C(F)(F)F)ccc2-c2nc(C)no2)C1	B1561	0	13	584457789
1031	C=CC(=O)N1C[C@@H](C)N(C(=O)Nc2ccc(Oc3ccc(-c4nn[nH]n4)cc3)cc2)C[C@H]1C	B1561	0	14	1609170585
1032	C=CC(=O)N1CC[C@H](c2ccc(F)cc2)[C@H](NC(=O)Nc2ccc(-c3nc(C)no3)nc2)C1	B1561	0	15	659016053
1033	C=CC(=O)N1CCC[C@@H](C(=O)Nc2cc3c(cc2NC(=O)c2cccs2)OCCO3)C1	B1561	0	16	262474274
1034	C=CC(=O)N1CC[C@H](c2cc(C(=O)Nc3ccc(-c4noc(C(F)(F)F)n4)cc3)[nH]n2)C1	B1561	0	17	279109921
1035	C=CC(=O)N1CCOc2ccc(NC(=O)Cc3csc(NC(=O)C(C)(C)C)n3)cc2C1	B1561	0	18	291101001
1036	C=CC(=O)N1C[C@@H](NC(=O)Nc2ccccc2-c2nncn2C(C)C)CC2(CCOCC2)C1	B1561	0	19	926054502
1037	C=CC(=O)N(Cc1ccc(-c2nn[nH]n2)s1)C1CCC2(CC1)C(=O)Nc1ccccc12	B1561	0	20	1593412422
1038	C=CC(=O)N1C[C@@H](C#N)[C@H](NC(=O)Nc2c(-c3ccc(C)cc3)csc2C(=O)OC)C1	B1561	0	21	841237489
1039	C=CC(=O)Nc1ncnc2cc(C(=O)N3C[C@@H](CNC(=O)OC(C)(C)C)C[C@H]3C)ccc12	B1561	0	22	830944137
1040	C=CC(=O)Nc1c(Cl)ccc(C(=O)N2CC[C@@](O)(c3cn(C(C)C)nn3)C2)c1Cl	B1561	0	23	794596364
1041	C=CC(=O)Nc1ncc2c(n1)CN(C(=O)Cc1ccc(NC(=O)OC(C)(C)C)cc1)CC2	B1561	0	24	857974659
1042	C=CC(=O)NC1(c2noc([C@@H]3CCCN(C(=O)c4ccc5[nH]ncc5c4)C3)n2)CCCC1	B1561	0	25	261904156
1043	C=CC(=O)Nc1ncnc2cc(C(=O)Nc3cc(N(C)C)c(Br)cn3)ccc12	B1561	0	26	1636767290
1044	C=CC(=O)Nc1nc(N2CC[C@@]3(CCCN(Cc4ccc(F)cc4)C3)C2)c2nc[nH]c2n1	B1561	0	27	426372327
1045	C=CC(=O)Nc1nc(CN2C[C@H](NC(C)=O)CC[C@@H]2C(F)(F)F)nc2oc(C)c(C)c12	B1561	0	28	332657795
1046	C=CC(=O)Nc1ncnc2cc(C(=O)NCC3=CCN(C(=O)OC(C)(C)C)CC3)ccc12	B1561	0	29	832537336
1047	C=CC(=O)Nc1ccc2c(c1)CN(C(=O)N[C@@H](c1nnc3ccccn13)C(C)C)CCO2	B1561	0	30	891483884
1048	C=CC(=O)NCc1cc(NC(=O)C2=C(C)N(C)c3ncnn3[C@H]2C)cc(C(F)(F)F)c1	B1561	0	31	843474201
1049	C=CC(=O)Nc1c(C(=O)Nc2cc(Br)cc(C(=O)OC)c2C)c(C)nn1C	B1561	0	32	416280294
1050	C=CC(=O)Nc1cccc([N+](=O)[O-])c1C(=O)N=c1ccn(-c2ccc(C#N)cc2Cl)[nH]1	B1561	0	33	541142875
1051	C=CC(=O)N[C@@H]1CN(Cc2nc(O)c3c4c(sc3n2)CCC4)C[C@@H]1c1ccc(F)cc1	B1561	0	34	1553731593
1052	C=CC(=O)Nc1nc(CN2CCNC(=O)[C@H]2c2ccccc2Cl)nc2oc(C)c(C)c12	B1561	0	35	183526421
1053	C=CC(=O)Nc1nc(C2CCCC2)ncc1C(=O)N=c1ccn(-c2cccc(F)c2C#N)[nH]1	B1561	0	36	504328730
1054	C=CC(=O)Nc1c(Cl)ccc(C(=O)N2CC[C@@H](c3cc(O)nc(N(C)C)n3)C2)c1Cl	B1561	0	37	864837234
1055	C=CC(=O)N1C[C@@H](NC(=O)Nc2ccc(Oc3cccnn3)cc2)CC2(CCOCC2)C1	B1561	0	38	926178203
1056	C=CC(=O)N(C1CCOCC1)[C@@H]1CCCN(C(=O)N[C@@H](C)c2ccc3nc(O)oc3c2)C1	B1561	0	39	883802166
1057	C=CC(=O)N1C[C@H](NC(=O)Nc2ccc(Oc3ncc(Cl)cn3)c(Cl)c2)[C@@H](C#N)C1	B1561	0	40	841222003
1058	C=CC(=O)Nc1cc(-c2cc(C(C)(C)C)oc2C)nn1-c1ccc(S([NH-])(=O)=O)cc1	B1561	0	41	1047088
1059	C=CC(=O)N(c1ccc(Nc2nc(Cl)nc3[n-]cnc23)cc1)c1cccc(OC)c1	B1561	0	42	1651286410
1060	C=CC(=O)Nc1nc(C[NH2+]C2(c3noc(C)n3)CCCCC2)nc2sc3c(c12)CCCC3	B1561	0	43	298612996
1061	C=CC(=O)Nc1c(C(=O)O[C@@H]2CCN(c3ccc(Cl)c(Cl)c3)C2=O)cnn1-c1ccccn1	B1561	0	44	815310021
1062	C=CC(=O)N(c1ccccc1)c1cc(Cl)ccc1NC(=O)c1cc2c(=O)n(C)c(=O)n(C)c2n1C	B1561	0	45	576221832
1063	C=CC(=O)Nc1nc(CN2CCN(C(=O)c3cc(-c4cccc(Cl)c4)no3)CC2)nc2ccccc12	B1561	1	1	522161954
1064	C=CC(=O)Nc1cc(-c2noc([C@H]3CCCN(C(=O)c4ccc(Br)cc4C)C3)n2)ncn1	B1561	1	2	820998593
1065	C=CC(=O)N(CC(=O)Nc1cccc2nsnc12)[C@@H](C)c1cc2c(cc1Br)OCCO2	B1561	1	3	540376923
1066	C=CC(=O)Nc1nc(CN2CCO[C@@H](c3cc(C(F)(F)F)cc(C(F)(F)F)c3)C2)nc(N(C)C)n1	B1561	1	4	1307711674
1067	C=CC(=O)N(Cc1nnc2n1CCCC2)[C@@H](C)C(=O)Nc1ccc2c(c1)OC1(CCCCC1)O2	B1561	1	5	439650192
1068	C=CC(=O)N1C(C)(C)C=C(CC(=O)N2CCO[C@@H](c3cccc(-c4cnc(N)nc4)n3)C2)CC1(C)C	B1561	1	6	257247171
1069	C=CC(=O)N([C@@H](C)c1cnn(-c2ccc(F)cc2)c1C)[C@H]1CCC(=O)N[C@@H]1c1cncn1C	B1561	1	7	1553744833
1070	C=CC(=O)N([C@H]1CCCN(c2ccc(-c3nn[nH]n3)cc2)C1=O)[C@@H](C)c1ccc(Cl)nc1	B1561	1	8	824545382
1071	C=CC(=O)N1CCC[C@@]2(C[C@@H]2C(=O)Nc2ccc(-c3csc(N4CCOCC4)n3)cc2)C1	B1561	1	9	848406775
1072	C=CC(=O)N([C@@H]1CCSc2c(F)cccc21)[C@H](C(=O)OC)c1ccc(-c2nn[nH]n2)cc1	B1561	1	10	736897577
1073	C=CC(=O)N(Cc1cnc2n[nH]c(C)c2c1)Cc1nnc2c(Cl)cc(C(F)(F)F)cn12	B1561	1	11	613777274
1074	C=CC(=O)N1C[C@H](C(=O)Nc2nc(-c3cccc(OC)c3)cs2)[C@H](c2cnn(C)c2C)C1	B1561	1	12	1554038043
1075	C=CC(=O)N1CCN(c2ccc(N[C@@H](C)c3nnn(-c4ccc(Cl)cc4)c3C)nc2)CC1	B1561	1	13	562956109
1076	C=CC(=O)N(c1ccc2c(c1)[C@H](C)CC(=O)N2C)c1cc(F)c(-c2nn[nH]n2)cc1[N+](=O)[O-]	B1561	1	14	1590180801
1077	C=CC(=O)N(Cc1ccc2c(c1)sc(=O)n2C)C1CCN(C(=O)c2ccccc2O)CC1	B1561	1	15	436596768
1078	C=CC(=O)N1CC[C@H](n2cc(C(=O)N[C@@H](C)c3sc(-c4ccc(C)cc4)nc3C)nn2)C1	B1561	1	16	643688284
1079	C=CC(=O)N(c1ccc(F)cc1F)c1ccccc1NC(=O)C(=O)N1CCC[C@H]1c1nc(C)no1	B1561	1	17	509338655
1080	C=CC(=O)N(c1cccc(OC)c1)c1ccccc1C(=O)N1CCN(c2c(C#N)c(C)nn2C)CC1	B1561	1	18	473002429
1081	C=CC(=O)N1C(C)=C(C(=O)OC)[C@@H](c2ccccc2)C2=C1C[C@H](c1cccs1)[C@H](C(=O)OC)C2=O	B1561	1	19	36037522
1082	C=CC(=O)N(Cc1nc2cc(S(=O)(=O)CC)ccc2o1)[C@H]1c2ccccc2CC12CCOCC2	B1561	1	20	554970543
1083	C=CC(=O)N(Cc1nnc2n(C)c(=O)c3sccc3n12)[C@@H](CC(F)(F)F)c1ccc(C)cc1	B1561	1	21	1168968648
1084	C=CC(=O)N(c1ccc(N2CCCCCC2)cc1C)c1ccc(S(C)(=O)=O)cc1S(C)(=O)=O	B1561	1	22	574832207
1085	C=CC(=O)N(Cc1ccc(Br)cc1N1CCOCC1)[C@@H]1CC[C@@H](C)C[C@H]1n1cncn1	B1561	1	23	580943007
1086	C=CC(=O)N(Cc1nnnn1-c1ccccc1Br)[C@@H](C)c1nc(C(F)(F)F)cs1	B1561	1	24	490086178
1087	C=CC(=O)N1CCN(C(=O)c2cccc(OCc3cn4cc(C)ccc4n3)c2)C[C@@H]1c1ccncc1	B1561	1	25	505542214
1088	C=CC(=O)N(/C=C1\C(=O)NC(=O)c2ccccc21)Cc1cn(-c2ccccc2)nc1-c1ccncc1	B1561	1	26	747033096
1089	C=CC(=O)N(c1ccc([N+](=O)[O-])cc1Br)c1c(C)nn([C@H]2CCS(=O)(=O)C2)c1C	B1561	1	27	497261618
1090	C=CC(=O)Nc1ccc(C(=O)OCc2cn3cc(Br)ccc3n2)nc1Br	B1561	1	28	775070754
1091	C=CC(=O)N([C@H](c1ccc2c(c1)OCCO2)c1ccccc1Cl)[C@@H]1CCN(c2cnn(C)c2)C1=O	B1561	1	29	434260055
1092	C=CC(=O)N(C[C@]1(O)CCCN(C(=O)OC(C)(C)C)CC1)[C@@H](c1ccc(F)cc1)c1cnn(C)c1	B1561	1	30	1645348781
1093	C=CC(=O)Nc1ncc(-c2nnc([NH+]3CCC(F)(F)C[C@@H]3C)n2Cc2cccs2)s1	B1561	1	31	1122911428
1094	C=CC(=O)N(Cc1csc(-c2ccsc2)n1)C[C@H]1CCC[NH+]1c1cc(NC)ncn1	B1561	1	32	109070239
1095	C=CC(=O)N(Cc1nc(O)c2c(-c3ccc(C)cc3)c(C)sc2n1)C(C)(C)c1nc(C)cc([O-])n1	B1561	1	33	1307768739
1096	C=CC(=O)N(C1CCC(O)(c2ccc(C(C)C)cc2)CC1)[C@@H](c1nc(-c2nc[n-]n2)no1)C(C)(C)C	B1561	1	34	781909763
1097	C=CC(=O)Nc1c(C#N)cnn1-c1ccc(C(=O)N(Cc2ccccc2[O-])[C@@H](C)c2ccccc2)cc1	B1561	1	35	777822091
1098	C=CC(=O)Nc1nc(Cc2noc([C@H]3C[C@@H]3c3ccc4ccccc4c3)n2)[n-]c(=Nc2ccccc2)n1	B1561	1	36	547003015
1099	C=CC(=O)N(c1ccc(C(=O)N[C@@H]2CCN(c3nc(C)cc([O-])n3)C2)cc1)c1ccccc1C(C)(C)C	B1561	1	37	1644721950
1100	C=CC(=O)Nc1nc(CS[C@H](C(=O)N2CCCCC2)c2ccccc2)[n-]c(=Nc2ccccc2C)n1	B1561	1	38	518484091
1101	C=CC(=O)N([C@@H](C)c1ccc2nc([O-])[nH]c2c1)[C@@H](C)c1nnn(-c2cccc(Br)c2)c1C	B1561	1	39	675879109
1102	C=CC(=O)Nc1c(C(=O)N2CCCC[C@H]2c2ncc(-c3cccc(F)c3)[n-]2)cnn1-c1ccccn1	B1561	1	40	572185542
1103	C=CC(=O)Nc1c(Cl)cc(C(C)=Nn2c([S-])nnc2COc2ccc(OC)cc2)cc1Cl	B1561	1	41	754700204
1104	C=CC(=O)Nc1nc([C@@H](C)SCc2noc(-c3ccc(Cl)cc3)n2)[n-]c(=Nc2ccccc2)n1	B1561	1	42	604050428
1105	C=CC(=O)N[C@@H](Cc1cscn1)C(=O)N[C@H]1C[C@H]2CC[C@@H](C1)N2C(=O)c1cc2sccc2s1	B1561	1	43	1798030408
1106	C=CC(=O)Nc1ccc(NS(=O)(=O)c2c(Cl)nc3ccc(Br)cn23)cc1[N+](=O)[O-]	B1561	1	44	799917236
1107	C=CC(=O)Nc1sc2c(c1C#N)CCN(C(=O)c1ccc(NS(=O)(=O)c3cccs3)cc1)C2	B1561	1	45	1158216006
1108	C=CC(=O)Nc1ncc(Cc2cccc(C(=O)O[C@@H](C)c3nc(O)c4c(C)c(C)sc4n3)c2)s1	B1561	2	1	775894899
1109	C=CC(=O)Nc1nc([C@H](C)Sc2nnc(NCC(F)(F)F)s2)nc2sc(C)c(C)c12	B1561	2	2	110967028
1110	C=CC(=O)Nc1nc(CSc2nnc(NCC(F)(F)F)s2)nc2sc3c(c12)CC[C@@H](C)C3	B1561	2	3	60824335
1111	C=CC(=O)Nc1ccnc([C@@H](C)Sc2nnc(Nc3ccc(OC(F)(F)F)cc3)s2)n1	B1561	2	4	574867926
1112	C=CC(=O)Nc1nnc(CCNc2nc(-c3cccs3)nc3scc(-c4ccccc4)c23)o1	B1561	2	5	436435504
1113	C=CC(=O)Nc1nc(SCC(=O)Nc2nccs2)nc2scc(-c3ccc(OC)cc3)c12	B1561	2	6	31813204
1114	C=CC(=O)Nc1nnc(CNc2nc(CSc3ccc(Cl)cc3)nc3sc4c(c23)CCC4)o1	B1561	2	7	578916515
1115	C=CC(=O)Nc1nc(Cl)cc(Sc2nnc(Nc3ccc(SC(F)F)cc3)s2)n1	B1561	2	8	913396509
1116	C=CC(=O)Nc1cccc(-c2nnc(SCC(=O)Nc3ccc4nc(SC)sc4c3)n2C)c1	B1561	2	9	2189387
1117	C=CC(=O)Nc1nc(CSC2=Nc3ccccc3CS2)nc(Nc2ccccc2OC)n1	B1561	2	10	16680383
1118	C=CC(=O)Nc1nc(C2CC2)ncc1-c1noc(-c2ccc(NC(=O)c3ccc(OC)cc3)s2)n1	B1561	2	11	445597973
1119	C=CC(=O)Nc1cccc(-c2noc([C@@H](C)SCc3nc(O)c4c(C)c(C)sc4n3)n2)c1	B1561	2	12	731800075
1120	C=CC(=O)Nc1nc(CSc2nnc(C)n2-c2ccccc2C)nc(Nc2ccc(C)cc2)n1	B1561	2	13	7188942
1121	C=CC(=O)Nc1nc(CSc2nc3cc(Cl)ccc3c(=O)n2C(C)C)nc(Nc2ccccc2)n1	B1561	2	14	20065012
1122	C=CC(=O)Nc1nc(N)nc(CSc2nnc(-c3ccc(C(C)(C)C)cc3)n2C2CCCC2)n1	B1561	2	15	7088535
1123	C=CC(=O)Nc1nc(SCc2nnc(Nc3ccccc3)s2)nc2sc3c(c12)CCC3	B1561	2	16	1805298
1124	C=CC(=O)Nc1nc(Cc2noc(-c3oc4c(F)cccc4c3C)n2)nc(Nc2ccccc2)n1	B1561	2	17	680668891
1125	C=CC(=O)Nc1cccc(-c2noc(CCSCc3nc(O)c4c5c(sc4n3)CCC5)n2)c1	B1561	2	18	731803214
1126	C=CC(=O)Nc1cc(CC)nc(S[C@@H](C)c2nc(O)c3c(-c4cccs4)csc3n2)n1	B1561	2	19	560028226
1127	C=CC(=O)Nc1nc(CSc2nncn2-c2cccc(NC(C)=O)c2)nc2sc3c(c12)CCCC3	B1561	2	20	495470808
1128	C=CC(=O)Nc1nc(C)nc2sc(C(=O)Nc3ccc(OCc4noc(C5CC5)n4)cc3)c(C)c12	B1561	2	21	679181653
1129	C=CC(=O)Nc1nc(SCc2nc(=O)c3c(C)c(C(C)=O)sc3[nH]2)nc2sc(C)c(C)c12	B1561	2	22	605258373
1130	C=CC(=O)Nc1nc(SCc2nc3scc(-c4ccc(C)s4)c3c(=O)[nH]2)c(C#N)cc1C#N	B1561	2	23	60981695
1131	C=CC(=O)Nc1nc(CSc2ncnc3sc(C)c(C)c23)nc(Nc2ccc(C)cc2)n1	B1561	2	24	16717551
1132	C=CC(=O)Nc1nc(SCC(=O)Nc2nc3ccc(OCC)cc3s2)nc2sc3c(c12)CCC3	B1561	2	25	3295346
1133	C=CC(=O)N(Cc1cnc(NC(=O)OC(C)(C)C)s1)C[C@H](C)c1nc(-c2ccccc2)no1	B1561	2	26	800254807
1134	C=CC(=O)N(CC(=O)Nc1nc(-c2c(C)cc(C)cc2C)cs1)[C@@H](C)c1nnnn1-c1ccccc1	B1561	2	27	541643676
1135	C=CC(=O)Nc1c(-c2nnc(SCC(=O)Nc3ccccc3C)n2C2CC2)sc2ncccc12	B1561	2	28	64370079
1136	C=CC(=O)Nc1nc(Cl)cc(NN=Cc2sc(Nc3ccccc3OC)nc2Cl)n1	B1561	2	29	778548437
1137	C=CC(=O)N(Cc1nc(N)c2c(C)c(C(=O)OCC)sc2n1)[C@H](C)c1ncc(-c2ccccc2)o1	B1561	2	30	544465333
1138	C=CC(=O)N([C@H](C)c1noc(COC(C)C)n1)[C@@H](C)c1nc(O)c2c3c(sc2n1)C[C@H](C)CC3	B1561	2	31	517204716
1139	C=CC(=O)Nc1nc(Nc2ccccc2)nc([C@H](C)Sc2nc3sc(C)c(C)c3c(=O)n2CC)n1	B1561	2	32	24902438
1140	C=CC(=O)N(c1cccc(C(F)(F)F)c1)c1ccc([N+](=O)[O-])cc1NCc1nnnn1-c1ccccc1	B1561	2	33	604007086
1141	C=CC(=O)Nc1nc(CSCc2nc(O)c3c(-c4ccc(C)cc4)c(C)sc3n2)nc(N(C)C)n1	B1561	2	34	514519784
1142	C=CC(=O)Nc1nc(Nc2ccccc2)nc([C@@H](C)Sc2nc3sc4c(c3c(=O)[nH]2)CCCC4)n1	B1561	2	35	24881839
1143	C=CC(=O)Nc1nc(C2CC2)ncc1-c1noc(-c2ccc(CSc3nc4ccccc4[nH]3)cc2)n1	B1561	2	36	445596608
1144	C=CC(=O)Nc1c(N(C)Cc2nc(-c3ccccc3Cl)cs2)c(O)nc(=O)n1Cc1ccccc1	B1561	2	37	1191673464
1145	C=CC(=O)N(c1cccc(C(=O)Nc2nnc(SCc3cccs3)s2)c1)c1cnn(C)c1	B1561	2	38	478284298
1146	C=CC(=O)Nc1nc(S[C@H](C)C(=O)Nc2cc([N+](=O)[O-])ccc2Cl)nc2sc(C)c(C)c12	B1561	2	39	105826856
1147	C=CC(=O)Nc1ccc(C(=O)Nc2nnc(SCc3c(Cl)cccc3Cl)s2)cc1[N+](=O)[O-]	B1561	2	40	887556498
1148	C=CC(=O)N([C@H](C)c1ccc(-n2cccn2)cc1)[C@H](C)c1nc(=O)c2c(C)c(C(=O)OCC)sc2[nH]1	B1561	2	41	1642481666
1149	C=CC(=O)Nc1nc(Nc2nc(C)c3cc(OC)ccc3n2)nc(-c2ccccc2)c1C(=O)OCC	B1561	2	42	1141890
1150	C=CC(=O)N(Cc1nnc(C(=O)Nc2ccc(Cl)cc2)s1)[C@@H](C)c1nc(C(C)(C)C)no1	B1561	2	43	541684120
1151	C=CC(=O)N(Cc1nc(O)c2c(-c3ccc(C)cc3)c(C)sc2n1)[C@H](C(=O)OCC)[C@@H]1CCCOC1	B1561	2	44	1617132884
1152	C=CC(=O)Nc1nc(Nc2ccccc2)nc([C@@H](C)Sc2ncnc3c2cnn3-c2ccccc2)n1	B1561	2	45	24895358
1153	C=CC(=O)Nc1nc(C2CCCC2)ncc1-c1noc(CCc2nc(O)c3c(C)c(C)sc3n2)n1	B1561	2	46	426202125
1154	C=CC(=O)N(Cc1cn(C[C@@H]2CCCO2)nn1)[C@H]1CC(C)(C)Oc2ccc(NC(=O)OC(C)(C)C)cc21	B1561	2	47	1474164750
1155	C=CC(=O)Nc1c(O)nc(O)nc1C(=O)N(Cc1ccccc1)c1nc2ccc([C@@H](C)CC)cc2s1	B1561	2	48	1354481607
1156	C=CC(=O)N(c1ccccc1)c1ccc(C(=O)Nc2cc(C)nn2-c2cc(C)nc(C)n2)cc1[N+](=O)[O-]	B1561	2	49	429887082
1157	C=CC(=O)N([C@H](C)c1nc(-c2ccc(Br)cc2)cs1)[C@@H](C)c1nc(-c2nc[nH]n2)no1	B1561	2	50	1559730676
1158	C=CC(=O)Nc1nc([C@H](C)Sc2nnc(-c3ccc(OC(F)F)cc3)n2N)nc2sc(C)c(C)c12	B1561	3	1	10658742
1159	C=CC(=O)N([C@H](C)c1ccccc1)C1(CNc2ccc3nnc(-c4ccsc4)n3n2)CCOCC1	B1561	3	2	302536865
1160	C=CC(=O)Nc1nc(Nc2ccccc2)nc([C@@H](C)N2CCC[C@@H]2c2nc3ccccc3s2)n1	B1561	3	3	96992628
1161	C=CC(=O)N([C@H](C)c1nc(O)c2c(C)c(C(=O)OCC)sc2n1)[C@H](c1ncccc1C)C(C)C	B1561	3	4	303672544
1162	C=CC(=O)N(c1ccccc1)c1ccc(C(=O)Nc2nc(-c3cnn(C)c3)cs2)cc1[N+](=O)[O-]	B1561	3	5	610184293
1163	C=CC(=O)Nc1nc(SCC(=O)Nc2ccc(C(F)(F)F)cn2)c(C#N)c(-c2ccsc2)c1C#N	B1561	3	6	215706301
1164	C=CC(=O)Nc1c(C(=O)NC2(c3ccc(NC(=O)c4coc(CC)n4)cc3)CCC2)sc2nccnc12	B1561	3	7	1789850116
1165	C=CC(=O)Nc1nc(CSc2nn(-c3ccccc3)c(=S)s2)nc(Nc2ccccc2)n1	B1561	3	8	2591901
1166	C=CC(=O)N(c1ccc(SC(F)F)cc1)c1ccccc1C(=O)OCc1nc(O)c2cnn(C)c2n1	B1561	3	9	917502640
1167	C=CC(=O)Nc1nc(Cc2noc([C@H]3Cc4ccc(C)cc4S3)n2)nc(Nc2ccccc2)n1	B1561	3	10	1320478192
1168	C=CC(=O)Nc1nc([C@H](C)Sc2nnc(Nc3c(C)cc(C)cc3Cl)s2)nc(N(C)C)n1	B1561	3	11	25858020
1169	C=CC(=O)N(CC(=O)Nc1cc(-n2cnnn2)ccc1Cl)[C@@H](C)c1ccc(-c2csc(C)n2)cc1	B1561	3	12	1307619833
1170	C=CC(=O)Nc1nc(CN(C)[C@H](C)c2nc3ccc(Cl)cc3[nH]2)nc2sc(C(=O)OCC)c(C)c12	B1561	3	13	1460126030
1171	C=CC(=O)Nc1nc(S[C@@H](C)c2nc(O)c3c(-c4ccccc4)csc3n2)ncc1C(=O)OCC	B1561	3	14	592993668
1172	C=CCn1c(SCc2nc(N)nc(NC(=O)C=C)n2)nnc1-c1cc2c(s1)CC[C@@H](C(C)(C)C)C2	B1561	3	15	19297737
1173	C=CC(=O)N(CC(=O)Nc1nc(-c2cccs2)cs1)[C@H](C)c1nc(-c2cccc(F)c2)no1	B1561	3	16	541686404
1174	C=CC(=O)N1C(C)(C)Cc2c(sc(NC(=O)c3ccc(OC)c([N+](=O)[O-])c3)c2C(=O)OCC)C1(C)C	B1561	3	17	15962392
1175	C=CC(=O)Nc1nc(CSc2nnc(Nc3cccc(NC(C)=O)c3)s2)nc2ccccc12	B1561	3	18	105818564
1176	C=CC(=O)N(c1ccccc1)c1ccc([N+](=O)[O-])cc1NCc1nnc(-c2cccc(C#N)c2)o1	B1561	3	19	471630590
1177	C=CC(=O)Nc1cnnc(NN=Cc2cn(Cc3ccccc3)nc2-c2cccs2)c1Cl	B1561	3	20	1333418638
1178	C=CC(=O)Nc1nc(S[C@@H](CC)C(=O)Nc2cc(C)on2)c(C#N)c(-c2ccccc2)c1C#N	B1561	3	21	20506613
1179	C=CC(=O)Nc1nc(CSCc2nnc(-c3ccccc3Cl)o2)[nH]c(=Nc2ccccc2)n1	B1561	3	22	437297561
1180	C=CC(=O)Nc1c(NCc2ccc(Oc3ccccc3C(F)(F)F)nc2)ncnc1-n1cccn1	B1561	3	23	439095669
1181	C=CC(=O)Nc1ccnc([C@@H](C)NC(=O)c2oc3ccccc3c2CSc2nc(C)cs2)n1	B1561	3	24	1141407274
1182	C=CC(=O)Nc1nc(CSCC2CCN(C(=O)OC(C)(C)C)CC2)nc(Nc2ccccc2)n1	B1561	3	25	1613682787
1183	C=CC(=O)Nc1nc(N[C@H]2CCCc3c2cnn3Cc2ccccc2)nc2cc(OC)c(OC)cc12	B1561	3	26	110797370
1184	C=CC(=O)Nc1nc(CSCc2c(C(F)(F)F)nn(C)c2Cl)nc(Nc2ccccc2)n1	B1561	3	27	782246915
1185	C=CC(=O)Nc1nnc(S[C@H](C)C(=O)Nc2ccc(Cc3nc4ccccc4s3)cc2)s1	B1561	3	28	9730031
1186	C=CC(=O)Nc1nc(C2CC2)ncc1-c1noc(-c2ccc(Cl)c(NC(=O)c3cccs3)c2)n1	B1561	3	29	445603006
1187	C=CC(=O)Nc1nc(C2CC2)ncc1C(=O)Nc1ccc(Oc2nc(C(C)(C)C)ns2)c(Cl)c1	B1561	3	30	1633124572
1188	C=CC(=O)N(Cc1csc(N(C(C)=O)c2ccc(OC)cc2)n1)[C@@H](C)c1ccc2nc(O)oc2c1	B1561	3	31	1652905095
1189	C=CC(=O)Nc1nc(CN2CCC[C@H]2c2nc3ccccc3n2C(C)C)nc(Nc2ccc(F)cc2)n1	B1561	3	32	435024911
1190	C=CC(=O)N(c1ccccc1)c1ccc(C(=O)Nc2c(C)nn(C)c2Oc2cccnc2)cc1[N+](=O)[O-]	B1561	3	33	608961723
1191	C=CC(=O)Nc1nc([C@H](C)Sc2ncc(CO)n2Cc2cccc(F)c2)nc2sc(C)c(C)c12	B1561	3	34	1459114633
1192	C=CC(=O)Nc1ncnc2c1ncn2CCCSc1nc2c(Cl)c(Cl)cc(Cl)c2o1	B1561	3	35	440601784
1193	C=CC(=O)Nc1nc(Cl)cc(Sc2nnc(-c3ccccc3Cl)n2-c2ccc(OC)cc2)n1	B1561	3	36	913409101
1194	C=CC(=O)Nc1c(Cl)ccc(C(=O)OCc2nnc(-c3c(-c4ccccc4)noc3C)o2)c1Cl	B1561	3	37	786639588
1195	C=CC(=O)Nc1nc(SCc2csc(N(C(C)=O)c3ccc(C)c(C)c3)n2)c(C#N)cc1C#N	B1561	3	38	60583022
1196	C=CC(=O)Nc1nc(C)ncc1-c1noc([C@@](C)(Cc2nc3ccccc3s2)c2ccccc2)n1	B1561	3	39	445479801
1197	C=CC(=O)Nc1nc([C@@H](C#N)C(=O)c2cc(-c3cccs3)n(-c3ccccc3)n2)nc2ccccc12	B1561	3	40	1263290793
1198	C=CC(=O)N(c1ccccc1)c1cccc(C(=O)[C@H](C#N)c2nc([O-])c3c4c(sc3n2)CCCC4)c1	B1561	3	41	607274887
1199	C=CC(=O)Nc1nnc(S[C@H]2c3cccc4cccc(c34)[C@H]2[N-]S(=O)(=O)c2ccccc2)s1	B1561	3	42	3227086
1200	C=CC(=O)N(c1ccc2c(c1)CCCN2C(=O)OC(C)(C)C)c1cccc(S([NH-])(=O)=O)c1[N+](=O)[O-]	B1561	3	43	758865835
1201	C=CC(=O)Nc1c(C=Nn2c([S-])nnc2-c2ccc(Cl)cc2Cl)c(C)nn1-c1ccccc1	B1561	3	44	794872029
1202	C=CC(=O)Nc1c(C(=O)Nc2cccc(C)c2)c2nc3ccccc3nc2n1/N=C/c1ccccc1[O-]	B1561	3	45	1270341
1203	C=CC(=O)N(Cc1nc(N)nc(Nc2ccccc2OC)n1)[C@@H](C)c1csc2ccccc12	B1648	0	1	1560209792
1204	C=CC(=O)Nc1nc(COC(=O)c2ccc(Cl)c3ncccc23)nc(Nc2ccc(F)cc2)n1	B1648	0	2	801442051
1205	C=CC(=O)Nc1nc(N[C@H](C)c2nc(-c3ccc(Cl)cc3)c(C)s2)cc(-n2cccn2)n1	B1648	0	3	302657788
1206	C=CC(=O)Nc1nc(COC(=O)c2cc(C(F)(F)F)cnc2Cl)nc(Nc2ccccc2C)n1	B1648	0	4	789022662
1207	C=CC(=O)Nc1c(C(=O)Nc2cc(OC)c(OC)c(OC)c2)sc2nc(-c3ccncc3)ccc12	B1648	0	5	661171
1208	C=CC(=O)Nc1nc(CSc2nnc(-c3ccc(C(C)C)cc3)o2)[nH]c(=Nc2ccccc2C)n1	B1648	0	6	589277044
1209	C=CC(=O)Nc1c(C#N)cnn1-c1ccccc1NC(=O)Cc1csc(-c2ccc(Cl)s2)n1	B1648	0	7	590543384
1210	C=CC(=O)Nc1nc(CN[C@@H](C)c2nc(-c3ccc(C)c(F)c3)no2)nc2sc(C)c(C)c12	B1648	0	8	543549132
1211	C=CC(=O)Nc1nc(Nc2ccccc2)nc(/C(C#N)=C/c2cnn(-c3ccc(Cl)cc3)c2)n1	B1648	0	9	55039381
1212	C=CC(=O)Nc1nc(CSC(=S)N2CCCC[C@H]2C)nc(Nc2cc(Cl)ccc2OC)n1	B1648	0	10	9280966
1213	C=CC(=O)Nc1c(C#N)cnn1-c1ccc(C(=O)Nc2nc(-c3ccccc3)c(C(C)=O)s2)cc1	B1648	0	11	548276067
1214	C=CC(=O)Nc1nc(Nc2ccccc2)nc([C@H](C)N2CCO[C@H](c3ccc(Cl)s3)C2)n1	B1648	0	12	1116328514
1215	C=CC(=O)Nc1nc(C)nc2sc(C(=O)Nc3cccc(CN(C)Cc4cscn4)c3)c(C)c12	B1648	0	13	1617688119
1216	C=CC(=O)Nc1nc(CSc2n[nH]c(Cc3cccs3)n2)nc2sc3c(c12)CCCC3	B1648	0	14	138749253
1217	C=CC(=O)Nc1c(C(=O)Nc2nc(-c3ccc(OC)c(OC)c3)cs2)sc2ncccc12	B1648	0	15	1585017203
1218	C=CC(=O)Nc1nnc(S[C@H](C(=O)Nc2ccc(Cl)c([N+](=O)[O-])c2)c2ccccc2)s1	B1648	0	16	20751484
1219	C=CC(=O)Nc1ccc([N+](=O)[O-])cc1C(=O)Nc1ccc(Sc2nncs2)c(Cl)c1	B1648	0	17	769703512
1220	C=CC(=O)Nc1ccc([C@H](C)Nc2cnn(C3CCN(C(=O)OC(C)(C)C)CC3)c2)cc1[N+](=O)[O-]	B1648	0	18	815616793
1221	C=CC(=O)Nc1c(C(=O)c2cccc([N+](=O)[O-])c2)sc2c1[C@H](c1cccnc1)C(C(C)=O)=C(C)N2	B1648	0	19	12384914
1222	C=CC(=O)Nc1nn(CC(=O)c2cc(C(F)(F)F)ccc2Cl)c(=S)n1Nc1ccco1	B1648	0	20	36625681
1223	C=CC(=O)Nc1nc(Cl)c(N)c(Sc2nnc(-c3ccccc3)n2[C@H](C)c2ccccc2)n1	B1648	0	21	1650651270
1224	C=CC(=O)NCCNc1nc(SC)nc2c1sc1nc(C(C)C)c3c(c12)CC(C)(C)OC3	B1648	0	22	2397576
1225	C=CC(=O)Nc1nc(CSc2nccn2Cc2ccccc2)nc(Nc2ccc(F)cc2)n1	B1648	0	23	26263515
1226	C=CC(=O)Nc1ncnc(SCC(=O)Nc2ccccc2C(=O)O[C@@H]2C[C@H](C)CC[C@@H]2C(C)C)n1	B1648	0	24	1459302178
1227	C=CC(=O)Nc1c(C(=O)NCc2ccc(OC)cc2)sc(=S)n1-c1ccc(OC)cc1OC	B1648	0	25	12416105
1228	C=CC(=O)Nc1nc(N[C@@H](c2ccccc2Cl)c2ccc(OC)cc2OC)ncc1[N+](=O)[O-]	B1648	0	26	301468548
1229	C=CC(=O)Nc1c(C(=O)OCc2csc(CC(=O)Nc3ccccc3C)n2)cc(C)cc1[N+](=O)[O-]	B1648	0	27	727900422
1230	C=CC(=O)Nc1c(NCc2ccccc2-c2ccc(Cn3ccnc3)cc2)ncnc1-n1cccn1	B1648	0	28	301779811
1231	C=CC(=O)Nc1nc(CON=C(c2ccccc2)C(F)(F)F)nc(Nc2ccccc2OC)n1	B1648	0	29	751957456
1232	C=CC(=O)Nc1nc(CN[C@@H]2CC[C@@H](c3ccccc3)C[C@@H]2OC)nc2oc(C)c(C(=O)OCC)c12	B1648	0	30	580225133
1233	C=CC(=O)Nc1nc(Nc2ccccc2)nc([C@H](C#N)C(=O)[C@@H](C)Cc2cncc3ccccc23)n1	B1648	0	31	805852384
1234	C=CC(=O)Nc1nc(N[C@@H](c2ccc(Cl)cc2)c2ccn(C)n2)nc2cc(OC)c(OC)cc12	B1648	0	32	547283327
1235	C=CC(=O)Nc1nc([C@@H](C)Sc2nnc(C)n2[C@H]2CCC[C@@H](C)C2)[nH]c(=Nc2ccccc2)n1	B1648	0	33	584127145
1236	C=CC(=O)Nc1nc(Cl)cc(NN=Cc2csc(N(C(C)=O)c3cccc(Cl)c3)n2)n1	B1648	0	34	778544982
1237	C=CC(=O)Nc1nc(SCC(=O)c2[nH]c(C)c(C(=O)OCC)c2C)nc2sc(C)c(C)c12	B1648	0	35	495220239
1238	C=CC(=O)Nc1nc2sc(C(=O)c3ccc(OC(F)F)cc3)c(N)c2c(SC)c1C#N	B1648	0	36	20458739
1239	C=CC(=O)Nc1nc(CN(C)[C@H]2CCCc3nc(CC)sc32)nc(Nc2ccc(C)cc2)n1	B1648	0	37	533838970
1240	C=CC(=O)Nc1nc(CSc2n[nH]c(-c3cc(Cl)ccc3OC)n2)nc2oc(C)c(C)c12	B1648	0	38	477013129
1241	C=CC(=O)N(Cc1nnc(C(=O)Nc2ccc(CC)cc2)s1)[C@H](C)c1ccc2nc(O)oc2c1	B1648	0	39	1659631926
1242	C=CC(=O)Nc1nc(CSc2nc(C)cc(C(F)(F)F)c2C#N)nc(Nc2ccccc2)n1	B1648	0	40	17183303
1243	C=CC(=O)Nc1nc(CSc2ccnc3c(OC)cccc23)nc(Nc2ccc(F)cc2)n1	B1648	0	41	681959861
1244	C=CC(=O)Nc1nc(C)ncc1-c1noc(C(C)(C)[C@H](NC(=O)OC(C)(C)C)c2ccccc2)n1	B1648	0	42	809468921
1245	C=CC(=O)Nc1cc(N)nc(SCc2nc3ccccc3c(-c3ccccc3)c2C(=O)OC)n1	B1648	0	43	7692768
1246	C=CC(=O)Nc1nc([C@@H](C)N(CC)Cc2nc(O)c3ccccc3n2)nc2sc(C)c(C)c12	B1648	0	44	536996411
1247	C=CC(=O)Nc1nc(C)ncc1-c1noc(-c2cccc(NC(=O)CCCc3cccs3)c2)n1	B1648	0	45	445469690
1248	C=CC(=O)Nc1nc(CSc2nc3c(c(C)c2C#N)CCC3)nc(Nc2ccccc2CC)n1	B1648	0	46	1307272383
1249	C=CC(=O)Nc1nc(S/C=C\c2ccc([N+](=O)[O-])o2)c(C#N)cc1C(=O)Nc1ccccc1	B1648	0	47	789879246
1250	C=CC(=O)Nc1ccnc([C@H](C)Sc2nnc(-c3c[nH]c4ccccc34)n2C[C@@H]2CCCO2)n1	B1648	0	48	515200578
1251	C=CC(=O)Nc1ccc(-c2noc(-c3ccc(CNC(=O)c4cccs4)cc3)n2)cc1[N+](=O)[O-]	B1648	0	49	546965186
1252	C=CC(=O)Nc1ncnc2c1ncn2CCC(=O)Nc1nc(-c2ccc(CCC)cc2)c(C)s1	B1648	0	50	1587396552
1253	C=CC(=O)N([C@@H]1CCSc2c(Cl)cccc21)[C@@H](CCSC)c1nnc2ccccn12	B1672	0	1	480452260
1254	C=CC(=O)N(Cc1coc(-c2ccc([N+](=O)[O-])cc2)n1)[C@@H](C)c1ccc(Br)s1	B1672	0	2	444761102
1255	C=CC(=O)N(Cc1ccnc(Oc2cccc(C)c2C)c1)C1CCN(c2nc(C)cs2)CC1	B1672	0	3	463204877
1256	C=CC(=O)N(Cc1csc(-c2cccs2)n1)Cc1nn(-c2ccccc2)c2c1CCC2	B1672	0	4	488493592
1257	C=CC(=O)N(Cc1nnc(C2CCC2)n1C)[C@H](C)c1nc(-c2ccc(Cl)cc2)c(C)s1	B1672	0	5	542574482
1258	C=CC(=O)N(Cc1csc(-c2ccc(C(=O)OC)cc2)n1)[C@@H](C)c1cc2ccccc2o1	B1672	0	6	182623674
1259	C=CC(=O)N(Cc1cc2c(cc1OC)OCO2)[C@H](C)c1sc(-c2ccc(F)cc2)nc1C	B1672	0	7	1655541259
1260	C=CC(=O)N(Cc1ccc(-n2nc(C)cc2C)nc1)Cc1csc(-c2ccc(Cl)cc2)n1	B1672	0	8	1655320696
1261	C=CC(=O)N([C@H](c1ccccc1)c1cc2ccccc2o1)[C@H](C)c1cccc(-n2cnnn2)c1	B1672	0	9	675776213
1262	C=CC(=O)N(Cc1csc(N(C(C)=O)c2ccc(C)cc2C)n1)[C@H](C)c1c(C)noc1C	B1672	0	10	680378911
1263	C=CC(=O)N(Cc1ccc(Oc2ccc(F)cc2)c(C)c1)Cc1c(C)nc2sc(C)nn12	B1672	0	11	499685526
1264	C=CC(=O)N(CCc1ccc(-c2csc(C)n2)s1)Cc1ccc2c(c1)COC(C)(C)O2	B1672	0	12	768677108
1265	C=CC(=O)N(Cc1ccc(C)cc1-c1ccnn1C)[C@@H](C)c1nc(-c2ccc(Cl)cc2)no1	B1672	0	13	802650865
1266	C=CC(=O)N(Cc1ccc(-c2cccc(Cl)c2Cl)o1)C(C)(C)c1cc(C(=O)OC)on1	B1672	0	14	554981487
1267	C=CC(=O)N(Cc1noc(-c2scnc2C)n1)[C@@H](c1ccccc1)c1cccc(Cl)c1	B1672	0	15	133313899
1268	C=CC(=O)N(c1ccccc1C)c1ccccc1-c1noc(-c2cnn(CC(F)(F)F)c2)n1	B1672	0	16	685336350
1269	C=CC(=O)N1CCC[C@H]1c1noc(-c2c(-c3c(Cl)cccc3Cl)noc2CCC)n1	B1672	0	17	647146157
1270	C=CC(=O)N(Cc1c(C)nc2scc(C3CC3)n12)[C@H]1CCCc2cn(C3CCCC3)nc21	B1672	0	18	419687367
1271	C=CC(=O)N(Cc1ccc2c(c1)COC(C)(C)O2)[C@H](C)c1noc(-c2ccc(Cl)cc2)n1	B1672	0	19	809658387
1272	C=CC(=O)N(c1ccc(Cl)cc1)c1ccc(-c2noc(-c3cnn(C)c3C(F)F)n2)cc1	B1672	0	20	545126725
1273	C=CC(=O)N(Cc1cc2cc3c(cc2nc1-c1ccc(F)cc1)OCO3)[C@H](C)c1nccs1	B1672	0	21	12048222
1274	C=CC(=O)N(Cc1nnc2ccc(C(F)(F)F)cn12)[C@@H](C)c1sc(C(C)(C)C)nc1C	B1672	0	22	268760011
1275	C=CC(=O)N(Cc1cc2ccccc2nc1N1CCCCC1)[C@@H](C)c1nc(C(C)(C)C)no1	B1672	0	23	583416411
1276	C=CC(=O)N(Cc1cn(-c2ccc(Cl)cc2Cl)nn1)[C@@H]1CCO[C@@H](c2cccs2)C1	B1672	0	24	1658286593
1277	C=CC(=O)N([C@H](C)c1nnn(-c2ccc(Cl)cc2)c1C)[C@H]1CCCc2cnn(C(C)C)c21	B1672	0	25	1320544745
1278	C=CC(=O)N(Cc1ccc(Sc2ccccn2)o1)[C@@H]1CCCN(C(=O)OC(C)(C)C)[C@@H]1C	B1672	0	26	1308441087
1279	C=CC(=O)N(Cc1ncc(-c2cccc(Br)c2)o1)C1(c2noc(C)n2)CCCCC1	B1672	0	27	438735627
1280	C=CC(=O)N(Cc1cc2cnn(C(C)C)c2nc1Cl)[C@@H](C)c1nccn1-c1ccccc1	B1672	0	28	290181496
1281	C=CC(=O)N([C@@H](C)c1ccc(-c2csc(C)n2)cc1)[C@@H](c1nccn1C)C1CCOCC1	B1672	0	29	570162448
1282	C=CC(=O)N(Cc1sc(-c2ccc(C(F)(F)F)cc2)nc1C)[C@@H](c1nncn1C)C(C)C	B1672	0	30	1653559240
1283	C=CC(=O)N(Cc1nc(-c2cccc([N+](=O)[O-])c2)no1)[C@H](C)c1ccc(F)c2ccccc12	B1672	0	31	572280243
1284	C=CC(=O)N(CCc1nc(-c2ccccn2)cs1)[C@H](C)c1nc2ccc(Cl)cc2n1C	B1672	0	32	180180570
1285	C=CC(=O)N(CCc1csc(-c2ccc(Cl)cc2)n1)C1CCN(c2nccs2)CC1	B1672	0	33	540147696
1286	C=CC(=O)N(Cc1ccc(-c2ccccc2[N+](=O)[O-])o1)[C@H]1CCCc2cn(C3CCCC3)nc21	B1672	0	34	505996174
1287	C=CC(=O)N(Cc1nc2ccccc2c(C)c1C(=O)OCC)C1(c2nccs2)CCCC1	B1672	0	35	471017022
1288	C=CC(=O)N(Cc1cnc(-c2ccc(Cl)cc2)s1)Cc1cn(C)nc1-c1cccs1	B1672	0	36	551619569
1289	C=CC(=O)N(Cc1nc2cc(S(=O)(=O)CC)ccc2o1)[C@H](C)c1csc2ccccc12	B1672	0	37	754738240
1290	C=CC(=O)N([C@H](C)c1nnc(C)s1)[C@@H](C)c1cc(F)ccc1Oc1cncc(Cl)c1	B1672	0	38	902950786
1291	C=CC(=O)N(Cc1cn(-c2cccc(Cl)c2Cl)nn1)Cc1oc2ccccc2c1OC	B1672	0	39	473998441
1292	C=CC(=O)N(Cc1nc(-c2ccc(C)c(OC)c2)no1)[C@H](C)c1ccc(Br)s1	B1672	0	40	443340152
1293	C=CC(=O)N1CCN(c2ccc([N+](=O)[O-])cc2/C=N/c2ccc3c(c2)oc2ccccc23)CC1	B1672	0	41	100475926
1294	C=CC(=O)N(Cc1nc(-c2ccc(F)c(C)c2)no1)C1(CC(=O)OC(C)(C)C)CCCCC1	B1672	0	42	1659181427
1295	C=CC(=O)N(CCc1csc(-c2ccc(Cl)cc2)n1)[C@H]1CC[C@@H](C)C[C@@H]1n1cncn1	B1672	0	43	556264725
1296	C=CC(=O)N(Cc1cn([C@@H](C)c2ncc(-c3ccccc3)o2)nn1)[C@H]1CCCc2ccccc21	B1672	0	44	881301330
1297	C=CC(=O)N(Cc1ccc(-c2cccc(Cl)c2Cl)o1)[C@H]1CCCn2nc(COC)nc21	B1672	0	45	531610355
1298	C=CC(=O)N([C@H](C)[C@@H]1OCCc2sccc21)[C@@H](C)c1nnn(-c2cccc(Cl)c2)c1C	B1672	0	46	426344247
1299	C=CC(=O)N(Cc1cn(-c2ccc(Cl)c(Cl)c2)nn1)C(C)(C)c1nc(C)c(C)s1	B1672	0	47	182345196
1300	C=CC(=O)N(Cc1sc2nc(C)nc(C)c2c1C)Cc1c(Cl)cccc1-n1ccnc1	B1672	0	48	824477414
1301	C=CC(=O)N(Cc1nc(-c2cc3ccccc3o2)cs1)[C@H](c1cccc(F)c1)c1nccn1C	B1672	0	49	482272784
1302	C=CC(=O)N(Cc1ccc(OC(C)(C)C)cc1C(F)(F)F)[C@H](C)c1ccc(-n2cnnn2)cc1	B1672	0	50	483816513
1303	C=CC(=O)Nc1ncc2c(n1)CCCC2=NNC(=S)[NH2+]CCc1cccs1	B1733	0	1	814793809
1304	C=CC(=O)Nc1nc(Nc2ccc(N3CCC([NH+](C)C)CC3)cc2)ncc1[N+](=O)[O-]	B1733	0	2	89266946
1305	C=CC(=O)N1CCC([C@H](C)[NH2+]c2nccc(Oc3cccc(-c4nn[nH]n4)c3)n2)CC1	B1733	0	3	1591770293
1306	C=CC(=O)Nc1nc(N[C@H]2CCC[NH+](Cc3cc(Cl)ccc3O)C2)ncc1[N+](=O)[O-]	B1733	0	4	301175698
1307	C=CC(=O)Nc1nc(N)nc(C[NH2+][C@@H](C)c2sc(-c3ccc(F)cc3)nc2C)n1	B1733	0	5	184345362
1308	C=CC(=O)Nc1nc([NH+]2CCC[C@H]2c2cc(OC)ccc2OC)ccc1-c1nn[nH]n1	B1733	0	6	1591619926
1309	C=CC(=O)Nc1nc([NH2+][C@@H](c2ccc3c(c2)OCCO3)C(C)C)ccc1-c1nn[nH]n1	B1733	0	7	1589476702
1310	C=CC(=O)NCc1cc(NC(=O)c2ccc(N3CCOCC3)nc2)cc(C(F)(F)F)c1	B1733	0	8	834682056
1311	C=CC(=O)Nc1ncc(Cl)cc1S(=O)(=O)Nc1ccc([NH+]2CCOC[C@H]2C)cc1	B1733	0	9	164782518
1312	C=CC(=O)NCc1cc(O)nc(CNC(=O)Nc2cccnc2N2CCOCC2)n1	B1733	0	10	658987721
1313	C=CC(=O)N(Cc1nc(O)cc(C[NH3+])n1)[C@@H](C)c1sc(-c2cccnc2)nc1C	B1733	0	11	665291098
1314	C=CC(=O)N(c1ccc([NH2+]C2CCCC2)nc1)c1ccc(-c2nn[nH]n2)cc1[N+](=O)[O-]	B1733	0	12	738358495
1315	C=CC(=O)N([C@@H]1CCC[NH+](Cc2noc(CC)n2)C1)[C@@H](C)c1ccc2nc(O)oc2c1	B1733	0	13	671755221
1316	C=CC(=O)N1CC[C@H](n2nnc(C(=O)Nc3ccc(C[NH+]4CCCC[C@H]4C)cc3)c2C)C1	B1733	0	14	662388339
1317	C=CC(=O)Nc1c(S(=O)(=O)c2ccc(C)cc2)[n+](O)c2cc(OC)ccc2[n+]1[O-]	B1733	0	15	1616540
1318	C=CC(=O)N1C[C@H]2CCC[C@]2([NH2+]Cc2nc(O)c3cnn(-c4ccccc4)c3n2)C1	B1733	0	16	631867013
1319	C=CC(=O)N1CC[C@]2(C[C@H]2c2nc(CC(=O)Nc3cc(C)nn3-c3ccc(C)cc3)no2)C1	B1733	0	17	823048091
1320	C=CC(=O)Nc1ccc(NC(=O)c2ccc(C[NH+]3C[C@H](C)O[C@@H](C)C3)cc2)cc1[N+](=O)[O-]	B1733	0	18	819920004
1321	C=CC(=O)Nc1c(C(=O)Nc2cccc([C@H](C)[NH+]3CCOCC3)c2)cc(C)cc1[N+](=O)[O-]	B1733	0	19	729538409
1322	C=CC(=O)Nc1ccc(N[C@@H]2C[NH+](CC(F)(F)F)C[C@H]2c2ccccc2)nc1[N+](=O)[O-]	B1733	0	20	596260956
1323	C=CC(=O)Nc1c(C=N[NH+](C)C(=S)NCc2ccccc2)c(C)nn1-c1ccccc1	B1733	0	21	794872493
1324	C=CC(=O)Nc1ccc2nc(NCC[NH+]3CCN(C(=O)C4CCCCC4)CC3)sc2c1	B1733	0	22	663602446
1325	C=CC(=O)Nc1c(C#N)cnn1-c1ccc(C(=O)Nc2ccc(C)cc2C[NH+](C)C)cc1	B1733	0	23	113912476
1326	C=CC(=O)Nc1nc(C[NH+]2CCC(C(=O)N[C@@H](C)C(C)C)CC2)nc2oc(C)c(C)c12	B1733	0	24	153642422
1327	C=CC(=O)Nc1nc(C2CC2)ncc1C(=O)Nc1ccccc1C[NH+]1C[C@H](C)O[C@@H](C)C1	B1733	0	25	666646242
1328	C=CC(=O)N[C@H]1C[C@@H](c2nnc([NH+](C)[C@@H]3CCC[C@@H](C)C3)n2CC2(O)CCCCC2)C1	B1733	0	26	1576680024
1329	C=CC(=O)Nc1cc(S(=O)(=O)[NH+]2CCO[C@@H](CCC)C2)c(F)cc1NC(C)(C)C	B1733	0	27	651619475
1330	C=CC(=O)Nc1nc(N)nc(C[NH+](C)[C@@H](c2ccc(F)cc2)c2ccc(Cl)cc2)n1	B1733	0	28	178068014
1331	C=CC(=O)Nc1nc(Cl)cc(NC[C@H](c2ccccc2Cl)[NH+]2CCOCC2)n1	B1733	0	29	46478934
1332	C=CC(=O)Nc1cccc(C(=O)Nc2c(C)cnn2[C@@H]2CC[NH+](Cc3ccccc3)C2)n1	B1733	0	30	272358219
1333	C=CC(=O)Nc1nnc(C2CC[NH+](CC(=O)N[C@@H](C)c3ccc4ccccc4c3)CC2)o1	B1733	0	31	639727642
1334	C=CC(=O)Nc1ncnc([NH2+]C2CCN(Cc3ccc(NC(C)=O)cc3)CC2)c1Cl	B1733	0	32	450789957
1335	C=CC(=O)Nc1c([NH+](C)[C@@H](C)c2ccccc2F)c(O)nc(=O)n1Cc1ccccc1	B1733	0	33	603384117
1336	C=CC(=O)NCC1(O)CC[NH+](Cc2sc(Sc3ccccc3)nc2Cl)CC1	B1733	0	34	841107763
1337	C=CC(=O)Nc1nc(CC[NH+](C)Cc2c[nH]nc2C)nc2sc3c(c12)CC[C@H](C)C3	B1733	0	35	1196760608
1338	C=CC(=O)N[C@H](C)c1ccc(C(=O)Nc2nc(C[NH+]3C[C@@H](C)O[C@H](C)C3)cs2)cc1	B1733	0	36	572034595
1339	C=CC(=O)Nc1cccc(NC(=O)N2CCC([NH2+]c3cc(OCC)ncn3)CC2)c1C	B1733	0	37	625913923
1340	C=CC(=O)Nc1nnc(C2CC[NH+](CCC(=O)Nc3cccc(C(F)(F)F)c3)CC2)o1	B1733	0	38	639738874
1341	C=CC(=O)N[C@@H]1C[C@H]2CN(CC(=O)Nc3cccc(Oc4ccccc4)c3)CCN2C1=O	B1733	0	39	575073096
1342	C=CC(=O)NC(C)(C)CN(C)C(=O)C(=O)N[C@H](c1ccc(Cl)cc1)c1ccn(C)n1	B1733	0	40	659692525
1343	C=CC(=O)N[C@H](C(=O)N1CCC(NS(=O)(=O)c2cccs2)CC1)c1ccccc1	B1733	0	41	178022459
1344	C=CC(=O)Nc1n[n-]c(C)c1-c1nnc([NH+]2CCc3cccc(F)c3[C@H]2C)n1CC1CC1	B1733	0	42	1123572322
1345	C=CC(=O)Nc1n[n-]c(C)c1-c1nnc([NH+](C)[C@@H](C)c2ccccc2Br)n1C	B1733	0	43	1350425032
1346	C=CC(=O)NC1(CNC(=O)C(=O)Nc2ccnn2-c2cccc(Cl)c2)CCCCCC1	B1733	0	44	415312719
1347	C=CC(=O)NC1C[C@H]2CC[C@@H](C1)C2NC(=O)C(=O)Nc1ccc(Oc2ccccc2F)nc1	B1733	0	45	415792036
1348	C=CC(=O)Nc1nc(Cl)c(N)c(Sc2n[nH]c(-c3cc(F)cc(F)c3)n2)n1	B1733	2	1	1306980110
1349	C=CC(=O)Nc1nc(N)c(S(=O)(=O)c2ccccc2)c(Nc2ccc(C)cc2)n1	B1733	2	2	8591027
1350	C=CC(=O)Nc1ccc([C@H](C)Nc2ccc(N3CCNCC3)cn2)cc1[N+](=O)[O-]	B1733	2	3	817953700
1351	C=CC(=O)Nc1nc(N[C@@H](C)c2ccc(NC(=O)C3CC3)cc2)c2cnn(C)c2n1	B1733	2	4	582496666
1352	C=CC(=O)Nc1nnc(C(C)(C)NC(=O)Nc2cc(C(=O)OC)ccc2C)s1	B1733	2	5	96149880
1353	C=CC(=O)Nc1cnn(C(C)(C)C(=O)Nc2ccc3nc(O)n(C4CC4)c3c2)c1	B1733	2	6	1575096678
1354	C=CC(=O)Nc1nc(Cl)c(N)c(NCc2ccc(N3CCC(C)CC3)nc2)n1	B1733	2	7	1472661397
1355	C=CC(=O)Nc1nc(NCc2ccccc2-n2ccnc2C)cc([C@H]2C[C@@H](O)C2)n1	B1733	2	8	244794935
1356	C=CC(=O)Nc1nc(Cl)c(N)c(NCc2cc(N(C)C)nc3ccccc23)n1	B1733	2	9	1185496907
1357	C=CC(=O)Nc1nc(Cl)c(N)c(NCCc2ccn(-c3ccc(F)cc3)n2)n1	B1733	2	10	1162618529
1358	C=CC(=O)NCc1cc(O)nc(CNc2cc(C(C)(C)C)nc(C(C)(C)C)n2)n1	B1733	2	11	663277423
1359	C=CC(=O)Nc1c(C(=O)Nc2ccc3c(c2)nc(C)n3[C@H](C)CO)cnn1C(C)C	B1733	2	12	837056561
1360	C=CC(=O)Nc1nc(S[C@H](C)C(=O)Nc2c(C(C)=O)oc3ccccc23)n[nH]1	B1733	2	13	73575636
1361	C=CC(=O)Nc1ccc(NC(=O)CCc2c(C)nc(O)c(C#N)c2C)cc1[N+](=O)[O-]	B1733	2	14	819904836
1362	C=CC(=O)Nc1ccc([N+](=O)[O-])cc1C(=O)Nc1ccc(C(=O)OCC)cc1O	B1733	2	15	787157026
1363	C=CC(=O)Nc1n[nH]c(CCCNc2nc3cc(C)nn3c3ccccc23)c1C#N	B1733	2	16	914571295
1364	C=CC(=O)Nc1ccnc(CNC(=O)c2ccc(Nc3nccs3)cc2F)n1	B1733	2	17	1295647471
1365	C=CC(=O)Nc1cnnc(NNC=C2C(=O)CC3(CCCCC3)CC2=O)c1Cl	B1733	2	18	1340494197
1366	C=CC(=O)Nc1nc(Cl)c(N)c(NC[C@H](C)N2CCc3sccc3C2)n1	B1733	2	19	911688391
1367	C=CC(=O)Nc1n[nH]c(CCNc2nc(-c3cc(Cl)cc(Cl)c3)no2)n1	B1733	2	20	1307135071
1368	C=CC(=O)Nc1nc(Cl)c(N)c(NC2CCN([C@@H](C)c3ccncc3)CC2)n1	B1733	2	21	1413886793
1369	C=CC(=O)Nc1ncccc1C=NNc1ccc(-c2nn[nH]n2)c(C(F)(F)F)c1	B1733	2	22	822907560
1370	C=CC(=O)Nc1c(O)nc(O)nc1C(=O)N(c1ccccn1)[C@H](C)c1ccccc1	B1733	2	23	1288054353
1371	C=CC(=O)Nc1nc(Cl)c(N)c(N[C@@H](C)c2cccc(N3CCOC3=O)c2)n1	B1733	2	24	1458198062
1372	C=CC(=O)Nc1nc(S[C@@H](C)C(=O)Nc2nc3ccc(F)cc3s2)n[nH]1	B1733	2	25	78596558
1373	C=CC(=O)NCc1nc(C(=O)Nc2cccc(C(=O)Nc3nccs3)c2C)co1	B1733	2	26	952979688
1374	C=CC(=O)Nc1nc(NCc2cc(=O)[nH]c(C)n2)cc(Sc2ccc(C)cc2)n1	B1733	2	27	23429756
1375	C=CC(=O)Nc1nc(CN[C@@]2(CO)CCOc3ccccc32)nc2oc(C)c(C)c12	B1733	2	28	440479859
1376	C=CC(=O)Nc1nc2c(c(-c3cnc(NCc4ccccc4)nc3)c1C#N)CNCC2	B1733	2	29	72137010
1377	C=CC(=O)Nc1cc(N)cc(-c2n[nH]c(-c3cc(OC)c(OC)c(OC)c3)n2)c1	B1733	2	30	40169647
1378	C=CC(=O)Nc1cc(C)cc(CNC(=O)Nc2nc(-c3cnn(C)c3)ns2)c1	B1733	2	31	1579620262
1379	C=CC(=O)Nc1nc(N)c2nc(SC3CC(OCc4ccccc4)C3)[nH]c2n1	B1733	2	32	1166846077
1380	C=CC(=O)Nc1nc(N)nc(NCCc2cc(Br)ccc2SC)n1	B1733	2	33	1640475252
1381	C=CC(=O)Nc1c(C(=N)O)ncn1C1CCN(c2ncnc3c2CCCCC3)CC1	B1733	2	34	329217839
1382	C=CC(=O)Nc1nc(NCc2nn(-c3ccccc3)c3c2CCC3)c2ncnc-2[nH]1	B1733	2	35	758843999
1383	C=CC(=O)Nc1noc2cc(CNC(=O)c3ccc(-c4ccccn4)nc3O)ccc12	B1733	2	36	1557102805
1384	C=CC(=O)Nc1nc(Cl)c(N)c(N2CCC([C@H](O)c3ccc(OC)cc3)CC2)n1	B1733	2	37	1612423129
1385	C=CC(=O)Nc1cc(N2CCC(c3[nH]ncc3-c3cccc(OC)c3)CC2)nc(N)n1	B1733	2	38	67676282
1386	C=CC(=O)Nc1nccnc1C(=O)NC[C@H]1CC[C@@H](Nc2nc3cc(C)ccc3o2)C1	B1733	2	39	1047222771
1387	C=CC(=O)Nc1c(NC(=O)N[C@@H](c2nncn2C)C(C)C)cc(Cl)cc1[N+](=O)[O-]	B1733	2	40	597092459
1388	C=CC(=O)Nc1ccn(C(C)(C)C(=O)Nc2cccc(-c3nc(O)cc(CC)n3)c2)n1	B1733	2	41	662509373
1389	C=CC(=O)Nc1nc(CS[C@H]2CCCNC2=O)nc(Nc2ccc(C)cc2)n1	B1733	2	42	489562948
1390	C=CC(=O)Nc1nccnc1C(=O)Nc1n[nH]c(CC)c1-c1ccc2c(c1)OCO2	B1733	2	43	440468752
1391	C=CC(=O)Nc1cc(=O)[nH]c(S[C@@H](C)C(=O)Nc2nc3ccccc3s2)n1	B1733	2	44	18247562
1392	C=CC(=O)Nc1nc(N[C@@H](C)C23C[C@H]4C[C@@H](CC(O)(C4)C2)C3)nc2c1cnn2C	B1733	2	45	1529145344
1393	C=CC(=O)Nc1nc(SCc2nc3sc4c(c3c(=O)[nH]2)CC[C@@H](C)C4)n[nH]1	B1733	2	46	8692437
1394	C=CC(=O)Nc1noc(C)c1S(=O)(=O)Nc1ccccc1-c1n[nH]c(C(C)C)n1	B1733	2	47	582823871
1395	C=CC(=O)Nc1nc(CNC2CCN(c3nc4ccc(Cl)cc4s3)CC2)n[nH]1	B1733	2	48	95504815
1396	C=CC(=O)Nc1nc(COC(=O)c2cc(C3CC3)nc3c(C)cc(C)cc23)nc(=N)[nH]1	B1733	2	49	176488704
1397	C=CC(=O)N(Cc1nc(N)nc(Nc2ccc(C)cc2)n1)[C@@H]1Cc2cccc(O)c2C1	B1733	2	50	411630082
1398	C=CC(=O)Nc1c(C(=O)Nc2cccc(C(F)(F)F)c2)sc2nc(N)c(C(=O)OCC)cc12	B1840	0	1	21964965
1399	C=CC(=O)Nc1nc(CN2CCC(c3c[nH]c4ncccc34)CC2)nc(Nc2ccc(C)cc2)n1	B1840	0	2	533058593
1400	C=CC(=O)Nc1cc(=O)[nH]c(SCC(=O)Nc2ccc(-c3nc4ccc(C)cc4s3)cc2)n1	B1840	0	3	9716106
1401	C=CC(=O)Nc1ncc([N+](=O)[O-])cc1C(=O)N[C@H]1CCCc2cc(NC(=O)OC(C)(C)C)ccc21	B1840	0	4	779356171
1402	C=CC(=O)Nc1nc(N2CCc3c(cccc3NC(=O)Nc3ccc(C)cc3)C2)ncc1[N+](=O)[O-]	B1840	0	5	301162990
1403	C=CC(=O)Nc1c(O)nc(O)nc1C(=O)N(Cc1sccc1C)c1ccc(F)c(Cl)c1	B1840	0	6	1524792176
1404	C=CC(=O)Nc1ccc(NC(=O)C[C@@](O)(c2nc3ccccc3s2)C(F)(F)F)cc1[N+](=O)[O-]	B1840	0	7	819886282
1405	C=CC(=O)Nc1nc2cc(C(=O)N[C@H]3CCc4nc(NC(=O)[C@@]5(C)C[C@H]5C)sc4C3)ccc2s1	B1840	0	8	1822643148
1406	C=CC(=O)Nc1nc(CN2C[C@@H](O)C[C@H]2c2ccccc2C(F)(F)F)nc(Nc2ccc(C)cc2)n1	B1840	0	9	470943986
1407	C=CC(=O)Nc1nc(N2CCc3c(cccc3NC(=O)Nc3ccc(F)cc3)C2)cc(-n2cccn2)n1	B1840	0	10	538978754
1408	C=CC(=O)Nc1c(C(=O)Nc2nc(-c3ccc4c(c3)CCC(=O)N4)c(C)s2)cc(C)cc1[N+](=O)[O-]	B1840	0	11	794748998
1409	C=CC(=O)Nc1nc(CN2CC[C@@](O)(c3ccccc3)[C@H]3CCCC[C@H]32)nc(Nc2cccc(C)c2)n1	B1840	0	12	1529167680
1410	C=CC(=O)Nc1noc2cc(CNC(=O)c3cc(Nc4nccc(C(F)(F)F)n4)ccc3C)ccc12	B1840	0	13	1626974907
1411	C=CC(=O)Nc1nc(N)nc(Nc2ccc(Oc3ccc(C)cc3Br)c(Cl)c2)n1	B1840	0	14	1185300178
1412	C=CC(=O)Nc1nc(Cl)c(N)c(N[C@H](C)c2nc(-c3ccc(Br)cc3)cs2)n1	B1840	0	15	1162755758
1413	C=CC(=O)Nc1nc(-c2ccc(C(=O)Nc3ncccc3O)cc2)nc2sc(C)c(C)c12	B1840	0	16	22102369
1414	C=CC(=O)Nc1c(O)nc(O)nc1C(=O)N(c1cccc(N2CCCC2)c1)C1CCCCCC1	B1840	0	17	1126304240
1415	C=CC(=O)Nc1c(N(C(=S)Nc2ccsc2)C2CCCC2)c(O)nc(=O)n1Cc1ccccc1	B1840	0	18	790303124
1416	C=CC(=O)Nc1ccccc1-c1cnc2sc(C(=O)Nc3ccc([N+](=O)[O-])cc3)c(N)c2c1	B1840	0	19	5023962
1417	C=CC(=O)Nc1c(C(=O)Nc2nc(-c3c[nH]c4ncccc34)c(C)s2)cnn1-c1ccccc1C	B1840	0	20	545992451
1418	C=CC(=O)Nc1ccc([N+](=O)[O-])cc1C(=O)Nc1cccc(CN2CCSCC2)c1C	B1840	0	21	184341001
1419	C=CC(=O)N[C@H]1CCc2ncc(NC(=O)c3cccc(OCc4csc(C)n4)c3)cc2C1	B1840	0	22	582907920
1420	C=CC(=O)Nc1c(Cl)ccc(C(=O)OCC(=O)Nc2ccccc2[N+](=O)[O-])c1Cl	B1840	0	23	786633892
1421	C=CC(=O)Nc1c(O)nc(O)nc1C(=O)Nc1cc(Cl)ccc1Oc1cccc(C)c1	B1840	0	24	468221984
1422	C=CC(=O)Nc1ccc(NS(=O)(=O)c2cc(Cl)c(OC)cc2Cl)cc1[N+](=O)[O-]	B1840	0	25	105589802
1423	C=CC(=O)Nc1nc(CC)c(C(=O)O[C@H](C)C(=O)Nc2ccc(C(F)(F)F)cc2)s1	B1840	0	26	759790217
1424	C=CC(=O)Nc1cccc(C(=O)OCC(=O)Nc2c(C)nn(-c3ccc(C)cc3)c2C)c1C	B1840	0	27	728358129
1425	C=CC(=O)Nc1ncnc2c1ncn2[C@H](C)C(=O)Nc1ncc(Cc2ccc(Cl)cc2Cl)s1	B1840	0	28	1626128791
1426	C=CC(=O)Nc1nc(SCc2cc(=O)oc3cc(O)ccc23)c(C#N)cc1C(=O)Nc1ccccc1	B1840	0	29	24944144
1427	C=CC(=O)Nc1nc(Cc2noc(-c3cc4cc(Cl)ccc4[nH]3)n2)nc(Nc2ccccc2)n1	B1840	0	30	680669763
1428	C=CC(=O)Nc1nc([C@H](C#N)C(=O)c2csc(-c3ccc(Cl)cc3)n2)[nH]c(=Nc2ccccc2)n1	B1840	0	31	613296566
1429	C=CC(=O)Nc1ccccc1C(=O)NC(=O)Nc1ccc(Oc2ncc(Cl)cn2)c(C)c1	B1840	0	32	95854966
1430	C=CC(=O)Nc1nc(C)nc2sc(C(=O)Nc3cc(C(=O)OC)ccc3OC(C)C)c(C)c12	B1840	0	33	1142535263
1431	C=CC(=O)Nc1nc2nc(C)c(CC(=O)Nc3nc(-c4ccccc4)c(C(C)C)s3)c(C)n2n1	B1840	0	34	302999510
1432	C=CC(=O)Nc1c(C(=O)OCC(=O)Nc2cc(Cl)ccc2[N+](=O)[O-])sc2nc(C)cc(C)c12	B1840	0	35	29033404
1433	C=CC(=O)Nc1cc(N)nc(SCc2csc(N(C(C)=O)c3cccc(Cl)c3)n2)n1	B1840	0	36	31819409
1434	C=CC(=O)Nc1noc(CCNc2ncnc3scc(-c4ccc(Br)cc4)c23)n1	B1840	0	37	531014546
1435	C=CC(=O)Nc1ncncc1CNC(=O)c1ccccc1Sc1ncnc2sc(C)c(C)c12	B1840	0	38	571347995
1436	C=CC(=O)Nc1ccnc(CSc2nc(NC(=O)c3ccccc3)c3c(C)c(C)oc3n2)n1	B1840	0	39	473685332
1437	C=CC(=O)Nc1nc(CSc2nc3c(cc2C#N)CCCC3)nc(Nc2ccc(F)cc2)n1	B1840	0	40	96995125
1438	C=CC(=O)Nc1c(Cl)c(Cl)nc(C(=O)OCC(=O)Nc2ccnn2C2CCCC2)c1Cl	B1840	0	41	12684431
1439	C=CC(=O)N[C@H](C)C(=O)N1CCC(c2nc(C)cc(Nc3ncc(-c4ccccc4)s3)n2)CC1	B1840	0	42	643550709
1440	C=CC(=O)Nc1ccc(C(C)(C)C)cc1C(=O)OCC(=O)Nc1cc(Cl)ccc1-n1cncn1	B1840	0	43	920629690
1441	C=CC(=O)Nc1ncc(Cl)cc1S(=O)(=O)Nc1ccc(NC(=O)c2ccco2)c(Cl)c1	B1840	0	44	533626290
1442	C=CC(=O)Nc1ccc(CNC(=O)Nc2ccc(Br)cc2-c2nc(C3CC3)no2)cn1	B1840	0	45	576049210
1443	C=CC(=O)Nc1nc(COC(=O)CNC(=O)c2sc3ccccc3c2Cl)nc2ccccc12	B1840	0	46	18256960
1444	C=CC(=O)Nc1nc(CN2CCC[C@H]2c2nc3ccccc3n2C)[nH]c(=Nc2ccccc2CC)n1	B1840	0	47	437611586
1445	C=CC(=O)Nc1ccc(C(=O)OCC(=O)Nc2sc3c(c2C(=O)OC)CCCC3)c(Cl)c1	B1840	0	48	920541350
1446	C=CC(=O)Nc1ccc2c(N[C@@H]3CCCc4sc(-c5ccc(F)cc5)nc43)ncnc2n1	B1840	0	49	302186146
1447	C=CC(=O)Nc1c(C#N)cnn1-c1ccc(C(=O)Nc2ccc(OC(F)F)c3cccnc23)cc1	B1840	0	50	479256955
1448	C=CC(=O)Nc1ccc(NC(=O)[C@H](c2ccc(Cl)cc2Cl)[NH+]2CCOCC2)cc1[N+](=O)[O-]	B1840	3	1	819905599
1449	C=CC(=O)Nc1ccc(C)c(NC(=O)c2ccc(OC)c(S(=O)(=O)[NH+]3C[C@@H](C)C[C@H](C)C3)c2)c1	B1840	3	2	746478838
1450	C=CC(=O)Nc1nc(C[NH+](C)CC(=O)Nc2ccc(Br)cc2C)nc2oc(C)c(C)c12	B1840	3	3	477970141
1451	C=CC(=O)Nc1c(C(=O)Nc2ccc(Cl)c(C[NH+]3CCOCC3)c2)cnn1-c1ccccc1C	B1840	3	4	467610142
1452	C=CC(=O)Nc1nc(C[NH+]2CCO[C@H](c3ccc(F)c(Cl)c3)C2)[nH]c(=Nc2ccccc2CC)n1	B1840	3	5	551012144
1453	C=CC(=O)Nc1c(N(C(=S)[NH2+]C2CCCCC2)C2CCCC2)c(=O)[nH]c(=O)n1Cc1ccccc1	B1840	3	6	61243061
1454	C=CC(=O)Nc1ncc(-c2ccc(Cl)cc2)c([C@@H]2CCC[NH+]2S(=O)(=O)c2c(C)noc2C)n1	B1840	3	7	72354923
1455	C=CC(=O)Nc1nsc(N2CC[NH+](Cc3csc(-c4cccc(Br)c4)n3)CC2)n1	B1840	3	8	537711837
1456	C=CC(=O)Nc1nc(C[NH+]2CCN(c3ccc(C#N)cc3Cl)CC2)nc(Nc2ccc(F)cc2)n1	B1840	3	9	444776967
1457	C=CC(=O)Nc1nc([C@H](C)[NH2+][C@@H](CC)c2nnc3n2CCCCC3)nc2sc(C)c(C)c12	B1840	3	10	1350393886
1458	C=CC(=O)Nc1nc(C2CC2)ncc1-c1noc(C2=N[NH+](c3ccccc3)[C@@H](c3ccccc3)C2)n1	B1840	3	11	445598590
1459	C=CC(=O)Nc1nc(-c2ccccc2)nc2nc([C@H]3CCC[NH+](S(=O)(=O)c4ccccc4)C3)ccc12	B1840	3	12	19743286
1460	C=CC(=O)Nc1nc(C[NH2+][C@H](C)c2cc3c(cc2Br)OCCO3)nc2oc(C)c(C)c12	B1840	3	13	538174300
1461	C=CC(=O)Nc1nc(Cl)c(N)c([NH+]2CCC[C@@H]2c2nc(-c3ccccc3Br)no2)n1	B1840	3	14	1639787622
1462	C=CC(=O)Nc1nc(C[NH+]2CCC[C@@H](c3nc4ccc(F)cc4o3)C2)[nH]c(=Nc2ccccc2C)n1	B1840	3	15	443641453
1463	C=CC(=O)Nc1nc(C[NH+](C)[C@H]2CCCc3nc(C)sc32)nc(Nc2ccc(F)cc2)n1	B1840	3	16	177069004
1464	C=CC(=O)Nc1nc(Nc2ccccc2)nc([C@@H](C)[NH+]2CCN(c3ccccc3F)C[C@H]2C)n1	B1840	3	17	1473441858
1465	C=CC(=O)Nc1nc(C[NH+]2CCO[C@@H]([C@H](C)NC(=O)OC(C)(C)C)C2)nc2sc3c(c12)CCCC3	B1840	3	18	760968432
1466	C=CC(=O)Nc1nc(C[NH+]2CCC(c3noc4cc(F)ccc34)CC2)nc(Nc2ccc(C)cc2)n1	B1840	3	19	574185935
1467	C=CC(=O)Nc1nc(C[NH+]2C[C@H](c3cccc(Cl)c3)OC[C@H]2C)nc(Nc2ccccc2C)n1	B1840	3	20	1473387649
1468	C=CC(=O)N[C@@H]1CCN(c2nnc(CC3CCCC3)n2CCc2ccc(F)c(F)c2F)C1	B1840	3	21	1580195480
1469	C=CC(=O)NCc1cc(C(=O)N2C[C@H](CC)N(C(=O)OCc3ccccc3)C[C@@H]2CC)co1	B1840	3	22	187871823
1470	C=CC(=O)Nc1ccc(C(=O)OCC(=O)N(Cc2ccccc2)CC(F)(F)F)nc1Cl	B1840	3	23	772073092
1471	C=CC(=O)Nc1ncc(Cl)cc1S(=O)(=O)N([C@@H]1CCc2ccccc21)[C@@H](C)COC	B1840	3	24	625656243
1472	C=CC(=O)NCc1cc(C(=O)N(C)CCC2CCN(c3ccncc3)CC2)c2n1CCCC2	B1840	3	25	864755401
1473	C=CC(=O)Nc1nc(C2CCCC2)ncc1C(=O)N1CC[C@H](CN(CC)CC(F)(F)F)C1	B1840	3	26	289057600
1474	C=CC(=O)NCC(F)(F)Cn1c(Cc2c(F)cccc2F)nnc1N1C[C@H](C)C[C@@H](C)C1	B1840	3	27	1576595256
1475	C=CC(=O)N[C@H](C(=O)N(C)C[C@@H](C)c1nccs1)c1cc(Br)ccc1OC	B1840	3	28	1357518459
1476	C=CC(=O)Nc1cccnc1C(=O)N(CCn1ccnc1)Cc1ccccc1Br	B1840	3	29	1467955391
1477	C=CC(=O)Nc1c(OC)ccc(Br)c1C(=O)OCC(=O)N(C1CCCC1)C1CC1	B1840	3	30	745290604
1478	C=CC(=O)N[C@@]1(C(=O)N(C)CCCc2cc(-c3ccccc3)no2)[C@@H]2CCCO[C@H]2C1(C)C	B1840	3	31	446386814
1479	C=CC(=O)NC[C@@H](Cc1ccccc1)[C@@H]1CCCCN1S(=O)(=O)c1nc(C)c(C)s1	B1840	3	32	472342032
1480	C=CC(=O)Nc1c(C(=O)OCC(=O)Cc2ccccc2Br)ccc(OC)c1F	B1840	3	33	805597759
1481	C=CC(=O)N[C@@H](C)[C@@H]1CCCN(c2nnc(Cc3c(F)cccc3F)n2[C@@H]2C[C@H]2CF)C1	B1840	3	34	1576118567
1482	C=CC(=O)N[C@@H](CCN(C)C(=O)c1ccc(-n2c(C)nc3ccccc3c2=O)cc1)C(C)C	B1840	3	35	570630715
1483	C=CC(=O)Nc1c(Cl)ccc(C(=O)N(CCN2CCOCC2)Cc2ccco2)c1Cl	B1840	3	36	456999663
1484	C=CC(=O)N[C@H](c1noc(CCC(=O)c2ccc(I)cc2)n1)C(C)C	B1840	3	37	843154964
1485	C=CC(=O)Nc1ncc(Cl)cc1S(=O)(=O)N(C)C[C@H]1CCCCN1Cc1ccccc1	B1840	3	38	1671091161
1486	C=CC(=O)Nc1c(C(=O)N(C)C2C[C@@H]3CC[C@@H](C2)N3CCOC)ccnc1-c1ccccc1	B1840	3	39	563983017
1487	C=CC(=O)N(C[C@H](O)c1ccc(OC)cc1)C1CCC(N2C(=O)c3ccccc3C2=O)CC1	B1840	3	40	189023203
1488	C=CC(=O)N(C[C@H]1CC[C@H](CNC(=O)OC(C)(C)C)CC1)[C@@H](C)C1CCS(=O)(=O)CC1	B1840	3	41	808724819
1489	C=CC(=O)N(CC(=O)Nc1nc(C)cs1)[C@H]1CCN(CC)[C@H]1c1cc(F)c(F)c(F)c1	B1840	3	42	549476479
1490	C=CC(=O)N(Cc1noc(-c2cccc(Br)c2)n1)[C@H](C)C[C@H]1CCCC(=O)N1	B1840	3	43	639116803
1491	C=CC(=O)N(Cc1ccc(Cl)c(S(N)(=O)=O)c1)[C@@H](CC)c1ccc2c(c1)OCCO2	B1840	3	44	631051064
1492	C=CC(=O)N(C1CCN(CC(=O)Nc2ccccc2)CC1)[C@@H]1CCc2c1cccc2[N+](=O)[O-]	B1840	3	45	574651617
1493	C=CC(=O)Nc1nc([NH2+][C@@H]2C[C@@H](C)N(Cc3ccccc3)C2)ccc1-c1nn[nH]n1	B1852	1	1	1590206843
1494	C=CC(=O)Nc1c(-c2nc3ccccc3[nH]2)c2nc(C#N)c(C#N)nc2n1CCC[NH+](C)C	B1852	1	2	939060
1495	C=CC(=O)N1CCOC[C@H]1c1nnc([NH+]2CCC[C@@H]2c2ccc(CC)o2)n1CC(C)(C)O	B1852	1	3	1578255556
1496	C=CC(=O)Nc1nc([C@@H](C)[NH+]2CC[C@@H](NC(=O)OC(C)(C)C)[C@H](CC)C2)nc(N(C)C)n1	B1852	1	4	757112371
1497	C=CC(=O)Nc1nc(C[NH+]2CC[C@](C)(NCC(=O)OC(C)(C)C)C2)nc2oc(C)c(C)c12	B1852	1	5	440511200
1498	C=CC(=O)Nc1nc(C[NH+]2C[C@@H](CC)O[C@@]3(CCOC3)C2)nc(Nc2ccc(C)cc2)n1	B1852	1	6	483148386
1499	C=CC(=O)Nc1nc(C[NH+]2CCC[C@H](c3nc4ccccc4[nH]3)C2)nc(N(C)C)n1	B1852	1	7	1320012779
1500	C=CC(=O)Nc1nc(Cl)c(C=NNC(=S)[NH2+]C2CC2)c(N2CCCC2)n1	B1852	1	8	863965116
1501	C=CC(=O)Nc1nc([NH2+][C@H]2CCCC[C@H]2CNC(=O)OC(C)(C)C)ccc1-c1nn[nH]n1	B1852	1	9	1589178571
1502	C=CC(=O)N1CC[C@]2(C(=O)N3CCC[C@H]([NH2+]c4ccc(-c5nn[nH]n5)cn4)C3)CCCC[C@H]12	B1852	1	10	1592949131
1503	C=CC(=O)N1CCN(C(=O)c2sccc2S(=O)(=O)[NH+](C)C)C[C@H]1c1ccc(O)cc1	B1852	1	11	870080781
1504	C=CC(=O)Nc1nc(CC[NH+]2CC[C@](C)(C(=O)NC)C2)nc2sc3c(c12)CC[C@@H](C)C3	B1852	1	12	281191206
1505	C=CC(=O)Nc1ccc(S(=O)(=O)[NH+]2CC[C@H](C)[C@H](CNC(=O)OC(C)(C)C)C2)cc1	B1852	1	13	841530562
1506	C=CC(=O)Nc1nn2c(=O)cc(C[NH+]3CCC[C@@]3(C)Cc3ccc(Cl)c(F)c3)nc2[nH]1	B1852	1	14	879647394
1507	C=CC(=O)Nc1ccc(S(=O)(=O)[NH+]2CC[C@H]([C@H](C)NC(=O)OC(C)(C)C)C2)c(F)c1	B1852	1	15	851777573
1508	C=CC(=O)Nc1ccccc1NC(=O)c1cccc(S(=O)(=O)[NH+]2C[C@H](C)O[C@@H](C)C2)c1	B1852	1	16	262295033
1509	C=CC(=O)N1CCC([NH+](C)c2nnc(-c3ccc(C)o3)n2C[C@@](C)(O)c2ccco2)CC1	B1852	1	17	1579651052
1510	C=CC(=O)N1CC[C@H](C[NH+](Cc2nc(N)c3c(C)c(C)oc3n2)Cc2scnc2C)C1	B1852	1	18	582421149
1511	C=CC(=O)N(Cc1c(C)nn(-c2ccccn2)c1C)C1CC[NH+]([C@H]2CCCC[C@H]2O)CC1	B1852	1	19	282573611
1512	C=CC(=O)Nc1nonc1CC(=O)N(C)C1CCC2(CC1)C[NH2+]Cc1ccccc1O2	B1852	1	20	19586722
1513	C=CC(=O)Nc1nc([NH2+][C@@H]2C[C@H](N3CCOCC3)C23CCC3)nc(C(F)(F)F)n1	B1852	1	21	1550632321
1514	C=CC(=O)Nc1nc(C2CC([NH3+])C2)cc(N2CCCN(C(=O)c3ccoc3)CC2)n1	B1852	1	22	223291790
1515	C=CC(=O)N1CCC[C@@H](n2nncc2C[NH+]2CCC[C@@H](c3ncc(C(F)(F)F)[nH]3)C2)C1	B1852	1	23	903910988
1516	C=CC(=O)N1CCC2(CC1)CC[NH+](S(=O)(=O)c1cc(NC(C)=O)ccc1OC)CC2	B1852	1	24	564960456
1517	C=CC(=O)Nc1nccnc1C(=O)N[C@H]1CC[NH+](c2cccc(F)c2-c2nn[nH]n2)[C@@H]1CC	B1852	1	25	1604497956
1518	C=CC(=O)N1C(C)(C)CC(NC(=O)C(=O)Nc2ccccc2C[NH+]2CCSCC2)CC1(C)C	B1852	1	26	64268687
1519	C=CC(=O)Nc1nc(C2CCCC2)ncc1C(=O)Nc1cc(C[NH+]2CCOCC2)ccc1C	B1852	1	27	548814930
1520	C=CC(=O)Nc1ccc([C@H](C)[NH2+]c2ccc(N3CCNC(=O)C3)c(Cl)c2)cc1[N+](=O)[O-]	B1852	1	28	788689062
1521	C=CC(=O)Nc1n[n-]c(C)c1-c1nnc([NH+]2CCC[C@H]2c2ccccc2C(F)(F)F)n1C	B1852	1	29	1339621442
1522	C=CC(=O)Nc1nc2c(c(=O)[nH]1)CCN(C(=O)CSC13CC4CC(CC(C4)C1)C3)C2	B1852	1	30	71730536
1523	C=CC(=O)N[C@H]1CCCO[C@H]1C1CCN(C(=O)C(=O)Nc2cccc3ccncc23)CC1	B1852	1	31	566609116
1524	C=CC(=O)N1CCC[C@@H]([C@H](C)NC(=O)C(=O)Nc2c(C)cc(C(=O)OC)cc2Cl)C1	B1852	1	32	415344429
1525	C=CC(=O)Nc1cc(NC(=O)C(=O)N2CCCN(c3ccccc3C#N)CC2)ccc1F	B1852	1	33	1331403180
1526	C=CC(=O)Nc1nc(C[NH+]2CCCC[C@H]2c2cnn(C)c2)nc(Nc2ccc(C)cc2)n1	B1852	1	34	411703956
1527	C=CC(=O)Nc1cc([NH2+][C@H]2C[C@@H](OC(C)(C)C)C2(C)C)cc(-c2nn[nH]n2)c1[N+](=O)[O-]	B1852	1	35	1589198159
1528	C=CC(=O)Nc1nc(Nc2ccccc2)nc([C@@H](C)[NH+]2CCOc3cc(OC)ccc3C2)n1	B1852	1	36	670098524
1529	C=CC(=O)Nc1c([N+](=O)[O-])ccc([NH2+][C@H]2CCCc3ccc(OC)cc32)c1-c1nn[nH]n1	B1852	1	37	1591629106
1530	C=CC(=O)Nc1nc([NH2+][C@H](CC)c2nc(C(F)(F)F)cs2)ccc1-c1nn[nH]n1	B1852	1	38	1590471501
1531	C=CC(=O)N(CCC(=O)Nc1cccc(Cl)c1C)Cc1cc(C(=O)[O-])cs1	B1852	1	39	902204555
1532	C=CC(=O)N(Cc1cc(F)ccc1OC(F)F)[C@H](C)c1cc(C(=O)[O-])ccc1O	B1852	1	40	1593293596
1533	C=CC(=O)N([C@H](c1ccco1)c1ccccc1OC)[C@H]1C[C@@H](NC(=O)[O-])C12CCC2	B1852	1	41	904230035
1534	C=CC(=O)N(CCN/C([O-])=C1/N=CC=CC1=O)[C@H](c1ccc(Cl)cc1)C1CCCC1	B1852	1	42	281686897
1535	C=CC(=O)N(CCC(C)(C)C(=O)OC(C)(C)C)Cc1c(C(=O)[O-])[nH]c2ccccc12	B1852	1	43	1589842905
1536	C=CC(=O)N(CCc1c[nH]c2c(CC)cccc12)[C@@H](C)c1ncc(C(=O)[O-])s1	B1852	1	44	1605831731
1537	C=CC(=O)N(CCC(=O)N[C@H]1[C@@H]2COC[C@H]1CN(C(=O)c1ccc3occc3c1O)C2)C(C)C	B1852	1	45	1795711301
1538	C=CC(=O)Nc1nc2nc(C)c(CCC(=O)Nc3ccc(C)c4cn[nH]c34)c(C)n2n1	B1852	3	1	63713842
1539	C=CC(=O)Nc1ccc(C(=O)O[C@@H](C)C(=O)Nc2c(C)nn(C)c2C)c(O)c1Cl	B1852	3	2	845193487
1540	C=CC(=O)Nc1c(-c2nn[nH]n2)cnn1-c1ccccc1NC(=O)c1cccc(C)c1	B1852	3	3	1592221013
1541	C=CC(=O)Nc1c(NC(=O)c2cccc(F)c2-c2nn[nH]n2)ccc(C)c1[N+](=O)[O-]	B1852	3	4	1581207027
1542	C=CC(=O)Nc1nc(N2CCC[C@H](c3cc(C(C)C)[nH]n3)C2)ccc1-c1nn[nH]n1	B1852	3	5	1589767442
1543	C=CC(=O)Nc1nnc(-c2nnc(N3CCC[C@H](c4cc5ccccc5[nH]4)C3)n2C)[nH]1	B1852	3	6	1123073893
1544	C=CC(=O)Nc1c(C(=O)Nc2cc(C)cc(-c3nn[nH]n3)c2)cnn1-c1ccccc1	B1852	3	7	1592032085
1545	C=CC(=O)Nc1nc(NCC[C@](O)(c2nccn2C)C(F)(F)F)nc2ccccc12	B1852	3	8	301750905
1546	C=CC(=O)NCc1nc(C(=O)Nc2ccc(C3CC3)c(-c3nn[nH]n3)c2)c(C)s1	B1852	3	9	1606183359
1547	C=CC(=O)NCc1nc(C(=O)Nc2c(-c3nc4ccccc4[nH]3)cnn2C)cs1	B1852	3	10	1579998403
1548	C=CC(=O)Nc1nc(Nc2ccccc2)nc([C@@H](C)N2CCC3(CCNC3=O)CC2)n1	B1852	3	11	1460728253
1549	C=CC(=O)N(Cc1nc(N)nc(Nc2ccccc2CC)n1)[C@]12CCC[C@H]1NCC2	B1852	3	12	1578276865
1550	C=CC(=O)Nc1cc(=O)[nH]c(S[C@H](C(=O)Nc2cc(C)on2)c2ccccc2)n1	B1852	3	13	10861788
1551	C=CC(=O)Nc1ccc(NC(=O)Cn2c(S)nc3ccccc3c2=O)cc1OC	B1852	3	14	1579161454
1552	C=CC(=O)N[C@@H]1CCCCCC[C@H]1C(=O)Nc1cc(C)nn1-c1cc(NC)ncn1	B1852	3	15	1578754018
1553	C=CC(=O)Nc1nc(Cl)c(N)c(N(C)[C@@H](CNC(=O)OC(C)(C)C)C2CC2)n1	B1852	3	16	1559194330
1554	C=CC(=O)Nc1nc(Cl)cc(NNS(=O)(=O)c2c(C)ccc3ncccc23)n1	B1852	3	17	790398213
1555	C=CC(=O)Nc1nnc(CNC(=O)Nc2ccc(OC3CCN(C)CC3)cc2)s1	B1852	3	18	299789959
1556	C=CC(=O)Nc1nc([C@H](C)NC(C)(C)c2cnn(C)c2)[nH]c(=Nc2ccccc2)n1	B1852	3	19	545292587
1557	C=CC(=O)Nc1ncn(CC(=O)Nc2ccccc2-c2n[nH]c(-c3ccccc3)n2)n1	B1852	3	20	1135899990
1558	C=CC(=O)Nc1nc(Cl)c(N)c(NCC2(N3CCC(OC)CC3)CCCC2)n1	B1852	3	21	1639488771
1559	C=CC(=O)Nc1c(C(N)=O)ncn1C1CCN(Cc2cc3ccccc3nc2O)CC1	B1852	3	22	580174847
1560	C=CC(=O)Nc1ncc([N+](=O)[O-])cc1C(=O)Nc1ccc(N2CCC(O)CC2)cc1	B1852	3	23	183457317
1561	C=CC(=O)Nc1c(C(=O)Nc2n[nH]c(C)c2-c2ccc3c(c2)OCCO3)cnn1C	B1852	3	24	1457426778
1562	C=CC(=O)NC[C@@]1(C(C)(C)C)CCN(C(=O)Nc2snc(C)c2-c2nn[nH]n2)C1	B1852	3	25	1592480273
1563	C=CC(=O)N[C@H]1CCc2nc(NC(=O)c3cc(-c4c(C)nn(C)c4C)n[nH]3)sc2C1	B1852	3	26	288763104
1564	C=CC(=O)Nc1ccc(C(=O)Nc2ccc3nc(N4CCOCC4)[nH]c3c2)cc1[N+](=O)[O-]	B1852	3	27	915675522
1565	C=CC(=O)Nc1c(C(=O)Nc2nc3cccc(C(=O)OC)c3[nH]2)cc(C)cc1[N+](=O)[O-]	B1852	3	28	763231967
1566	C=CC(=O)Nc1ccnc([C@@H](C)Nc2cc(Br)c(-c3nn[nH]n3)cc2F)n1	B1852	3	29	1575418417
1567	C=CC(=O)Nc1c(Cl)cc(C)cc1C(=O)O[C@@H](C)C(=O)Nc1ncnc2[nH]cnc12	B1852	3	30	734900235
1568	C=CC(=O)Nc1nnc([C@H](NC(=O)c2ccc3c(c2)OCC(=O)N3)c2ccccc2)s1	B1852	3	31	426581292
1569	C=CC(=O)Nc1nc(CN[C@@H]2CCCC[C@@H]2n2cccn2)[nH]c(=Nc2ccccc2C)n1	B1852	3	32	411552113
1570	C=CC(=O)N(c1ccccc1OC)c1ccccc1C(=O)Nc1n[nH]cc1-c1nn[nH]n1	B1852	3	33	1580083339
1571	C=CC(=O)Nc1noc2cc(CNC(=O)C3(c4cccc(-c5nn[nH]n5)c4)CC3)ccc12	B1852	3	34	1592765112
1572	C=CC(=O)Nc1nc(=NCCNc2ncc(C(F)(F)F)cc2Cl)[nH]cc1[N+](=O)[O-]	B1852	3	35	603840788
1573	C=CC(=O)N([C@H](CC)c1noc(C)n1)[C@@H](C)C(=O)Nc1ccc2nc(O)[nH]c2c1	B1852	3	36	1642671081
1574	C=CC(=O)NC1C[C@H]2CC[C@@H](C1)C2Nc1ccc(C(=O)Nc2nncs2)cn1	B1852	3	37	573430627
1575	C=CC(=O)Nc1nc(N)nc(S[C@H](C)C(=O)N[C@H]2CCCc3ccccc32)n1	B1852	3	38	11233422
1576	C=CC(=O)Nc1c(O)nc(O)nc1C(=O)N1CCC(Oc2cc(C)ccc2C)CC1	B1852	3	39	266160757
1577	C=CC(=O)Nc1ccnc([C@@H](C)NC(=O)c2cc3c(nc2O)CC(C)(C)CC3=O)n1	B1852	3	40	615725521
1578	C=CC(=O)Nc1nc(C)c(C(=O)Nc2cc(NS(C)(=O)=O)ccc2OC)s1	B1852	3	41	1579230358
1579	C=CC(=O)Nc1nc(NC2CCN(Cc3cccnc3)CC2)cc([C@H]2C[C@@H](O)C2)n1	B1852	3	42	244678484
1580	C=CC(=O)N(CCC1=CCCCC1)[C@@H]1CCCC[C@H]1NC(=O)c1nnc(O)nc1O	B1852	3	43	1085260241
1581	C=CC(=O)NCc1nc(-c2ccc(NC(=O)c3csc([C@@H]4CCCO4)n3)cc2)n[nH]1	B1852	3	44	572283158
1582	C=CC(=O)Nc1c(O)nc(O)nc1C(=O)N(C[C@H](C)N(C)C)c1c(C)cccc1C	B1852	3	45	1275323584
1583	C=CC(=O)NCc1ccc2nc(C(=O)Nc3ccc(C(=O)OCC)cc3O)cn2c1	B1852	3	46	1578060951
1584	C=CC(=O)Nc1ncncc1CNC(=O)C(=O)Nc1ccc(C)c(-c2nc(C)co2)c1	B1852	3	47	540306327
1585	C=CC(=O)N[C@H]1CCN(c2nnc(-c3cc4c(s3)CC[C@@H](C)C4)n2CCC(C)(C)O)C1	B1852	3	48	1576759603
1586	C=CC(=O)NCc1ccc(-c2noc(-c3ccc(S(=O)(=O)NC(C)(C)C)o3)n2)c(F)c1	B1852	3	49	822901144
1587	C=CC(=O)N[C@H](C)Cn1c(Nc2cnn(C)c2)nnc1-c1ccc(F)cc1Br	B1852	3	50	1579405890
1588	C=CC(=O)Nc1cc(N2CC[C@@H](C3CCOCC3)C2)cc(-c2nn[nH]n2)c1[N+](=O)[O-]	B1902	2	1	1592760059
1589	C=CC(=O)Nc1c(F)ccc(Cl)c1C(=O)OCc1cc(O)n2ncc(C#N)c2n1	B1902	2	2	784065256
1590	C=CC(=O)Nc1c(NS(=O)(=O)c2cccc3nsnc23)cccc1C(=O)OC	B1902	2	3	619855531
1591	C=CC(=O)Nc1sc2c(c1-c1nn[nH]n1)CCN(Cc1cn(C)nc1C(F)F)C2	B1902	2	4	1571024359
1592	C=CC(=O)Nc1nnc(C2CCN(CC(=O)Nc3sc(C)c(C)c3C#N)CC2)o1	B1902	2	5	1646567740
1593	C=CC(=O)Nc1c(N[C@@H]2CCCN(C(=O)OC(C)(C)C)C2)ncnc1-n1cccn1	B1902	2	6	301793462
1594	C=CC(=O)Nc1c(C(=O)N2C[C@@H](C)[C@H](Nc3ncnc4ccsc34)C2)cnn1C	B1902	2	7	1043145621
1595	C=CC(=O)Nc1nc(N)nc(CN2CCN(C(=O)OC(C)(C)C)c3ccccc32)n1	B1902	2	8	810053219
1596	C=CC(=O)Nc1nccnc1C(=O)Nc1ccc(Cl)c(-n2nnnc2C2CC2)c1	B1902	2	9	175314715
1597	C=CC(=O)Nc1nc(SCC(=O)Nc2ccc3c(c2)OCO3)c(C#N)cc1C#N	B1902	2	10	21424392
1598	C=CC(=O)Nc1ncnc2c1ncn2[C@@H](C)C(=O)Nc1cc(CC(C)(C)C)nn1C	B1902	2	11	668464192
1599	C=CC(=O)Nc1nn2c(=O)cc(CSc3nc(CC)nc4ccccc34)nc2[nH]1	B1902	2	12	1307362463
1600	C=CC(=O)Nc1nc(COC)ncc1-c1noc([C@@]2(O)CCc3ccccc3C2)n1	B1902	2	13	377457506
1601	C=CC(=O)Nc1ncnc2cc(C(=O)N[C@@H](C)c3ncc(C(=O)OC)s3)ccc12	B1902	2	14	1557106376
1602	C=CC(=O)N1CCOc2cc(NC(=O)CSc3nnc(S)s3)ccc2C1	B1902	2	15	1580564897
1603	C=CC(=O)Nc1cc(N2CCC(c3nccn3Cc3ccncc3)CC2)nc(N)n1	B1902	2	16	91603988
1604	C=CC(=O)Nc1nc(CSc2nc3ncccc3[nH]2)nc(N2CCCCC2)n1	B1902	2	17	5175763
1605	C=CC(=O)Nc1ccnc(CNC(=O)c2csc(-c3ccc4c(c3)OCO4)n2)n1	B1902	2	18	531635192
1606	C=CC(=O)Nc1c(NC(=O)c2nc(-c3cnn(C)c3)oc2C)cccc1C(=O)OC	B1902	2	19	619813652
1607	C=CC(=O)Nc1nc(N[C@@H]2CCS(=O)(=O)C2)cc(Sc2cccs2)n1	B1902	2	20	1529133086
1608	C=CC(=O)Nc1nc(N2C[C@@H](OC)C[C@@H]2c2ncc[nH]2)nc2c1cnn2C(C)(C)C	B1902	2	21	1553756617
1609	C=CC(=O)Nc1c(C(=O)Nc2ccccc2-n2cnc(C#N)n2)cccc1[N+](=O)[O-]	B1902	2	22	366546329
1610	C=CC(=O)Nc1nc(N)nc(COc2ccc3c(C(F)(F)F)cc(=O)oc3c2)n1	B1902	2	23	67768042
1611	C=CC(=O)Nc1nc2c(c(NC[C@H]3CCCO3)n1)CCN(c1nccs1)CC2	B1902	2	24	72473131
1612	C=CC(=O)Nc1c(C#N)cnn1C(=O)CSc1nnc(-c2ccc(C)cc2)[nH]1	B1902	2	25	135232887
1613	C=CC(=O)Nc1nc(CN2C[C@H](OC)C[C@H]2c2n[nH]c(C)n2)nc2oc(C)c(C)c12	B1902	2	26	495432031
1614	C=CC(=O)Nc1nc(N2CC[C@H](NC(=O)OC(C)(C)C)[C@@H](C)C2)c2cnn(C)c2n1	B1902	2	27	848666097
1615	C=CC(=O)Nc1nccnc1C(=O)N[C@H]1CCN(c2nc(C3CCC3)ns2)[C@@H]1C	B1902	2	28	1050122174
1616	C=CC(=O)Nc1noc2cc(CNC(=O)c3c(C)nn(C)c3-n3ccnc3C)ccc12	B1902	2	29	1630442672
1617	C=CC(=O)Nc1nc(N2CCC[C@@H]2Cn2cnc3ccccc32)ccc1-c1nn[nH]n1	B1902	2	30	1592761350
1618	C=CC(=O)Nc1nc(N2CCOC[C@H]2C[C@@H]2CNc3ccccc32)c2cnn(C)c2n1	B1902	2	31	900019473
1619	C=CC(=O)Nc1nc(OC)ncc1-c1noc(C(=O)Nc2ccc(Cl)c(F)c2)n1	B1902	2	32	350499902
1620	C=CC(=O)Nc1sc2c(c1-c1nn[nH]n1)CCN(c1nc3ccccc3nc1F)C2	B1902	2	33	1592764340
1621	C=CC(=O)Nc1nc2c(s1)CN(c1cc(C(F)(F)F)cc(-c3nn[nH]n3)n1)CC2	B1902	2	34	1592762319
1622	C=CC(=O)Nc1ncnc2c1ncn2[C@H](C)C(=O)N[C@H]1CCCc2cnn(C(C)C)c21	B1902	2	35	1334388840
1623	C=CC(=O)Nc1nc(Cl)cc(N2CCO[C@@H](c3ccc(-c4nn[nH]n4)cc3)C2)n1	B1902	2	36	1592761153
1624	C=CC(=O)Nc1nnn(CC(=O)Nc2ccccc2-c2nc3ccccc3s2)n1	B1902	2	37	1463905703
1625	C=CC(=O)Nc1nc(N[C@H]2CCCN(Cc3cccs3)C2)nc2c1cnn2C	B1902	2	38	1529120880
1626	C=CC(=O)Nc1nnc(CNC(=O)c2ccc(N(C)C(=O)OC(C)(C)C)s2)o1	B1902	2	39	290734804
1627	C=CC(=O)Nc1nnc(CC(=O)Nc2c(-c3cccnc3)nc3ccccn23)s1	B1902	2	40	1631420333
1628	C=CC(=O)Nc1nc(N)nc(SCc2cc(Cl)c3c(c2)OCCCO3)n1	B1902	2	41	11233801
1629	C=CC(=O)Nc1cnnc(NN=Cc2cc(C(=O)OC)c3n2CCCC3)c1Cl	B1902	2	42	1329570415
1630	C=CC(=O)Nc1nccc(C)c1CN1CCN(c2ccsc2-c2nn[nH]n2)CC1	B1902	2	43	1605955907
1631	C=CC(=O)Nc1nnc(C2CCN(C(=O)c3sc(NC4CC4)nc3C)CC2)o1	B1902	2	44	1418368700
1632	C=CC(=O)Nc1nc(N2CCC(n3cc(C4CCCC4)nn3)CC2)c2cn[nH]c2n1	B1902	2	45	67713903
1633	C=CC(=O)Nc1cc(F)c([N+](=O)[O-])cc1C(=O)n1nc(O)c2ccc(OC)cc21	B1902	2	46	819952021
1634	C=CC(=O)Nc1nc(C2CCCC2)ncc1-c1noc(C[C@@H]2CSCCN2)n1	B1902	2	47	843236567
1635	C=CC(=O)Nc1nc(C)ncc1C(=O)Nc1nnc(-c2ccc(OC)cc2)s1	B1902	2	48	535714106
1636	C=CC(=O)Nc1nc(CN2CC[C@@](O)(c3cn(C(C)C)nn3)C2)nc2ccccc12	B1902	2	49	284503201
1637	C=CC(=O)Nc1nc(N2CCC[C@@H](C(=O)Nc3cccc(C)n3)C2)ncc1[N+](=O)[O-]	B1902	2	50	117639938
1638	C=CC(=O)Nc1c(C(=O)N[C@H](C)[C@@H]2CN(C(=O)c3ccco3)CCO2)cnn1C	B1902	3	1	1009621423
1639	C=CC(=O)Nc1nccnc1C(=O)N[C@H]1CCCN(C(=O)Cc2cnoc2)[C@H]1C	B1902	3	2	1014815589
1640	C=CC(=O)Nc1nccnc1C(=O)N1C[C@H]2C(CNC(=O)c3ccsn3)[C@@H]2C1	B1902	3	3	1009184049
1641	C=CC(=O)NC[C@H]1CCCn2ncc(C(=O)N[C@H]3CCc4nc(CC)nn4C3)c21	B1902	3	4	592560428
1642	C=CC(=O)Nc1nccnc1C(=O)NC1CN(C[C@@H]2COc3ccccc3O2)C1	B1902	3	5	1030169188
1643	C=CC(=O)Nc1nccnc1C(=O)N1C[C@@H](NC(=O)Cc2cnc(C)o2)C[C@H]1C	B1902	3	6	1012401062
1644	C=CC(=O)N[C@H]1CN(C(=O)c2c(O)nnc(CC)c2CC)C[C@H]1c1cnn(C)c1	B1902	3	7	1548947713
1645	C=CC(=O)N[C@@H]1CCCN(c2nnc([C@@H]3CCC(=O)N3)n2CC2CCOCC2)C1	B1902	3	8	1580372872
1646	C=CC(=O)NCc1c(NC(=O)N2C[C@H](C(=O)OCC)C3(COC3)C2)nn(C)c1C	B1902	3	9	1577935773
1647	C=CC(=O)Nc1ncncc1CNC(=O)CN1CCN(C(=O)OC(C)(C)C)CC1	B1902	3	10	1595613107
1648	C=CC(=O)N[C@@H](C)C[C@@H](C)NC(=O)N1CCN(c2nccn3cnnc23)[C@H](C)C1	B1902	3	11	566677239
1649	C=CC(=O)Nc1nccnc1C(=O)N1CCC2(CCN(CCc3cnn[nH]3)CC2)C1	B1902	3	12	1577742649
1650	C=CC(=O)Nc1c(C#N)cnn1CCOC(=O)[C@@H]1CC[C@@H](C(F)(F)F)NC1=O	B1902	3	13	731772125
1651	C=CC(=O)NCc1nc(C(=O)NC[C@@H]2CS(=O)(=O)c3ccccc3O2)cs1	B1902	3	14	572365115
1652	C=CC(=O)Nc1c(C(=O)N2C[C@@H](CCN=c3cc[nH]c(C#N)n3)[C@H](C)C2)cnn1C	B1902	3	15	1053354480
1653	C=CC(=O)Nc1ncn(CC(=O)Nc2cc(C(=O)N3CCOCC3)ccc2C)n1	B1902	3	16	1362176415
1654	C=CC(=O)Nc1nccnc1C(=O)NC[C@@H]1COCCN1C(=O)c1coc(C)c1	B1902	3	17	964132068
1655	C=CC(=O)Nc1nccnc1C(=O)N[C@H]1[C@@H]2C[C@@H]1N(C(=O)c1coc(CC)n1)C2	B1902	3	18	946829613
1656	C=CC(=O)Nc1nccnc1C(=O)N[C@H]1CCCN(C(=O)c2cnn(CC)c2)C1	B1902	3	19	950240925
1657	C=CC(=O)Nc1nc(C)ncc1CNC(=O)[C@@H]1CC(=O)N(C)[C@H]1c1cnn(C)c1C	B1902	3	20	574918061
1658	C=CC(=O)Nc1c(N(C)[C@H]2CCN(C)C2=O)c(O)nc(=O)n1Cc1ccccc1	B1902	3	21	606156346
1659	C=CC(=O)NCC1(O)CCN(S(=O)(=O)c2c(C)csc2C(=O)OC)CC1	B1902	3	22	1578891533
1660	C=CC(=O)Nc1c(C(=O)N2CC[C@H](NC(=O)c3ccn(C)n3)[C@H]2CC)cnn1C	B1902	3	23	984896861
1661	C=CC(=O)NCCC1CCN(C(=O)C(=O)Nc2ccc(-n3cnnn3)c(C)c2)CC1	B1902	3	24	566367109
1662	C=CC(=O)NC[C@@H]1CCCC[C@]12NC(=O)N(CCc1nnn(C(C)(C)C)n1)C2=O	B1902	3	25	663379060
1663	C=CC(=O)Nc1ncncc1CNC(=O)C[C@H]1CS(=O)(=O)c2ccccc2O1	B1902	3	26	1362454029
1664	C=CC(=O)N[C@H]1CCN(C(=O)c2sccc2S(=O)(=O)Nc2cnn(C)c2)C1	B1902	3	27	429081719
1665	C=CC(=O)Nc1nccnc1C(=O)N1CCO[C@@H](CNC(=O)c2cc(C)co2)C1	B1902	3	28	944735904
1666	C=CC(=O)Nc1nnc(CNC(=O)c2ccc3c(c2)C[C@H](C)N3S(C)(=O)=O)o1	B1902	3	29	560637903
1667	C=CC(=O)Nc1ncnc2c1ncn2CC(=O)N[C@@H](C)C(=O)N1CCCC[C@H]1C	B1902	3	30	264466895
1668	C=CC(=O)Nc1ccc2c(N[C@@H]3CCCN(S(=O)(=O)N(C)C)C3)ncnc2n1	B1902	3	31	578388892
1669	C=CC(=O)N[C@H](C)Cn1c(-c2cccc(C)n2)nnc1N1CCN(C(=O)NC)CC1	B1902	3	32	1578559149
1670	C=CC(=O)NC[C@@H]1CN(C(=O)Nc2cc(C(=O)OC)ccc2C(=O)OC)CCO1	B1902	3	33	415341199
1671	C=CC(=O)Nc1nc(CN2CCNC(=O)[C@H]2c2ccccc2F)nc(N(C)C)n1	B1902	3	34	378646415
1672	C=CC(=O)Nc1c(C(=O)CN2CCN(C)c3ccccc32)c(=O)[nH]c(=O)n1CC	B1902	3	35	121393490
1673	C=CC(=O)Nc1nc(N2CCN(CCO)CC2)nc(C(F)(F)C(F)(F)F)n1	B1902	3	36	891434525
1674	C=CC(=O)Nc1nc(C)c(C(=O)NCC2(N3CCOCC3)CCOCC2)c(C)n1	B1902	3	37	622690551
1675	C=CC(=O)NCC1(O)CCN(C(=O)c2nnn(-c3ccc(OC)cc3)c2C)CC1	B1902	3	38	563112586
1676	C=CC(=O)Nc1nsc(N2CCN(C(=O)NCC3([S@@](C)=O)CCC3)CC2)n1	B1902	3	39	438589194
1677	C=CC(=O)Nc1nnc(CC(=O)NC2(C(=O)N3CCOCC3)CCCCC2)s1	B1902	3	40	1637420318
1678	C=CC(=O)Nc1c(C(=O)N2C[C@H]3CCN(Cc4nc(C5CC5)n[nH]4)C[C@H]32)cnn1C	B1902	3	41	1084297279
1679	C=CC(=O)NCc1noc([C@@H]2CCCN(S(=O)(=O)c3c(C)n[nH]c3C)C2)n1	B1902	3	42	647160804
1680	C=CC(=O)Nc1ncc(C(=O)N2CC[C@H]3CO[C@@H](CNC(=O)CC#N)[C@H]3C2)s1	B1902	3	43	1786365695
1681	C=CC(=O)Nc1nccnc1C(=O)N(C)[C@H]1CN(Cc2cccnc2C)C[C@@H]1O	B1902	3	44	1047327023
1682	C=CC(=O)Nc1cc2c(cc1NC(=O)CN(C)[C@H]1CCS(=O)(=O)C1)OCO2	B1902	3	45	569577059
1683	C=CC(=O)Nc1c(C(=O)N2CC[C@@H]2CN(C)C(=O)c2ccnc(O)c2)cnn1C	B1902	3	46	977544862
1684	C=CC(=O)Nc1nccnc1C(=O)NC1CN(C(=O)[C@H](C)n2nc(C)cc2C)C1	B1902	3	47	990538415
1685	C=CC(=O)N[C@@H]1CCN(c2nnc(C(C)(C)C)n2CC2(C(N)=O)CCOCC2)C1	B1902	3	48	1575289388
1686	C=CC(=O)Nc1nccnc1C(=O)N1C[C@@H](NC(=O)C(C)C)[C@H](c2cnn(C)c2)C1	B1902	3	49	982298604
1687	C=CC(=O)Nc1c(C#N)cnn1-c1ccc(C(=O)N2CCN(CCO)CC2)cc1	B1902	3	50	362404716
1688	C=CC(=O)NC(C)(C)Cn1c([C@@H]2CCOC2)nnc1N1CC[C@@]2(CCC(=O)N2)C1	B1902	4	1	1575368080
1689	C=CC(=O)Nc1nnn(CC(=O)N2CCC(C(=O)Nc3cccc(F)c3)CC2)n1	B1902	4	2	1361888694
1690	C=CC(=O)Nc1c(C(=O)N2CCOC[C@H]2CNC(=O)c2occc2C)cnn1C	B1902	4	3	964073223
1691	C=CC(=O)NCC12CCC(CC1)CN2S(=O)(=O)c1cccnc1-c1nn[nH]n1	B1902	4	4	1592743659
1692	C=CC(=O)Nc1nc(C(=O)N[C@@H](C)C(=O)N2Cc3ccccc3C2)nc(N(C)C)n1	B1902	4	5	580563627
1693	C=CC(=O)N[C@H]1C[C@@H](C(=O)NC)N(S(=O)(=O)c2ccc(-c3cnco3)s2)C1	B1902	4	6	67850901
1694	C=CC(=O)Nc1nc(C(=O)NCC(=O)N2CCCc3ccccc32)nc(N(C)C)n1	B1902	4	7	646753132
1695	C=CC(=O)Nc1nccnc1C(=O)N1CC[C@@H](C)[C@@H](NC(=O)Cc2ccon2)C1	B1902	4	8	1004632249
1696	C=CC(=O)Nc1nnc(C2CCN(C(=O)CCC(=O)N3CCC(O)CC3)CC2)o1	B1902	4	9	1557328448
1697	C=CC(=O)Nc1nccnc1C(=O)N(CC)C1CN(C(=O)c2ccnc(O)c2)C1	B1902	4	10	967851749
1698	C=CC(=O)N[C@H](C)Cn1c(C(C)C)nnc1N1CCC2(CC1)NC(=O)N(C)C2=O	B1902	4	11	1575887671
1699	C=CC(=O)Nc1nccnc1C(=O)N[C@H]1CCN(C(=O)[C@@H](C)c2ccnn2C)[C@@H]1C	B1902	4	12	987477647
1700	C=CC(=O)Nc1c(C(=O)N2C[C@@H](NC(=O)c3cocc3C)[C@H](OC)C2)cnn1C	B1902	4	13	945038300
1701	C=CC(=O)Nc1ncnc2c1ncn2[C@@H](C)C(=O)N1CCNC(=O)[C@@H]1CC(C)C	B1902	4	14	643610927
1702	C=CC(=O)NCCC1CCN(C(=O)N[C@H]2CCN(c3ccc4nncn4n3)C2)CC1	B1902	4	15	627145956
1703	C=CC(=O)NCCc1cnc2c(C(=O)N3CCC([C@@H]4COC(=O)N4)CC3)cnn2c1	B1902	4	16	1580316329
1704	C=CC(=O)Nc1nsc(N2CCN(C(=O)C3(C(=O)NC4CC4)CCC3)CC2)n1	B1902	4	17	531818064
1705	C=CC(=O)Nc1c(C#N)cnn1-c1ccccc1NC(=O)CN1C(=O)CN(C)C1=O	B1902	4	18	588839126
1706	C=CC(=O)Nc1nccnc1C(=O)N1C[C@H](C)OC2(CCN(CCCO)CC2)C1	B1902	4	19	1098577485
1707	C=CC(=O)N[C@@H](CC(=O)N1CCO[C@@H](c2nn[nH]n2)C1)c1cc(C)nc(Cl)c1	B1902	4	20	1579572080
1708	C=CC(=O)Nc1c(C(=O)N2CCO[C@@H](CNC(=O)c3ccsc3)C2)cnn1C	B1902	4	21	944467539
1709	C=CC(=O)Nc1cc(C(=O)NCCN2CCN(C(=O)OC(C)(C)C)CC2)nn1C	B1902	4	22	1579988128
1710	C=CC(=O)Nc1nsc(N2CC[NH+](Cc3ccc([O-])c4nc(C)ccc34)CC2)n1	B1902	4	23	514076447
1711	C=CC(=O)Nc1nc([NH+]2C[C@@H](OC)C[C@H]2c2ncc[n-]2)nc2c1cnn2C(C)(C)C	B1902	4	24	1553756618
1712	C=CC(=O)N(Cc1cnsn1)[C@@H]1CCCC[C@H]1NC(=O)C1CC(=O)NC(=O)C1	B1902	4	25	1085362787
1713	C=CC(=O)Nc1nc(C(=O)N2C[C@H]3COC[C@@H](C2)[C@H]3NC(=O)[C@@H](C)OC)cs1	B1902	4	26	1801039726
1714	C=CC(=O)N(C)[C@@H](C(=O)NCc1c(C)nc2c(c1C)c(=O)[nH]n2C)c1cnn(C)c1	B1902	4	27	262467579
1715	C=CC(=O)N1CCCC[C@@H]1c1ccc(C(=O)NCc2nnc3n2CCNC3=O)n1C	B1902	4	28	1579944679
1716	C=CC(=O)N(Cc1nc(O)n[nH]1)[C@@H]1CN(C(=O)c2cncnc2)C[C@H]1C(F)(F)F	B1902	4	29	1099242226
1717	C=CC(=O)N1CCN(C(=O)Nc2cc(N(C)C)n3nc(C)cc3n2)C[C@H]1CCO	B1902	4	30	1579646565
1718	C=CC(=O)N1CCC[C@@]2(CC(C(=O)NC[C@](C)(O)C(=O)OC(C)(C)C)=NO2)C1	B1902	4	31	1575149061
1719	C=CC(=O)N1CCC[C@H](n2cc(C(=O)Nc3n[nH]cc3C(=O)N(C)C)nn2)CC1	B1902	4	32	1578406372
1720	C=CC(=O)N1CCC(OC)(C(=O)N[C@H]2CCN(c3cnnc(O)c3Cl)C2)CC1	B1902	4	33	1342277791
1721	C=CC(=O)N1CCC(S(=O)(=O)N[C@@H]2CCCN(c3nc(C)cc(O)n3)C2)CC1	B1902	4	34	1579547121
1722	C=CC(=O)N1C[C@@H]2[C@H](C1)[C@H]2NC(=O)C(=O)Nc1cccc(-c2nnnn2C(C)C)c1	B1902	4	35	626837078
1723	C=CC(=O)N(Cc1nc(O)n[nH]1)[C@@H]1CCCN(C(=O)c2c(Cl)cnn2C)C1	B1902	4	36	999170808
1724	C=CC(=O)N(Cc1cnn[nH]1)[C@H]1CCN(C(=O)c2nnc3ccccc3c2O)C1	B1902	4	37	1578043551
1725	C=CC(=O)N1CCCO[C@@H](CNC(=O)Cc2c(C)nc3c(c(O)nn3C)c2C)C1	B1902	4	38	564656574
1726	C=CC(=O)Nc1nc(C[NH+]2C[C@H](OC)C[C@H]2c2n[n-]c(C)n2)nc2oc(C)c(C)c12	B1902	4	39	495432031
1727	C=CC(=O)Nc1nc([C@H](C)[NH+]2CCN(c3nc[n-]n3)CC2)nc2sc(C)c(C)c12	B1902	4	40	639731436
1728	C=CC(=O)N(CCO)[C@@H]1CCC[C@H]2CN(C(=O)c3ccc4nnc(O)n4c3)C[C@@H]21	B1902	4	41	992834220
1729	C=CC(=O)N1C[C@H]2CN(C3CCCC3)C[C@@]2(C(=O)NCCc2nnc(N)s2)C1	B1902	4	42	209894865
1730	C=CC(=O)Nc1cc(F)c([N+](=O)[O-])cc1C(=O)O[C@@H](C)C(=O)N1CCNC1=O	B1902	4	43	758082211
1731	C=CC(=O)Nc1nccnc1C(=O)N1CC[C@H](NC(=O)c2cncnc2CC)[C@H]1C	B1902	4	44	988130527
1732	C=CC(=O)NC1CC(N(C)C(=O)C(=O)Nc2cccc(-c3nnnn3C3CC3)c2)C1	B1902	4	45	415784475
1733	C=CC(=O)Nc1nccnc1C(=O)N1C[C@@H](NC(=O)c2ccsc2)[C@H](OC)C1	B1902	4	46	941130732
1734	C=CC(=O)Nc1cccc([N+](=O)[O-])c1C(=O)N[C@@H]1CCN(c2cnn(C)c2)C1=O	B1902	4	47	272530513
1735	C=CC(=O)NCC1(O)CCN(C(=O)c2ccn(-c3ccccc3[N+](=O)[O-])n2)CC1	B1902	4	48	517933393
1736	C=CC(=O)Nc1ncn(CC(=O)NC[C@H]2COc3ccccc3O2)c(=O)c1Cl	B1902	4	49	664081069
1737	C=CC(=O)N1CC[C@H](c2n[nH]cc2C(=O)Nc2ccc(-n3ncn(C)c3=O)cc2)C1	B1902	4	50	662511852
1738	C=CC(=O)Nc1nc(N2CCC[C@@H]2CN(C)C(=O)OC(C)(C)C)ccc1-c1nn[n-]n1	B1902	7	1	1591057361
1739	C=CC(=O)Nc1cc(Br)ccc1C(=O)OCc1nc(-c2nc[n-]n2)no1	B1902	7	2	787733844
1740	C=CC(=O)Nc1c(-c2nnc(N3CCC[C@](C)(C(=O)[O-])C3)n2CC)ccnc1Cl	B1902	7	3	1605898979
1741	C=CC(=O)Nc1nccc2c1CN(c1cc(C)c([N+](=O)[O-])cc1-c1nn[n-]n1)CC2	B1902	7	4	1592009946
1742	C=CC(=O)Nc1c(-c2nn[n-]n2)cnn1C(=O)C1(c2ccc(C)c(OC)c2)CCC1	B1902	7	5	1605204843
1743	C=CC(=O)N1[C@@H]2CC[C@H]1CC(c1noc(CNc3ccc(-c4nn[n-]n4)cc3)n1)C2	B1902	7	6	1593550430
1744	C=CC(=O)Nc1cc([O-])nc(CCn2cnc3sc4c(c3c2=O)CCCCC4)n1	B1902	7	7	670473815
1745	C=CC(=O)Nc1nc(C2CC2)ncc1C(=O)N(C)Cc1nc([O-])c2sccc2n1	B1902	7	8	287127161
1746	C=CC(=O)Nc1nc(S[C@@H]2Cc3ccccc3C2=O)c(-c2nn[n-]n2)cc1C#N	B1902	7	9	822818939
1747	C=CC(=O)Nc1ccnc(CSc2nc(C(F)(F)F)ccc2-c2nn[n-]n2)n1	B1902	7	10	1609512990
1748	C=CC(=O)Nc1ccnc(CN2CCCN(c3nc4cc([N+](=O)[O-])ccc4[n-]3)CC2)n1	B1902	7	11	274859306
1749	C=CC(=O)Nc1nc([O-])cc(CN(C)[C@@H]2CCN(c3ccnc4nc(C)ccc34)C2)n1	B1902	7	12	582035642
1750	C=CC(=O)Nc1ccc([N+](=O)[O-])c(N2CCN(c3ccccc3-c3nn[n-]n3)CC2)c1	B1902	7	13	1592760887
1751	C=CC(=O)NC[C@H]1CCCc2ccc(-c3nc(-c4cn(CC)c(=O)nc4[O-])no3)cc21	B1902	7	14	854155972
1752	C=CC(=O)Nc1nc(N(C)[C@@H](C)c2cccc(-c3nn[n-]n3)c2)nc(C(F)(F)F)n1	B1902	7	15	1590047238
1753	C=CC(=O)N(c1ccc(C2(O)COC2)cc1)c1cc(C)c([N+](=O)[O-])cc1-c1nn[n-]n1	B1902	7	16	1592056740
1754	C=CC(=O)Nc1nc(SCc2nnnn2-c2ccccc2Br)n[n-]1	B1902	7	17	67952352
1755	C=CC(=O)Nc1nc([O-])cc(N2CCN(Cc3cncn3C3CCCCC3)CC2)n1	B1902	7	18	253536759
1756	C=CC(=O)Nc1nc(COC(=O)[C@@H](C)n2c(C)cc([O-])cc2=O)nc2ccccc12	B1902	7	19	764036579
1757	C=CC(=O)Nc1nc(N2[C@@H]3CC[C@H]2CC(c2cnn(C)c2)C3)ccc1-c1nn[n-]n1	B1902	7	20	1592569245
1758	C=CC(=O)Nc1c(-c2nn[n-]n2)cnn1C(=O)C(F)(F)c1cnc(Cl)c(C)c1	B1902	7	21	1591939950
1759	C=CC(=O)Nc1noc(C)c1S(=O)(=O)[N-]c1ccc(-n2cncn2)c(F)c1	B1902	7	22	574475228
1760	C=CC(=O)Nc1nc(C)cc(N2CCC(Oc3ccc(-c4nn[n-]n4)cc3)CC2)n1	B1902	7	23	737271611
1761	C=CC(=O)Nc1nc(CSc2nc3ccccc3[n-]2)nc(N2CCOCC2)n1	B1902	7	24	33458
1762	C=CCn1c(-c2c(NC(=O)C=C)n[n-]c2C)nnc1N1CCSC2(CCOCC2)C1	B1902	7	25	1339014826
1763	C=CC(=O)Nc1c(C(=O)CN2c3ccccc3S[C@H](C)[C@H]2C)c([O-])nc(=O)n1CC	B1902	7	26	253554804
1764	C=CC(=O)N(c1cccc([C@H]2CNC(=O)C2)c1)c1cc(-c2nn[n-]n2)sc1[N+](=O)[O-]	B1902	7	27	1593383660
1765	C=CC(=O)N(CCc1n[n-]c(N)n1)C1CCN(c2ncnc3sc(C)c(C)c23)CC1	B1902	7	28	95500336
1766	C=CC(=O)N(Cc1cnc2c(-c3nn[n-]n3)cnn2c1)[C@]1(CO)C[C@H](C)CC(C)(C)C1	B1902	7	29	1590195023
1767	C=CC(=O)N1CCN(c2n[n-]c(NC(=O)c3cccc(Oc4nccs4)c3)n2)CC1	B1902	7	30	646802840
1768	C=CC(=O)N(CC(=O)Nc1cccc2nsnc12)[C@@H]1CCO[C@H]1c1ccc([O-])nc1	B1902	7	31	625990780
1769	C=CC(=O)Nc1nn2c(=O)cc(CSc3ccc([N+](=O)[O-])cc3F)nc2[n-]1	B1902	7	32	185158590
1770	C=CC(=O)Nc1nc(C#N)c(-c2nn[n-]n2)n1Cc1cscc1Br	B1902	7	33	1570953393
1771	C=CC(=O)Nc1ncccc1CNc1c(-c2nn[n-]n2)nnc2ccccc12	B1902	7	34	1592762425
1772	C=CC(=O)Nc1nc(NCc2ccc(-c3nn[n-]n3)cn2)nc2ccccc12	B1902	7	35	1606456596
1773	C=CC(=O)Nc1cccc(CNc2nc3ncccc3cc2-c2nn[n-]n2)n1	B1902	7	36	1581909375
1774	C=CC(=O)Nc1nc(N)nc(Sc2n[n-]c(-c3cc(F)cc(F)c3)n2)n1	B1902	7	37	1651568034
1775	C=CC(=O)Nc1nc(N)nc2[n-]c(SCc3cc(OC)cc(C)n3)nc12	B1902	7	38	1166845830
1776	C=CC(=O)Nc1nc(N)nc(Sc2nc(-c3ccc(Cl)cc3)n[n-]2)n1	B1902	7	39	1306923962
1777	C=CC(=O)Nc1nc(COC(=O)c2ccc(-n3nc(C)cc3C)c(F)c2)nc(=N)[n-]1	B1902	7	40	112210063
1778	C=CC(=O)Nc1nc(N)nc(COC(=O)c2n[n-]c(C(C)C)c2Br)n1	B1902	7	41	744175848
1779	C=CC(=O)Nc1c(C=NNc2ccc(-c3nn[n-]n3)cc2C(F)(F)F)cnn1C	B1902	7	42	1592600186
1780	C=CC(=O)Nc1nc(N)nc(COC(=O)c2c[n-]nc2-c2ccccc2F)n1	B1902	7	43	756610430
1781	C=CC(=O)Nc1nc(N)nc2[n-]c(SCc3nn(C)cc3Br)nc12	B1902	7	44	1459283086
1782	C=CC(=O)Nc1nnc(CCNc2nc3c(c(=O)[n-]2)Cc2ccccc2OC3)s1	B1902	7	45	95502989
1783	C=CC(=O)Nc1nccnc1C(=O)Nc1ccc(OC(C)(C)C)c(-c2nn[n-]n2)c1	B1902	7	46	1589202190
1784	C=CC(=O)Nc1nc(C#N)c(-c2nn[n-]n2)n1CC(=O)Nc1ccc(Cl)c(F)c1	B1902	7	47	1581878463
1785	C=CC(=O)N(Cc1nc(O)c2cnn(C)c2n1)[C@H](C)c1ccc(-c2nn[n-]n2)cc1	B1902	7	48	824625008
1786	C=CC(=O)Nc1c([O-])nc(O)nc1C(=O)N1CCCCC[C@H]1CC(=O)c1ccco1	B1902	7	49	269459882
1787	C=CC(=O)Nc1nc([O-])cc(N2CCC(NC(=O)c3sc(C)nc3CC)CC2)n1	B1902	7	50	426414419
1788	C=CC(=O)Nc1cc([NH+]2C[C@@H](N3CCCC3)C[C@@H]2C)cc(-c2nn[nH]n2)c1[N+](=O)[O-]	B1902	10	1	1590195602
1789	C=CC(=O)N1CCC2(CC1)C[C@@H](C[NH2+][C@H](C)c1cccc(-c3nn[nH]n3)c1)OC2=O	B1902	10	2	1589977753
1790	C=CC(=O)Nc1nc([NH2+][C@H]2C[C@H](c3cc(N4CCCC4)ncn3)C2)c2cn[nH]c2n1	B1902	10	3	244707967
1791	C=CC(=O)Nc1nc(-n2cccn2)cc([NH+]2C[C@H](OC)C[C@@H]2c2nc(C)c(C)[nH]2)n1	B1902	10	4	1553713992
1792	C=CC(=O)Nc1nc(Nc2ccccc2)nc([NH+]2C[C@@H](N3CCOCC3)C[C@H]2C)n1	B1902	10	5	1550722611
1793	C=CC(=O)Nc1nc([NH2+][C@H](C)c2cccc(-c3nn[nH]n3)c2)nc(C(F)(F)F)n1	B1902	10	6	1575451346
1794	C=CC(=O)NC1CC(C[S@](C)(=O)=NC(=O)c2cnn(-c3ccc(O)nn3)c2C)C1	B1902	10	7	2325821388
1795	C=CC(=O)Nc1c(-c2nn[nH]n2)cnn1C(=O)c1cc(F)ccc1NC(=O)[C@@H]1C[C@H]1C	B1902	10	8	1605426491
1796	C=CC(=O)Nc1nc(C(=O)N[C@H](c2nnc3n2CCNCC3)C(C)C)cc(C(C)C)n1	B1902	10	9	67739867
1797	C=CC(=O)Nc1nc(CN2CCC(C(=O)Nc3ccc(O)cc3)CC2)nc(N(C)C)n1	B1902	10	10	265990519
1798	C=CC(=O)N(C[C@@H]1C[C@H](O)[C@H](O)[C@H]1n1cnc2c(N)ncnc21)[C@@H](C)c1ccccc1	B1902	10	11	257287794
1799	C=CC(=O)Nc1nc(N)nc(CSCC(=O)N2c3ccccc3NC(=O)C2(C)C)n1	B1902	10	12	19221939
1800	C=CC(=O)Nc1nc2nc(C)c(CC(=O)Nc3cc([C@@H]4CCCOC4)[nH]n3)c(C)n2n1	B1902	10	13	280198236
1801	C=CC(=O)Nc1nc(CNC2CCN(c3cc(C)nc(N4CCCCC4)n3)CC2)n[nH]1	B1902	10	14	95507957
1802	C=CC(=O)N[C@H]1CN(C(=O)Nc2ccc3oc(N(C)C)nc3c2)C[C@H]1c1cnn(C)c1	B1902	10	15	1554031582
1803	C=CC(=O)NCc1nccnc1N1CCC(O)(c2scnc2Br)CC1	B1902	10	16	1336617970
1804	C=CC(=O)Nc1nc(N2CC[NH+]([C@@H](C)C(=O)Nc3cccc(F)c3)CC2)c2cnn(C)c2n1	B1902	10	17	565223094
1805	C=CC(=O)Nc1nc(C[NH+]2C[C@@H](CO)[C@H](c3cnn(C)c3)C2)nc2sc3c(c12)CCCC3	B1902	10	18	277878958
1806	C=CC(=O)N([C@H]1C[C@H](NC(=O)[C@@]23CCC[C@@H]2C3)C1)[C@@H]1CCN(c2cc(C)nn2C)C1=O	B1902	10	19	1020412976
1807	C=CC(=O)N1CCC[C@H]([C@@H](C)NC(=O)C(=O)N(CC)C[C@@H]2COc3ccccc3O2)C1	B1902	10	20	419909390
1808	C=CC(=O)N1CCC[C@@H](CNC(=O)[C@H]2CCCCN2S(=O)(=O)c2cccs2)C1	B1902	10	21	130130774
1809	C=CC(=O)N([C@@H]1CN(C(=O)c2cnc(C)cn2)C[C@H]1C)[C@@H](C(N)=O)c1ccc(F)cc1	B1902	10	22	1082414057
1810	C=CC(=O)N(C)CCC1CCN(C(=O)N[C@@H]2CCC(=O)N(C)[C@H]2c2nccn2C)CC1	B1902	10	23	659642608
1811	C=CC(=O)N1CCC(N2C(=O)N[C@H]3CN(CCc4ccc([N+](=O)[O-])cc4)CC[C@H]32)CC1	B1902	10	24	420397459
1812	C=CC(=O)N1CCC[C@H](C(=O)NC[C@H]2CCC(=O)N(C3CC3)[C@H]2c2nccn2C)[C@@H]1C	B1902	10	25	1550072749
1813	C=CC(=O)N1CCCO[C@H](CNC(=O)C(=O)N(C)Cc2c(CC)oc3ccccc23)C1	B1902	10	26	420202584
1814	C=CC(=O)N1CCN(C(=O)C(=O)N[C@@H](CC)[C@H]2CCCO2)[C@@H](c2cccc(OC)c2)C1	B1902	10	27	884537995
1815	C=CC(=O)N1CCN([C@@H](CNS(=O)(=O)c2sc(C)cc2C)C(F)(F)F)CC1	B1902	10	28	431012971
1816	C=CC(=O)N1CCC(C(=O)NCC2CCN(CC(F)(F)F)CC2)(n2cccn2)CC1	B1902	10	29	564993453
1817	C=CC(=O)N1CC[C@@]2(CCN(C(=O)C(=O)NCc3ccc(OC(C)C)c(OC)c3)C2)C1	B1902	10	30	842157085
1818	C=CC(=O)N1CCC(CCN2CCN(S(=O)(=O)c3c[nH]c4ncccc34)CC2)CC1	B1902	10	31	479685578
1819	C=CC(=O)N1CC[C@](C)(C(=O)NC2CCN(C(=O)c3ccc(OC)cc3OC)CC2)C1	B1902	10	32	429692607
1820	C=CC(=O)N(CC(=O)NCc1ccc2c(c1)OCO2)[C@@H]1CCC[C@H]2CN(C(C)=O)C[C@@H]21	B1902	10	33	514629870
1821	C=CC(=O)N1CCC[C@@H](C(=O)N(C(=O)C(=O)NC/C=C/Cl)c2ccccc2OC)C1	B1902	10	34	1120396230
1822	C=CC(=O)N1CCN(C(=O)C(=O)NC[C@H](c2cccs2)N2CCCC2)C[C@@H]1C(C)C	B1902	10	35	642100484
1823	C=CC(=O)N1CC2(CO[C@H](CN3CCN([C@H](C)C(=O)Nc4cccc(F)c4)CC3)C2)C1	B1902	10	36	923322230
1824	C=CC(=O)N1Cc2ccccc2C[C@@H]1CNC(=O)C(=O)N(C)Cc1ncc(CC)s1	B1902	10	37	885167924
1825	C=CC(=O)N(Cc1cnc2nc(C)cc(C)n12)[C@@H]1C[C@]2(C[C@@H]1O)C[NH+](CC)[C@H]2C(C)C	B1902	10	38	1550666985
1826	C=CC(=O)N(C[C@H]1CCCO[C@H]1c1cnn(C)c1)C1CC[NH+]([C@@H]2CCCC[C@H]2O)CC1	B1902	10	39	1552379062
1827	C=CC(=O)N1CC[C@@H](C)[C@H]1Cn1c(-c2ccc[nH]2)nnc1N1CCC[NH+](C(C)C)CC1	B1902	10	40	1576755323
1828	C=CC(=O)N1CC[NH+](CC(=O)Nc2nc(CN3CCCC3)cs2)C2(CCCCC2)C1	B1902	10	41	428039768
1829	C=CC(=O)N1CC[NH+](Cc2cnn3c(O)cc(CCc4cccc(Cl)c4)nc23)CC1	B1902	10	42	100668217
1830	C=CC(=O)N1CC[NH+]([C@H](CNc2nc(C)nc3ccc(OC)cc23)C(F)(F)F)CC1	B1902	10	43	420240857
1831	C=CC(=O)N(C1CCOCC1)[C@H]1CCC[NH+](Cc2nc3ccc(C(=O)OC)cc3[nH]2)C1	B1902	10	44	880202152
1832	C=CC(=O)N1CC[NH+]([C@@H](CNC(=O)c2csc(-c3ccoc3)n2)C(F)(F)F)CC1	B1902	10	45	261943552
1833	C=CC(=O)N1CC[NH+](S(=O)(=O)c2c[nH]nc2C(F)(F)F)[C@H](c2cccc(OC)c2)C1	B1902	11	1	883477572
1834	C=CC(=O)N1CC[NH+](C)[C@H](C(=O)Nc2cc3c(cc2Sc2ccccc2)OCCO3)C1	B1902	11	2	1340651034
1835	C=CC(=O)N1CCn2c(nnc2C2CC[NH+](Cc3csc(Nc4ccccc4)n3)CC2)C1	B1902	11	3	643075221
1836	C=CC(=O)Nc1c(NCCN2C(=O)[C@@H]3[C@@H](C2=O)[C@H]2C=C[C@H]3C2)ncnc1-n1cccn1	B1902	11	4	163515952
1837	C=CC(=O)Nc1nc(C(=O)N[C@@H](C(=O)OC)c2cc(F)ccc2F)nc(N(C)C)n1	B1902	11	5	825490147
1838	C=CC(=O)Nc1nsc(N2CCN(C(=O)CCNC(=O)c3ccsc3)CC2)n1	B1902	11	6	485115330
1839	C=CC(=O)Nc1nccnc1C(=O)N[C@@H]1CN(c2cc(C(C)C)ncn2)C[C@H]1OC	B1902	11	7	1042783228
1840	C=CC(=O)N1CC[C@H]([C@@H]2CCCCN2CC(=O)c2c(O)nc(=O)n(CCC)c2N)C1	B1902	11	8	567717591
1841	C=CC(=O)Nc1ncc(C=NNc2ccccc2S(=O)(=O)N2CCOCC2)cn1	B1902	11	9	781593347
1842	C=CC(=O)N(Cc1cc(-c2cnn(C)c2)no1)[C@@H]1CCCC[C@H]1NC(=O)c1cnn[nH]1	B1902	11	10	1085256485
1843	C=CC(=O)Nc1ncnc(NCCC(=O)N2CCN(c3ncccn3)CC2)c1Cl	B1902	11	11	277468915
1844	C=CC(=O)Nc1nsc(N2CCN(C(=O)[C@H](NC(=O)OCC)C(C)C)CC2)n1	B1902	11	12	758588426
1845	C=CC(=O)Nc1ncnc2cc(C(=O)N[C@H]3COC[C@H]3Oc3cnn(C)c3)ccc12	B1902	11	13	862922719
1846	C=CC(=O)Nc1c(C(=O)NCC[C@@H]2CN(c3cncc(C#N)n3)C[C@H]2C)cnn1C	B1902	11	14	1092515561
1847	C=CC(=O)N(Cc1cc(O)n2ncc(C#N)c2n1)[C@@H]([C@H]1CCCO1)C1(CO)CCC1	B1902	11	15	1307879728
1848	C=CC(=O)N(Cc1nnnn1C(C)C)[C@@H]1CCCC[C@H]1NC(=O)c1cnn2cc[nH]c12	B1902	11	16	1085406199
1849	C=CC(=O)Nc1ncnc2c1ncn2CCNC(=O)[C@@]1(C)COc2ccccc2O1	B1902	11	17	862970649
1850	C=CC(=O)Nc1nc(=NC[C@@H]2C[C@H](F)CN2Cc2cnoc2C)[nH]cc1[N+](=O)[O-]	B1902	11	18	567418730
1851	C=CC(=O)N1CCc2[nH]nc(C(=O)Nc3nc(COC)c(C(=O)OC)s3)c2C1	B1902	11	19	832096659
1852	C=CC(=O)N1CCN(c2nnc(-c3ccccc3)n2C[C@]2(O)CCOC2)C[C@H]1C	B1902	11	20	1576820740
1853	C=CC(=O)NCC1(O)CC[NH+](Cc2cc(-c3c(OC)ccc4ccccc34)no2)CC1	B1902	11	21	584581196
1854	C=CC(=O)N[C@H]1C[C@@H](c2nnc([NH+]3CCc4ccccc4[C@@H]3C)n2CCC(C)(C)O)C1	B1902	11	22	1576915619
1855	C=CC(=O)N[C@H](Cc1cc2ccccc2o1)C(=O)Nc1nc2c(s1)C[NH+](CC)CC2	B1902	11	23	884176291
1856	C=CC(=O)N1CCC2(CC1)C[C@@H](C)[NH+](C[C@@H](O)COc1cccc([N+](=O)[O-])c1)C2	B1902	11	24	923383663
1857	C=CC(=O)N(CC[NH2+]/C(O)=C1/N=CC=CC1=O)[C@@H]1CCc2ccc(OC)cc2C1	B1902	11	25	180879164
1858	C=CC(=O)N(Cc1noc(C(C)C)n1)C1CCC(NC(=O)c2cc(C)[nH]n2)CC1	B1902	11	26	1026458245
1859	C=CC(=O)N(Cc1ncnn1C(C)(C)C)[C@H](C)CNC(=O)c1cc2occc2[nH]1	B1902	11	27	1265781841
1860	C=CC(=O)N(C[C@H]1CC[C@H](NC(=O)c2n[nH]cc2C)CC1)[C@@H](C)c1noc(C)n1	B1902	11	28	1050324708
1861	C=CC(=O)N([C@H]1C[C@H](NC(=O)c2c(C)n[nH]c2C)C1)[C@H](C)c1nc(C(C)C)no1	B1902	11	29	1020761928
1862	C=CC(=O)N(CCNC(=O)c1cc(C)cc2c[nH]nc12)[C@H](C)c1nnc(C)s1	B1902	11	30	1135309951
1863	C=CC(=O)N(Cc1nocc1C)C[C@@H]1CCCC[C@@H]1NC(=O)c1ccc(O)nc1	B1902	11	31	1037249057
1864	C=CC(=O)N(C[C@H]1C[C@H](NC(=O)c2ccccc2O)C1)[C@H](C)c1csnn1	B1902	11	32	983201338
1865	C=CC(=O)N(Cc1nnc(C)o1)C[C@H](NC(=O)c1ccccc1O)C(C)(C)C	B1902	11	33	1423590537
1866	C=CC(=O)N(CCc1ccns1)[C@H]1CCC[C@@H](NC(=O)c2ccnc(O)c2)C1	B1902	11	34	981004420
1867	C=CC(=O)N(Cc1nc(C)cs1)[C@@H](C)CNC(=O)c1c(C)cc(C)nc1O	B1902	11	35	1437183682
1868	C=CC(=O)N(Cc1cnc(C)o1)[C@H]1C[C@@H](NC(=O)c2cc(-c3ccoc3)[nH]n2)C1	B1902	11	36	1023091417
1869	C=CC(=O)N(CC(=O)NC(=O)NCc1cccs1)C(C)(C)c1nccs1	B1902	11	37	118847565
1870	C=CC(=O)N(Cc1nc(C)oc1C)C[C@H]1CC[C@H](NC(=O)c2ccnc(O)c2)C1	B1902	11	38	994881041
1871	C=CC(=O)N(Cc1ncccc1C)C[C@@H](C)NC(=O)c1ccc2nc(O)oc2c1	B1902	11	39	1275039413
1872	C=CC(=O)N(Cc1nccs1)[C@H]1C[C@@H](CNC(=O)c2c(C)cc(C)nc2O)C1	B1902	11	40	1086162635
1873	C=CC(=O)N(Cc1ccns1)[C@@H]1CCCC[C@H]1NC(=O)Cc1ccc(O)nc1	B1902	11	41	1085277069
1874	C=CC(=O)N(Cc1n[nH]c(C)n1)[C@@H]1CCC[C@H](NC(=O)c2cc(C(C)C)no2)C1	B1902	11	42	981368399
1875	C=CC(=O)N(C[C@@H](NC(=O)c1ccnc(O)c1)C(C)(C)C)[C@H](C)c1cnccn1	B1902	11	43	1403947837
1876	C=CC(=O)N(Cc1nc(C(C)C)n[nH]1)[C@@H]1CCCC[C@H]1NC(=O)c1nocc1C	B1902	11	44	1085385028
1877	C=CC(=O)N(C[C@@H](C)NC(=O)c1ccc2oc(C)nc2c1)[C@H](C)c1n[nH]c(C)n1	B1902	11	45	1268650489
1878	C=CC(=O)Nc1nc(CC[NH+]2CCN(Cc3nc(C)c(C)o3)CC2)nc2sc3c(c12)CCCC3	B1912	1	1	540067006
1879	C=CC(=O)Nc1nc(Nc2ccccc2)nc([NH+]2CCOC[C@H]2[C@H]2CCC[C@H]2OC)n1	B1912	1	2	1550724177
1880	C=CC(=O)Nc1nnc(C2CC[NH+]([C@@H](C)C(=O)Nc3c(C(C)=O)oc4ccccc34)CC2)o1	B1912	1	3	1646567575
1881	C=CC(=O)Nc1ccc(C(C)=NNc2ccc(S(=O)(=O)[NH+]3C[C@H](C)C[C@@H](C)C3)cn2)cn1	B1912	1	4	814745917
1882	C=CC(=O)Nc1nc(N)nc(C[NH+]2CCC[C@H]2c2nc(-c3ccccc3)c(C(C)C)o2)n1	B1912	1	5	267332587
1883	C=CC(=O)Nc1nc(C[NH+]2[C@H]3CC[C@H]2CC(c2ccnn2C)C3)nc(Nc2ccc(C)cc2)n1	B1912	1	6	558863490
1884	C=CC(=O)Nc1nc([NH2+][C@H](C)c2ccc3c(c2)O[C@@H](CC)C(=O)N3)cc(-n2cccn2)n1	B1912	1	7	271304602
1885	C=CC(=O)Nc1cnnc(N[NH2+]C=C2C(=O)CC(c3cccc(OC)c3)CC2=O)c1Cl	B1912	1	8	1323963808
1886	C=CC(=O)Nc1ccnc([C@H](C)NC(=O)C2=N[NH+](c3ccccc3)[C@@H](C(=O)OC(C)(C)C)C2)n1	B1912	1	9	1624968996
1887	C=CC(=O)Nc1nc([C@H](C)[NH+]2CCCc3cc(CNC(=O)OC(C)(C)C)ccc32)nc(N(C)C)n1	B1912	1	10	731036748
1888	C=CC(=O)Nc1nc(C[NH+]2CCC=C(c3cnn(C)c3)C2)nc(Nc2ccc(F)cc2)n1	B1912	1	11	639795189
1889	C=CC(=O)Nc1ccc2c(NC[C@H]3CCC[NH+](C4CC4)[C@H]3c3ccnn3C)ncnc2n1	B1912	1	12	1553738563
1890	C=CC(=O)Nc1nc(C[NH+](C)Cc2cccc(-c3nn[nH]n3)c2)nc2sc(C)c(C)c12	B1912	1	13	826350032
1891	C=CC(=O)Nc1nc(Nc2ccccc2)nc([C@@H](C)[NH+]2CCC[C@H](c3ccnn3C)C2)n1	B1912	1	14	71808725
1892	C=CC(=O)Nc1cc([NH2+][C@@H](C)[C@@H]2Oc3ccccc3[C@H]2C)cc(-c2nn[nH]n2)c1[N+](=O)[O-]	B1912	1	15	1589979840
1893	C=CC(=O)Nc1nc(C[NH+](C)[C@H]2CCCc3c2cnn3C)nc(Nc2ccccc2C)n1	B1912	1	16	135634708
1894	C=CC(=O)Nc1ccc2c(NC[C@@H]3C[C@H](F)C[NH+]3Cc3csc(C)n3)ncnc2n1	B1912	1	17	580368789
1895	C=CC(=O)Nc1ccc2c(NC[C@@H](c3cccs3)[NH+]3CCO[C@H](C)C3)ncnc2n1	B1912	1	18	161962714
1896	C=CC(=O)Nc1nc([NH2+][C@@H]2CC[C@H](CNC(=O)OC(C)(C)C)C2)cc(-n2cccn2)n1	B1912	1	19	829489855
1897	C=CC(=O)Nc1oc2c(CN3CC[NH+](C)CC3)c(O)ccc2c(=O)c1-c1nc2ccccc2s1	B1912	1	20	19681964
1898	C=CC(=O)Nc1nc(Cl)c(N)c(N2CC[NH+](Cc3csc(-c4ccc(F)cc4)n3)CC2)n1	B1912	1	21	1306959406
1899	C=CC(=O)Nc1nc(CSC(=S)N2CC[NH+](C)CC2)nc(Nc2cccc(Cl)c2C)n1	B1912	1	22	20135860
1900	C=CC(=O)Nc1nc(CN2CC[NH+](Cc3cc(=O)oc4c(C)c(O)ccc34)CC2)nc2ccccc12	B1912	1	23	22816287
1901	C=CC(=O)Nc1nc([C@H](C)[NH+]2CCC[C@@H]2C[C@@H](O)c2cnn(C)c2)nc2sc(C)c(C)c12	B1912	1	24	774767462
1902	C=CC(=O)Nc1nc(CN2CC[NH+](c3nc4ccccc4o3)[C@@H](C)C2)nc(Nc2ccc(C)cc2)n1	B1912	1	25	533407744
1903	C=CC(=O)Nc1nc(C[NH+]2CC[C@@H](Nc3ccc([N+](=O)[O-])cn3)C2)nc2sc3c(c12)CC[C@H](C)C3	B1912	1	26	537860066
1904	C=CC(=O)N(C[C@H]1CCC[NH+]1c1cccnn1)[C@@H](C)c1nc(O)c2c(C)c(C)sc2n1	B1912	1	27	522689674
1905	C=CC(=O)Nc1nc(COC(=O)[C@@H](c2ccccc2)[NH+]2CCSCC2)nc2ccccc12	B1912	1	28	741150042
1906	C=CC(=O)Nc1ncc(C(=O)N2CC[C@H]3[C@@H](C2)C[NH+]3Cc2cc3c(cc2Cl)OCO3)s1	B1912	1	29	1775984072
1907	C=CC(=O)Nc1nc(C[NH+]2[C@@H]3CC[C@@H]2C=C(c2ccnn2C)C3)nc2sc(C(=O)OCC)c(C)c12	B1912	1	30	549087601
1908	C=CC(=O)Nc1cc(N2CC[NH+]([C@H](C)c3nc(-c4ccc(C)cc4)no3)CC2)cc(C#N)c1[N+](=O)[O-]	B1912	1	31	515527638
1909	C=CC(=O)Nc1nc(C[NH+]2[C@@H]3C[C@@H](C(=O)OC)O[C@H]3CC[C@@H]2C)nc2sc3c(c12)CC[C@H](C)C3	B1912	1	32	548936289
1910	C=CC(=O)Nc1nc(C[NH+]2CCC(CN3C[C@@H](C)O[C@@H](C)C3)CC2)nc2sc3c(c12)CCCC3	B1912	1	33	507933594
1911	C=CC(=O)Nc1cc(F)c([N+](=O)[O-])cc1C(=O)N1CC[NH+]([C@H](C)c2nc3ccccc3s2)CC1	B1912	1	34	801797178
1912	C=CC(=O)Nc1ncc(Br)cc1CNC(=O)Cc1nc(C(F)(F)F)cs1	B1912	1	35	1558892924
1913	C=CC(=O)NC[C@@H](NC(=O)N1CCC(n2c(C)nc3cccnc32)CC1)C1CCCCC1	B1912	1	36	1553499726
1914	C=CC(=O)NC1(CNC(=O)C(=O)Nc2ccc(Oc3ccc(C#N)cc3)c(Cl)c2)CCC1	B1912	1	37	415554715
1915	C=CC(=O)NC1(CNC(=O)N[C@@H](c2nnc3ccccn23)C(C)C)C2CC3CC(C2)CC1C3	B1912	1	38	669444263
1916	C=CC(=O)NCC12CC(CN1C(=O)c1ccsc1NC(=O)c1ccc(Cl)cc1O)C2	B1912	1	39	662876841
1917	C=CC(=O)Nc1ccc(CNC(=O)Nc2cc(Cl)ccc2N2CCN(CC)CC2)cn1	B1912	1	40	282639081
1918	C=CC(=O)Nc1cc(NC(=O)C(=O)N[C@@H]2CC[C@@H](c3ccccc3)C[C@@H]2OC)ccc1OC	B1912	1	41	415206818
1919	C=CC(=O)Nc1cc(C(=O)Nc2cccc(N3CCCNC3=O)c2)nn1-c1ccc(F)cc1	B1912	1	42	1875336907
1920	C=CC(=O)Nc1onc(C)c1C(=O)N1[C@@H]2CC[C@H]1C[C@@H](NC(=O)C1(c3cccc(F)c3)CC1)C2	B1912	1	43	1796016676
1921	C=CC(=O)N(CC(=O)Nc1c(C#N)c2c(n1-c1ccccc1)CCCC2)[C@@H]1CCC[C@@H]1C(=O)NC	B1912	1	44	1459954478
1922	C=CC(=O)NC[C@@]1(NC(=O)OC(C)(C)C)[C@H](c2cccc(F)c2)[C@@H]1S(=O)(=O)c1ccccc1	B1912	1	45	218660208
1923	C=CC(=O)Nc1sc2c(c1-c1nn[n-]n1)CC[NH+](Cc1ccc(SC)c(OC)c1)C2	B1912	2	1	1591527061
1924	C=CC(=O)Nc1nc([C@@H](C)[NH+](C)Cc2c(C)nc3sccn23)[n-]c(=Nc2ccccc2)n1	B1912	2	2	465412711
1925	C=CC(=O)Nc1nc([NH2+][C@H]2CCCc3c2cnn3Cc2ccccc2)ccc1-c1nn[n-]n1	B1912	2	3	1592762967
1926	C=CC(=O)Nc1c([N+](=O)[O-])ccc([NH2+][C@@H]2C[C@@H](OC(C)(C)C)C23CCC3)c1-c1nn[n-]n1	B1912	2	4	1589193547
1927	C=CC(=O)Nc1nc(C[NH+]2CCSC[C@@H]2c2nccs2)[n-]c(=Nc2ccccc2CC)n1	B1912	2	5	473452008
1928	C=CC(=O)Nc1nnc(SCC(=O)N2CCN(c3ccc(C(C)=O)cc3F)CC2)[nH]1	B1912	2	6	9655236
1929	C=CC(=O)Nc1nnc(CNC(=O)[C@]23CCC(=O)N2c2ccccc2C(=O)N3CCC)o1	B1912	2	7	551883154
1930	C=CC(=O)NCc1ccc(CNC(=O)N2C[C@@H](OC)C[C@@H]2c2nnc3cnccn23)cc1	B1912	2	8	1554036328
1931	C=CC(=O)NC1CCN(c2nnc([C@H]3CCC(=O)N3)n2CCSC(F)(F)F)CC1	B1912	2	9	1580193610
1932	C=CC(=O)Nc1noc(C)c1S(=O)(=O)N1CCC(C(=O)NCc2cccnc2)CC1	B1912	2	10	581576144
1933	C=CC(=O)N[C@@H]1C[C@@H](C(=O)NC(C)C)N(Cc2c(-c3cc(C)on3)nn(C)c2Cl)C1	B1912	2	11	67868699
1934	C=CC(=O)Nc1c(C(=O)CN2C[C@H](C)OC[C@H]2c2ccccc2)c(=O)[nH]c(=O)n1C1CC1	B1912	2	12	174005287
1935	C=CC(=O)Nc1ncnc2cc(C(=O)NC[C@@H]3C[C@H](F)CN3Cc3nccn3C)ccc12	B1912	2	13	613745106
1936	C=CC(=O)Nc1nc(COC)ncc1C(=O)N1CCN(Cc2nc3ccccc3[nH]2)CC1	B1912	2	14	431783031
1937	C=CC(=O)NC1C[C@@H]2CC[C@@H](C1)C2NS(=O)(=O)c1ccc(C(=O)OC)c([N+](=O)[O-])c1	B1912	2	15	514602990
1938	C=CC(=O)N1CCC([C@@H]2NC(=O)CC[C@H]2NC(=O)c2noc(-c3cccc(OC)c3)n2)CC1	B1912	2	16	582004595
1939	C=CC(=O)N(Cc1cnn(C(C)(C)C)c1)[C@@H]1CN(C(=O)c2c[nH]c(-c3nn[nH]n3)c2)C[C@H]1C	B1912	2	17	1605414421
1940	C=CC(=O)NC[C@]12CCC[C@H]1CN(C(=O)C(=O)Nc1cc(C3CC3)nn1-c1ncccn1)C2	B1912	2	18	652630302
1941	C=CC(=O)N1CCc2cc(C#N)ccc2[C@H]1C(=O)NCc1ccc(OC)c(-c2nn[nH]n2)c1	B1912	2	19	1591592350
1942	C=CC(=O)N1CCC2(CC1)NC(=O)N(CC(=O)Nc1sc(C)cc1C(=O)OCC)C2=O	B1912	2	20	592169267
1943	C=CC(=O)N1CCc2nnc([C@H](NC(=O)Cc3ccc4c(c3)NC(=O)CO4)C(C)C)n2CC1	B1912	2	21	67841048
1944	C=CC(=O)NC[C@H]1[C@@H](C)CCCN1S(=O)(=O)c1cnc(C)c(-c2nn[nH]n2)c1	B1912	2	22	1606092438
1945	C=CC(=O)Nc1c(C(=O)N[C@H]2C[C@H]3CC[C@@H]2N3C(=O)Cn2ccc(C)n2)cnn1C	B1912	2	23	996133115
1946	C=CC(=O)NCCn1c([C@@H]2CCCOC2)nnc1N1CC(=O)N[C@H]2CCCC[C@H]21	B1912	2	24	1580318787
1947	C=CC(=O)NC[C@@]1(C(C)(C)C)CCN(C(=O)c2cn(C[C@H]3CNC(=O)O3)nn2)C1	B1912	2	25	1575116868
1948	C=CC(=O)NC[C@H]1CN(C)CCN1C(=O)Cc1c(C)nc(-c2cccnc2)nc1O	B1912	2	26	515850357
1949	C=CC(=O)NC1(Cn2c(C(C)C)nnc2N2CC(=O)N[C@@H]3CCCC[C@H]32)COC1	B1912	2	27	1575881084
1950	C=CC(=O)Nc1c(Cl)cc(N[C@@H](C(=O)[O-])c2cccc(C(=O)OC)c2)cc1Cl	B1912	2	28	1610216895
1951	C=CC(=O)N(Cc1cccc(C(=O)[O-])c1)C1(CNC(=O)OC(C)(C)C)CCCCC1	B1912	2	29	1602905367
1952	C=CC(=O)N(Cc1cc(OC)cc(C(C)(C)C)c1O)[C@](C)(C(=O)[O-])c1ccccc1	B1912	2	30	1607163812
1953	C=CC(=O)N([C@H](C(=O)[O-])c1cccc(Cl)c1Cl)[C@@H](CO)c1sccc1C	B1912	2	31	1600609220
1954	C=CC(=O)N(c1ccccc1)c1ccc(NC(=O)NCC2(C(=O)[O-])CCCCC2)nc1	B1912	2	32	1608427227
1955	C=CC(=O)N(Cc1ccc(-c2ccccc2C(=O)[O-])o1)C[C@@](C)(O)c1cc(C)oc1C	B1912	2	33	1600140207
1956	C=CC(=O)N(Cc1cc(C(=O)[O-])c(C)[nH]1)[C@@H](CCC(C)(C)C)C(=O)OC(C)(C)C	B1912	2	34	1599964576
1957	C=CC(=O)N(Cc1cc(Cl)cc(C(C)=O)c1O)[C@@H](c1ccccc1)[C@H](C)C(=O)[O-]	B1912	2	35	825946534
1958	C=CC(=O)N([C@H](C)c1cc(C(=O)[O-])co1)[C@@H](CCO)c1cccc(C(F)(F)F)c1	B1912	2	36	1593208849
1959	C=CC(=O)N(CC(=O)Nc1cccc(C(=O)[O-])c1)[C@@H](C)c1ccc(-c2cccnc2)cc1	B1912	2	37	1593237553
1960	C=CC(=O)N([C@@H](C)C(=O)Nc1cc(C(=O)[O-])ccc1C)[C@@H](c1ncc(C)s1)C1CC1	B1912	2	38	1600617668
1961	C=CC(=O)N(CC(=O)Nc1ccc(Oc2cccc(C)c2)cc1)[C@@H]1CCC[C@@H]1C(=O)[O-]	B1912	2	39	1607862293
1962	C=CC(=O)N(CC(=O)Nc1ccccc1Sc1ccccc1)[C@H]1CCC[C@H]1C(=O)[O-]	B1912	2	40	1601326535
1963	C=CC(=O)N([C@@H]1CCCC[C@H]1SCC)[C@@H](C)C(=O)c1[nH]c(C)c(C(=O)[O-])c1C	B1912	2	41	1597257976
1964	C=CC(=O)N(Cc1c[nH]nc1-c1ccc(Cl)o1)C[C@@]1(CC(=O)[O-])CC[C@H](C)C1	B1912	2	42	1776627781
1965	C=CC[C@@H]1CCCC[C@@H]1N(CC(=O)Nc1sc(C)c(C)c1C(=O)[O-])C(=O)C=C	B1912	2	43	1573353468
1966	C=CC(=O)N(Cc1ccc(C(=O)[O-])c2cccnc12)[C@H](C)c1cccc(NC(C)=O)c1	B1912	2	44	1603078265
1967	C=CC(=O)NCC(=O)N1CCCC[C@@H]1C1CCN(C(=O)c2nc3cc([N+](=O)[O-])ccc3[nH]2)CC1	B1912	2	45	1826814275
1968	C=CC(=O)Nc1nc(S[C@@H](C)C(=O)Nc2cccc(C)c2C)c(C#N)cc1-c1nn[n-]n1	B1912	5	1	1609432734
1969	C=CC(=O)Nc1nc(SCC(=O)Nc2cc(C)ccc2-c2n[n-]c(C)n2)c(C#N)cc1C#N	B1912	5	2	486910303
1970	C=CC(=O)Nc1c([O-])nc(O)nc1C(=O)OCc1ccc(SCC)cc1Br	B1912	5	3	1132539872
1971	C=CC(=O)Nc1nc(CN[C@@H](C)c2nc(C(C)(C)C)no2)[n-]c(=Nc2ccccc2C)n1	B1912	5	4	411538553
1972	C=CC(=O)Nc1c(C(=O)Nc2[n-]nc3c2c(-c2ccccc2)nn3C)cnn1-c1ccccn1	B1912	5	5	645468414
1973	C=CC(=O)Nc1ncnn2c1c(-c1cc3cccc(OC)c3[nH]1)nc2[C@H]1CC[C@H](C(=O)[O-])CC1	B1912	5	6	252286769
1974	C=CC(=O)Nc1nn2c(=O)cc(-c3ccccc3)[n-]c2c1/N=N/c1ccc(S(N)(=O)=O)cc1	B1912	5	7	103674454
1975	C=CC(=O)Nc1ncc(Cl)cc1S(=O)(=O)Nc1cccc(-n2c(C)nnc2[S-])c1	B1912	5	8	753021785
1976	C=CC(=O)Nc1nc(N)c2nc(SCc3ccn(-c4c(F)cccc4F)n3)[n-]c2n1	B1912	5	9	1559468369
1977	C=CC(=O)Nc1nc([N-]S(=O)(=O)c2cc(C)c(Cl)cc2S)nc(N(C)C)n1	B1912	5	10	27321118
1978	C=CC(=O)Nc1c([O-])nc(O)nc1C(=O)N(CCC(C)C)c1nnc(C)c2ccccc12	B1912	5	11	1535094346
1979	C=CC(=O)Nc1nc(CSc2nc(O)cc(C(F)F)n2)[n-]c(=Nc2ccccc2)n1	B1912	5	12	574368909
1980	C=CC(=O)Nc1noc(C)c1S(=O)(=O)[N-]c1cccc(-c2nc(O)cc(CC)n2)c1	B1912	5	13	564524000
1981	C=CC(=O)Nc1nc(N)c2nc(SCc3ccc(OCC(F)(F)F)nc3)[n-]c2n1	B1912	5	14	1473089776
1982	C=CC(=O)Nc1ccnc(C(=O)Nc2cccc(Oc3ccc(-c4nn[n-]n4)cn3)c2)c1	B1912	5	15	1592760606
1983	C=CC(=O)Nc1nc(SCC(=O)Nc2nsc(-c3ccc(Cl)cc3)n2)n[n-]1	B1912	5	16	2890746
1984	C=CC(=O)Nc1nc(Cl)cc(N[N-]S(=O)(=O)c2c([N+](=O)[O-])ccc(C)c2C)n1	B1912	5	17	790397849
1985	C=CC(=O)Nc1c(C(=O)Nc2ccc(-c3nc(C(C)C)no3)cc2)nc(O)[n-]c1=O	B1912	5	18	73260296
1986	C=CC(=O)Nc1c([O-])nc(O)nc1C(=O)Nc1nn([C@@H](C)c2ccccc2)cc1C	B1912	5	19	472968461
1987	C=CC(=O)N(c1ccc(-c2nn[n-]n2)cc1)c1cccc(C(=O)Nc2cccc(CC#N)c2)c1	B1912	5	20	1592679774
1988	C=CC(=O)NC[C@H]1CCCCN1Cc1nc([O-])c2c(-c3ccccc3Cl)csc2n1	B1912	5	21	568395140
1989	C=CC(=O)N(c1ccc(OC)cc1)c1cccc(NC(=O)c2nnc3ccccc3c2[O-])c1	B1912	5	22	1557546951
1990	C=CC(=O)N(c1ccccc1)c1ccccc1C(=O)Nc1cc(-c2nn[n-]n2)ccc1NC	B1912	5	23	1579430556
1991	C=CC(=O)N(c1ccc(C#N)cc1)c1cccc(C(=O)Nc2cc(-c3n[n-]c(C)n3)ccn2)c1	B1912	5	24	1141850709
1992	C=CC(=O)N1CCC(c2csc(NC(=O)c3c[n-]nc3-c3ccc(Cl)s3)n2)CC1	B1912	5	25	516562477
1993	C=CC(=O)N([C@H]1C[C@H](C)c2c(C)ccc([O-])c21)[C@@H](C)[C@@H](C)C(=O)Nc1nnc(CC)s1	B1912	5	26	1322453271
1994	C=CC(=O)N(c1cccc(O)c1)c1ccc(C(=O)Nc2ccc3cn[n-]c3c2)cc1[N+](=O)[O-]	B1912	5	27	96361333
1995	C=CC(=O)N(CC(=O)Nc1oc(C)c2c(C)nnc([O-])c12)[C@H](C)c1ccc2ccccc2c1	B1912	5	28	685487515
1996	C=CC(=O)Nc1ncc(C(=O)NC2(c3ccc(NC(=O)c4cc(C)c5n[n-]cc5c4)cc3)CCC2)s1	B1912	5	29	1790861552
1997	C=CC(=O)N(c1ccncc1)c1ccc(/C(O)=N/c2nc(-c3cccs3)n[n-]2)cc1	B1912	5	30	73337402
1998	C=CC(=O)Nc1nc(CSc2nc(-c3ccc(Cl)cc3)n[n-]2)nc2ccccc12	B1912	5	31	29589357
1999	C=CC(=O)N(C1CCC(Oc2ccc(-c3nn[n-]n3)cn2)CC1)[C@@H]1CCCC(C)(C)CC1	B1912	5	32	1603775024
2000	C=CC(=O)N(Cc1cccc(OC(C)(C)C)n1)[C@@H]1CCCCc2cc(-c3nn[n-]n3)ccc21	B1912	5	33	1603108461
2001	C=CC(=O)N(Cc1cc(Cl)cc(Cl)c1)[C@@H](c1nc(-c2nnc[n-]2)no1)C(C)(C)C	B1912	5	34	121126373
2002	C=CC(=O)N([C@H](C)c1nc(-c2cc(C)ccn2)n[n-]1)[C@H](C)c1nc(C(F)(F)F)cs1	B1912	5	35	520312381
2003	C=CC(=O)Nc1nc2ccccc2nc1NCCc1ccc(S([NH-])(=O)=O)cc1	B1912	5	36	69493947
2004	C=CC(=O)N[C@H](CCc1nc(-c2ccc3nc(O)[n-]c3c2)no1)CC1CCCCC1	B1912	5	37	822818183
2005	C=CC(=O)Nc1nc(-c2ccc([O-])c(OC)c2)cc(-c2c[nH]c(CCCC)n2)c1C#N	B1912	5	38	67921064
2006	C=CC(=O)Nc1c(Cl)cc(Cl)cc1CNc1cc(C(=O)[O-])cc(OC)c1OC	B1912	5	39	1599362127
2007	C=CC(=O)Nc1n[n-]c(CCNc2nc(-c3ccccc3)c3cc(Cl)ccc3n2)n1	B1912	5	40	1642757965
2008	C=CC(=O)N([C@H](C)c1ccccc1)C1(CNc2ccnc([O-])c2[N+](=O)[O-])CCCC1	B1912	5	41	596119178
2009	C=CC(=O)N([C@H](C)c1cccc(-c2nn[nH]n2)c1[O-])[C@@H](C)c1ccccc1OC(C)C	B1912	5	42	1589758611
2010	C=CC(=O)N(Cc1cccc2nc(O)oc12)[C@@H](CC(=O)[O-])c1ccc(C(C)C)cc1	B1912	5	43	900028861
2011	C=CC(=O)N(Cc1nc([O-])c2c(-c3ccccc3Cl)csc2n1)[C@@H](CC)CO	B1912	5	44	915875506
2012	C=CC(=O)N(Cc1cccnc1O)[C@@](C)(C(=O)[O-])c1ccc(Oc2ccccc2)cc1	B1912	5	45	1776450218
2013	C=CC(=O)N(c1cccc(NC2CCCC2)c1)c1cccc(-c2nn[n-]n2)c1[N+](=O)[O-]	B1912	5	46	1607077803
2014	C=CC(=O)N(c1ccccc1)c1ccc(OC[C@H](O)c2ccc(-c3nn[n-]n3)cc2)cc1	B1912	5	47	826505396
2015	C=CC(=O)Nc1c(Cl)cc([N-]S(=O)(=O)c2ccc(-c3nn[nH]n3)s2)cc1Cl	B1912	5	48	1592754201
2016	C=CC(=O)Nc1nc(S[C@H](C)C(=O)Nc2ccc(C)cc2C)c(-c2nn[nH]n2)cc1C#N	B1912	7	1	737355408
2017	C=CC(=O)Nc1c(C(N)=O)sc2c1[C@@H](c1ccc(OC)c(OC)c1)C(C(=O)OC)=C(C)N2	B1912	7	2	39327068
2018	C=CC(=O)Nc1nc(C)nc2sc(C(=O)NCc3nc4ccc([N+](=O)[O-])cc4[nH]3)c(C)c12	B1912	7	3	618262407
2019	C=CC(=O)Nc1c(NC(=O)NC(C)(C)c2nocc2C(=O)OC)cc(Cl)cc1[N+](=O)[O-]	B1912	7	4	597091153
2020	C=CC(=O)Nc1nc2nc(C)c(CC(=O)Nc3ccc4[nH]c(-c5ccco5)nc4c3)c(C)n2n1	B1912	7	5	617133896
2021	C=CC(=O)Nc1nc(Cl)c(N)c(NCc2nnc3c(Cl)cc(C(F)(F)F)cn23)n1	B1912	7	6	1162170761
2022	C=CC(=O)Nc1ccnc(C(=O)Nc2ccc(Oc3ncccc3-c3nn[nH]n3)cc2C)c1	B1912	7	7	1581043500
2023	C=CC(=O)Nc1nc(C2CCCC2)ncc1C(=O)Nc1n[nH]c(-c2cccc([N+](=O)[O-])c2)n1	B1912	7	8	496053822
2024	C=CC(=O)Nc1nc(N)nc2[nH]c(SCC[C@H]3CCCN(C(=O)OC(C)(C)C)C3)nc12	B1912	7	9	1166846316
2025	C=CC(=O)Nc1c(O)nc(O)nc1C(=O)OCc1ccc(OC(F)(F)F)cc1Cl	B1912	7	10	1531471412
2026	C=CC(=O)Nc1nc(COC(=O)[C@H]2CC=CC[C@H]2c2nc3ccccc3s2)nc(=N)[nH]1	B1912	7	11	119520558
2027	C=CC(=O)Nc1nc(N)nc2[nH]c(SCC(=O)O[C@@H]3C[C@H](C)CC[C@@H]3C(C)C)nc12	B1912	7	12	1473089463
2028	C=CC(=O)Nc1c(C(=O)Nc2cc(-c3ccoc3C)nn2CCO)sc2ncccc12	B1912	7	13	1611459077
2029	C=CC(=O)Nc1n[nH]c(CCNc2nc(-c3cccnc3)nc3sc4c(c23)CCC4)n1	B1912	7	14	647842759
2030	C=CC(=O)Nc1ncnc2cc(C(=O)Nc3nc(-c4ccc(CNC(C)=O)o4)cs3)ccc12	B1912	7	15	1464908916
2031	C=CC(=O)Nc1nc(N)nc2[nH]c(SCc3ccc(OC)c(OC)c3Br)nc12	B1912	7	16	1166846737
2032	C=CC(=O)Nc1nc(Cl)c(N)c(Nc2ccc(CN3CCN(c4ccccn4)CC3)cc2)n1	B1912	7	17	1611852908
2033	C=CC(=O)Nc1nc(N)nc2c1ncn2C1CN(C(=O)c2cc(C(C)C)cc(C(C)C)c2O)C1	B1912	7	18	1456012193
2034	C=CC(=O)Nc1c(O)nc(O)nc1C(=O)OCCc1cc2cc(Br)ccc2o1	B1912	7	19	1124974045
2035	C=CC(=O)Nc1nnc(SCC2=C(C(=O)OC)[C@@H](c3ccc(C)cc3C)NC(=O)N2)s1	B1912	7	20	4436494
2036	C=CC(=O)Nc1cnnc(NN=Cc2c(C)c(C#N)c3[nH]c4ccccc4n3c2=O)c1Cl	B1912	7	21	1322628979
2037	C=CC(=O)Nc1nnc(CNC(=O)c2nn(-c3c(Cl)cc(Cl)cc3Cl)cc2O)o1	B1912	7	22	506365917
2038	C=CC(=O)Nc1nc(N)nc2[nH]c(S[C@@H](C)C(=O)N3CCC[C@@H]3c3cccs3)nc12	B1912	7	23	1614981854
2039	C=CC(=O)Nc1c(-c2nn[nH]n2)c(C)nn1C[C@H]1CC[C@H](CNC(=O)OC(C)(C)C)CC1	B1912	7	24	1609459387
2040	C=CC(=O)Nc1ncc(C(=O)Nc2nc3c(s2)C[C@@H](NC(=O)c2c(C)ccn2C)CC3)s1	B1912	7	25	1815192849
2041	C=CC(=O)Nc1nc(NC[C@@H]2CCCO[C@H]2c2cn[nH]c2)nc2c1cnn2C(C)(C)C	B1912	7	26	624681858
2042	C=CC(=O)Nc1nc(N)c2nc(SCc3coc(-c4c(F)cccc4F)n3)[nH]c2n1	B1912	7	27	1652214134
2043	C=CC(=O)Nc1c(F)cc(C(C)=NNc2oc(C(C)(C)C)nc2-c2nn[nH]n2)cc1F	B1912	7	28	1588781244
2044	C=CC(=O)Nc1nc(C(C)=NNc2ccc(-c3nn[nH]n3)cc2C(F)(F)F)cs1	B1912	7	29	1602907902
2045	C=CC(=O)Nc1ccc(CNc2nc3c(c(C#N)c2-c2nn[nH]n2)CCCCCC3)cn1	B1912	7	30	1592687149
2046	C=CC(=O)Nc1cc(O)nc(S[C@@H](C)C(=O)Nc2sc3c(c2C#N)CCCC3)n1	B1912	7	31	13571306
2047	C=CC(=O)Nc1c(O)nc(O)nc1C(=O)OCc1c(OC(F)F)ccc2ccccc12	B1912	7	32	1595996908
2048	C=CC(=O)Nc1cc(N)nc(SCc2ccc(-c3ccccc3-c3nn[nH]n3)cc2)n1	B1912	7	33	1592759905
2049	C=CC(=O)Nc1ccc(NC(=O)Nc2ccn(CC(=O)OC(C)(C)C)n2)cc1[N+](=O)[O-]	B1912	7	34	823913959
2050	C=CC(=O)Nc1nc(NC[C@H]2CCCc3ccc(C(=O)OC)cc32)ccc1-c1nn[nH]n1	B1912	7	35	1604979379
2051	C=CC(=O)Nc1ncncc1CNC(=O)Nc1nc(-c2ccc(SC)cc2)ns1	B1912	7	36	519480213
2052	C=CC(=O)Nc1ccc(/N=N/c2ccc(S(=O)(=O)Nc3ccccn3)cc2)c(N)n1	B1912	7	37	17426447
2053	C=CC(=O)Nc1c(Cl)nc(SCCC)nc1N[C@@H]1C[C](O)[C@H]2OC(C)(C)O[C@H]21	B1912	7	38	1560406750
2054	C=CC(=O)Nc1c(O)nc(O)nc1C(=O)N(C/C=C/c1ccccc1)c1ccc2c(c1)OCCO2	B1912	7	39	1524365827
2055	C=CC(=O)Nc1nc(NCCNc2ccc(C(F)(F)F)cn2)nc2c1cnn2C(C)(C)C	B1912	7	40	853151571
2056	C=CC(=O)Nc1nccnc1C(=O)Nc1ccc(Oc2ccc(-c3nn[nH]n3)cc2)cc1	B1912	7	41	1592764319
2057	C=CC(=O)Nc1cnnc(NN=Cc2c[nH]nc2-c2ccc3c(c2)OCCO3)c1Cl	B1912	7	42	1319377305
2058	C=CC(=O)Nc1c(C#N)cnn1-c1ccc(/C(O)=N/c2nc(-c3ccccn3)n[nH]2)cc1	B1912	7	43	66241023
2059	C=CC(=O)Nc1noc(CCNC(=O)Nc2nc3c(s2)C[C@H](c2ccccc2)CC3)n1	B1912	7	44	516844056
2060	C=CC(=O)Nc1ncc(C(=O)OCC(=O)Nc2ccc(Cl)c([N+](=O)[O-])c2)cc1Cl	B1912	7	45	728632627
2061	C=CC(=O)Nc1nc(Cl)c(N)c(Nc2cnn(-c3ccccc3Br)c2)n1	B1912	7	46	1458265642
2062	C=CC(=O)NC[C@@]1(C)CCN(C(=O)Nc2nnc(SCc3ccc(C#N)cc3)s2)C1	B1912	7	47	414918847
2063	C=CC(=O)Nc1cccc(CN2CCN(Cc3nc(O)c4c(C)c(C)sc4n3)CC2)c1	B1912	7	48	261623879
2064	C=CC(=O)Nc1cccc([N+](=O)[O-])c1C(=O)O[C@H](C)C(=O)Nc1cccc2ncccc12	B1912	7	49	778146175
2065	C=CC(=O)N[C@H](C)CNC(=O)c1cc(-c2ccc3c(c2)OCCO3)nc2c1cnn2C(C)C	B1912	7	50	647020121
2066	C=CC(=O)Nc1n[nH]c(CCC[NH+](C)Cc2nc(C(C)(C)NC(=O)OC(C)(C)C)no2)c1C#N	B1936	0	1	760888589
2067	C=CC(=O)Nc1c(C(=O)C[NH+](CC(=O)N2CCCCCC2)C(C)C)c(O)nc(=O)n1CCC	B1936	0	2	513236431
2068	C=CC(=O)Nc1c(N(Cc2ccco2)C(=S)[NH2+][C@H](C)COC)c(=O)[nH]c(=O)n1CCCC	B1936	0	3	18140016
2069	C=CC(=O)Nc1c(N(CC(C)C)C(=O)C[NH+]2CCCOC[C@H]2C)c(O)nc(=O)n1CC(C)C	B1936	0	4	676713874
2070	C=CC(=O)Nc1c(C(=O)CN2CC[NH+](C/C=C\c3ccccc3)CC2)c(O)nc(=O)n1C1CC1	B1936	0	5	532560934
2071	C=CC(=O)Nc1n[nH]c(CCCN(C)C(=O)c2sccc2S(=O)(=O)[NH+]2CCCC2)c1C#N	B1936	0	6	535737319
2072	C=CC(=O)Nc1nc2nc(C)c(CCC(=O)NCc3ccccc3OCC[NH+](C)C)c(C)n2n1	B1936	0	7	520185005
2073	C=CC(=O)Nc1ncnc2c1ncn2[C@H](C)C(=O)NCc1ccccc1C[NH+]1CCN(CC)CC1	B1936	0	8	1540774863
2074	C=CC(=O)Nc1c(N(CCOC)C(=O)[C@H](C)[NH+]2CCC[C@@H](F)C2)c(O)nc(=O)n1CCCC	B1936	0	9	1655813632
2075	C=CC(=O)Nc1ccc([NH+](CC(=O)c2ccc(OC)c(OC)c2)[C@H]2CS(=O)(=O)C[C@@H]2O)cc1	B1936	0	10	575424997
2076	C=CC(=O)Nc1c(N(CCCC)C(=O)CN2C[C@H](C)[NH+](C)C[C@@H]2C)c(O)nc(=O)n1CCC	B1936	0	11	509462154
2077	C=CC(=O)Nc1nc(C[NH+](CCC#N)CCN2CCOCC2)[nH]c(=Nc2ccccc2CC)n1	B1936	0	12	532987133
2078	C=CC(=O)Nc1nc(C[NH+]2C[C@@H](OC)C[C@H]2CN2CCCC2)nc(Nc2ccc(C)cc2)n1	B1936	0	13	502613800
2079	C=CC(=O)Nc1nc(NCCCC[NH+]2CCN(c3cccc(C)c3)CC2)c2cnn(C)c2n1	B1936	0	14	567406526
2080	C=CC(=O)Nc1sc2c(c1-c1nn[nH]n1)CC[NH+](CCC(C)(C)CC(=O)OCC)C2	B1936	0	15	1578244425
2081	C=CC(=O)Nc1ccc2c(NCCC[NH+]3CCN(c4ccc(OC)cc4)CC3)ncnc2n1	B1936	0	16	301770018
2082	C=CC(=O)Nc1nc(NCCC[NH+]2CCN(c3cccc(Cl)c3)CC2)ncc1[N+](=O)[O-]	B1936	0	17	301208474
2083	C=CC(=O)Nc1cc(NC[C@H](c2cccc(F)c2)[NH+](C)C)cc(-c2nn[nH]n2)c1[N+](=O)[O-]	B1936	0	18	1609265456
2084	C=CC(=O)Nc1nc2nc(C)c(CCC(=O)N[C@@H]3CC[NH+](CCCOCC)C[C@@H]3C)c(C)n2n1	B1936	0	19	523755797
2085	C=CC(=O)Nc1nc(NCc2ccc(S(=O)(=O)[NH+](CC)CC)s2)ccc1C#N	B1936	0	20	518217373
2086	C=CC(=O)Nc1nc(NCCCC)cc(N2CCC[NH+](Cc3cc(C)on3)CC2)n1	B1936	0	21	1323093928
2087	C=CC(=O)NC(C)(C)c1noc(C[NH+]2CCC(Nc3cc(OC)cc(OC)c3)CC2)n1	B1936	0	22	431067528
2088	C=CC(=O)Nc1nc(Cl)nc([C@@H](C)[NH+](CCC)Cc2ccc(-c3nn[nH]n3)cc2)n1	B1936	0	23	1609214192
2089	C=CC(=O)N[C@H]1C[C@@H](c2nnc(Nc3ccn(C)n3)n2CC[NH+](C)C2CCCCC2)C1	B1936	0	24	1578482150
2090	C=CC(=O)Nc1nc(N)nc(C[NH+](Cc2cccs2)Cc2ccccc2OC)n1	B1936	0	25	102672656
2091	C=CC(=O)Nc1c(C(=O)C[NH+](C(C)C)[C@H](C)c2ccsc2)c(O)nc(=O)n1CC	B1936	0	26	421014093
2092	C=CC(=O)Nc1ncncc1CNc1nc(C[NH+](C)C)nc2sc(C(=O)OCC)c(C)c12	B1936	0	27	533180788
2093	C=CC(=O)Nc1c(C(=O)C[NH2+][C@H](C)c2cn(-c3ccccc3)nn2)c(O)nc(=O)n1CCC	B1936	0	28	541689605
2094	C=CC(=O)Nc1c(N(CCOC)C(=S)[NH2+]C[C@@H]2CCCCO2)c(O)nc(=O)n1CCC	B1936	0	29	758192159
2095	C=CC(=O)Nc1noc(C)c1S(=O)(=O)Nc1ccc(OCC)c(S(=O)(=O)[NH+](CC)CC)c1	B1936	0	30	555881094
2096	C=CC(=O)Nc1c(C(=O)C[NH+](C[C@@H]2CCCO2)[C@H]2CCSC2)c(O)nc(=O)n1CCC	B1936	0	31	534838083
2097	C=CC(=O)N1CCC(c2nnc([NH+](CC)C3CC3)n2CCN/C(O)=C2\N=CC=CC2=O)CC1	B1936	0	32	1577750272
2098	C=CC(=O)N(C)CCCc1[nH]nc(NC(=O)[C@@H](CC)[NH2+]c2c([N+](=O)[O-])c(C)nn2C)c1C#N	B1936	0	33	534056931
2099	C=CC(=O)Nc1c(C(=O)CSc2nnc([NH2+]C3CC3)s2)c(=O)[nH]c(=O)n1CC(C)C	B1936	0	34	11017083
2100	C=CC(=O)Nc1nc(C(=O)NC[C@@H](c2ccsc2)[NH+](CC)CC)nc(N2CCOCC2)n1	B1936	0	35	517979656
2101	C=CC(=O)Nc1nc(C(=O)N[C@H]2CCc3nc(NC(=O)CC[C@H]([NH3+])C(N)=O)sc3C2)cs1	B1936	0	36	1815056521
2102	C=CC(=O)Nc1c(C(=O)C[NH+]2CCCC[C@H]2[C@@H](O)CC)c(=O)n(C)c(=O)n1Cc1ccccc1	B1936	0	37	511575341
2103	C=CC(=O)Nc1nc(N)nc([NH2+][C@@H](Cc2ccc(OC)c(OC)c2)c2ccccc2)n1	B1936	0	38	1458155154
2104	C=CC(=O)Nc1nc([NH2+][C@@H](C)CCCCNC(=O)OC(C)(C)C)c2cnn(C)c2n1	B1936	0	39	848708796
2105	C=CC(=O)Nc1nc(C[NH+](C)CCc2nccs2)nc(Nc2ccccc2C)n1	B1936	0	40	157550432
2106	C=CC(=O)Nc1nc(Cl)c(N)c([NH2+][C@@H](C)Cc2c(OC)cc(OC)cc2OC)n1	B1936	0	41	1612396841
2107	C=CC(=O)Nc1ccc(-c2nc(-c3ccc(OCC[NH+](C)C)c(OC)c3)no2)c(O)c1	B1936	0	42	843200257
2108	C=CC(=O)Nc1c([NH2+][C@@H](C)CCCNC(=O)OC(C)(C)C)ncnc1-n1cccn1	B1936	0	43	294927748
2109	C=CC(=O)Nc1[nH]nc(CCC[NH+](C)[C@@H](C)c2nnc(-c3cccs3)o2)c1C#N	B1936	0	44	153309747
2110	C=CC(=O)Nc1nc(NCCCC)cc([NH+]2[C@H]3CC[C@H]2c2cnc(COC)nc2C3)n1	B1936	0	45	528200478
2111	C=CC(=O)Nc1nc([NH2+][C@H]2C[C@H](CNC(=O)c3coc(C)c3)C2)ncc1[N+](=O)[O-]	B1936	0	46	1046786324
2112	C=CC(=O)Nc1nccnc1C(=O)N[C@@H]1CCCC[C@H]1[NH2+]c1cc(OCC)ncn1	B1936	0	47	1045391771
2113	C=CC(=O)Nc1n[n-]c(CCCNc2ncnc3c(OC)cc(OC)cc23)c1-c1nn[nH]n1	B1936	2	1	1605234218
2114	C=CC(=O)Nc1c(N(CC(C)C)[C@@H](C)C(=O)NC(=O)NCC)c([O-])nc(=O)n1CCCC	B1936	2	2	438690583
2115	C=CC(=O)Nc1c(N(CCO)C[C@@H](O)c2ccccc2)c([O-])nc(=O)n1Cc1ccccc1	B1936	2	3	791473824
2116	C=CC(=O)Nc1n[n-]c(CCCN(C)[C@H](C)C(=O)c2c[nH]c3ncccc23)c1-c1nn[nH]n1	B1936	2	4	824051762
2117	C=CC(=O)Nc1n[n-]c(CCCN(C)C(=O)c2cc(O)nc(CC(C)C)c2)c1-c1nn[nH]n1	B1936	2	5	824274046
2118	C=CC(=O)N(C)CCCc1[nH]nc(NC(=O)c2cc([O-])nc(CC(C)C)c2)c1-c1nn[nH]n1	B1936	2	6	826077659
2119	C=CC(=O)Nc1ccnc([C@H](C)NC(=O)CCCC(=O)Nc2ccccc2-c2nn[n-]n2)n1	B1936	2	7	1603613821
2120	C=CC(=O)Nc1n[nH]c(CCCN(C)C(=O)c2cc(C)nc(NC3CC3)c2)c1-c1nn[n-]n1	B1936	2	8	1591908652
2121	C=CC(=O)Nc1n[n-]c(CCCN(C)Cc2nc(O)c3cc(OC)c(OC)cc3n2)c1C#N	B1936	2	9	534098633
2122	C=CC(=O)Nc1n[nH]c(CCCN(C)Cc2csc(-c3ccccn3)n2)c1-c1nn[n-]n1	B1936	2	10	825935279
2123	C=CC(=O)Nc1c(N(CC)Cc2n[n-]c(C)c2C(=O)OCC)c(O)nc(=O)n1CCCC	B1936	2	11	590602176
2124	C=CC(=O)Nc1n[n-]c(CCCN(C)c2cncc(OC3CCCCC3)n2)c1-c1nn[nH]n1	B1936	2	12	1591090323
2125	C=CC(=O)Nc1nnc(CCNC(=O)CCCCCn2c([S-])nc3ccccc3c2=O)o1	B1936	2	13	788602717
2126	C=CC(=O)Nc1n[nH]c(CCCN(C)c2cncc(OCC3CCCC3)n2)c1-c1nn[n-]n1	B1936	2	14	1609275824
2127	C=CC(=O)Nc1ncnc2c1ncn2CCCC(=O)Nc1cccc(OCc2cnn[n-]2)c1	B1936	2	15	1577742383
2128	C=CC(=O)Nc1c(C(=O)CSc2n[n-]c(Cc3ccccc3)n2)c(O)nc(=O)n1CCC	B1936	2	16	478764910
2129	C=CC(=O)N(C)CCCc1[n-]nc(NC(=O)Cn2c(S)nnc2-c2cccs2)c1C#N	B1936	2	17	918757018
2130	C=CC(=O)Nc1c(-c2nn[n-]n2)c(C)nn1CC(=O)Nc1ccc(C(=O)OCCCC)cc1	B1936	2	18	821071877
2131	C=CC(=O)Nc1c(N(Cc2ccccc2)Cc2nccc(N)n2)c([O-])nc(=O)n1CCCC	B1936	2	19	269682581
2132	C=CC(=O)Nc1n[nH]c(CCCN(C)c2cc(OC)c(F)cc2[N+](=O)[O-])c1-c1nn[n-]n1	B1936	2	20	821719933
2133	C=CC(=O)Nc1c(C(=O)CN2CCC[C@@H]2C[C@H](O)c2ccco2)c([O-])nc(=O)n1CC(C)C	B1936	2	21	758820211
2134	C=CC(=O)Nc1c(C(=O)Nc2n[n-]c3ccc([N+](=O)[O-])cc23)cnn1CC(OCC)OCC	B1936	2	22	774082627
2135	C=CC(=O)Nc1c(N(Cc2cc(=O)n3nccc3[n-]2)CC(C)C)c(O)nc(=O)n1CCCC	B1936	2	23	533358101
2136	C=CC(=O)Nc1cc(NCc2ccccc2OCCN(C)C)cc(-c2nn[n-]n2)c1[N+](=O)[O-]	B1936	2	24	1591021657
2137	C=CC(=O)Nc1c([N+](=O)[O-])ccc(N(C)C[C@@H](O)COCc2ccccc2)c1-c1nn[n-]n1	B1936	2	25	1604720118
2138	C=CC(=O)Nc1c(C(=O)OCc2n[n-]c(CC)n2)cccc1C(=O)OCc1n[nH]c(CC)n1	B1936	2	26	815253836
2139	C=CC(=O)Nc1c(C(=O)Nc2[n-]nc3c2c(CC)nn3C)cnn1CC(OCC)OCC	B1936	2	27	773981319
2140	C=CC(=O)Nc1n[n-]c(CCNC(=O)CSc2nnc(-c3ccco3)n2CC(=C)C)n1	B1936	2	28	615020397
2141	C=CC(=O)Nc1nc(Cl)cc(N[N-]S(=O)(=O)c2ccc(OCCC(=O)OC)cc2)n1	B1936	2	29	790398502
2142	C=CC(=O)Nc1c(C(=O)CSc2nc(O)cc(CCC)n2)c(=O)[n-]c(=O)n1CC(C)C	B1936	2	30	11438520
2143	C=CC(=O)Nc1c(N(CCOC)C(=O)c2cc(O)nc(C(C)C)c2)c([O-])nc(=O)n1CCC	B1936	2	31	483914009
2144	C=CC(=O)Nc1c(-c2nn[n-]n2)c(CCCNC(=O)C[C@@H](C)OC)nn1-c1ccc(C)cc1	B1936	2	32	1605003720
2145	C=CC(=O)N(C[C@H](O)COc1ccccc1-c1nn[n-]n1)C1(c2noc(C)n2)CCCCC1	B1936	2	33	1606039987
2146	C=CC(=O)Nc1c(N(C)C(=O)c2ccc(NCC)c([N+](=O)[O-])c2)c(=O)[n-]c(=O)n1CCCC	B1936	2	34	14656266
2147	C=CC(=O)Nc1n[n-]c(CCCN(C)Cc2cc(C(=O)OC)oc2CC)c1-c1nn[nH]n1	B1936	2	35	825777210
2148	C=CC(=O)N(C[C@H](O)COc1ccc(-c2nn[n-]n2)cc1)[C@@H](C(=O)OC(C)(C)C)C(C)C	B1936	2	36	824337584
2149	C=CC(=O)N(Cc1ccc(-c2nn[n-]n2)s1)[C@H](C)C[C@@H](C)NC(=O)c1cnn(CC)n1	B1936	2	37	1578816437
2150	C=CC(=O)Nc1c(C(=O)CN[C@H](C)c2ccc(OC)c(OC)c2C)c([O-])nc(=O)n1CC	B1936	2	38	554289541
2151	C=CC(=O)N(Cc1ccc(-c2nn[n-]n2)s1)[C@@H](C)[C@H](C)NC(=O)Cc1csc(C)n1	B1936	2	39	1581447958
2152	C=CC(=O)N(Cc1ccc(-c2nn[n-]n2)s1)[C@@H](CC)CNC(=O)CCc1nc(C)no1	B1936	2	40	1576812986
2153	C=CC(=O)N(CC(=O)NCc1cccc(COC)c1)[C@@H](c1nc(-c2nnc[n-]2)no1)C(C)C	B1936	2	41	120836437
2154	C=CC(=O)N(CCNc1ccc(-c2nn[n-]n2)cn1)CCC(=O)Nc1ccc(N(C)C)cc1	B1936	2	42	1591032753
2155	C=CC(=O)N(Cc1ccc(-c2nn[n-]n2)s1)C[C@H](C)CNC(=O)CCn1cc(C)cn1	B1936	2	43	1581350039
2156	C=CC(=O)N([C@H]1C[C@H](CNC(=O)[C@@H](C)OCc2cnn[n-]2)C1)[C@H](C)c1nc(C2CC2)no1	B1936	2	44	1575878292
2157	C=CC(=O)N(Cc1ccc(-c2nn[n-]n2)s1)C1(CNC(=O)CCc2cscn2)CC1	B1936	2	45	1582078919
2158	C=CC(=O)N(Cc1csc(Nc2ccccc2C)n1)[C@H](C(=O)[O-])c1cccc(O)c1	B1936	2	46	1607885352
2159	C=CC(=O)Nc1nonc1C(=O)NCCNCc1ccc(-c2ccc(C(=O)OCC)cc2)o1	B1936	3	1	7520193
2160	C=CC(=O)Nc1nc(CN(C)CC(=O)NCc2ccco2)nc(Nc2ccccc2OC)n1	B1936	3	2	740926370
2161	C=CC(=O)Nc1nc(N)nc(CS[C@@H](C)C(=O)N[C@H](C)c2cc(OC)ccc2OC)n1	B1936	3	3	29351917
2162	C=CC(=O)Nc1nc(N)nc(COC(=O)C[C@H](O)c2ccc(OCc3ccccc3)cc2)n1	B1936	3	4	781282349
2163	C=CC(=O)Nc1cc(N)nc(SCC(=O)Nc2c(C#N)c(C)c(C)n2CCCOC)n1	B1936	3	5	31820141
2164	C=CC(=O)Nc1ccc(C(=O)OCc2ccc(-c3nn[nH]n3)s2)cc1OCCCCO	B1936	3	6	1592759179
2165	C=CC(=O)Nc1nc(CN(CCO)Cc2ccnn2CC)nc(Nc2ccc(C)cc2)n1	B1936	3	7	482912608
2166	C=CC(=O)Nc1c(C(=O)CN[C@H](c2ccc3c(c2)OCCO3)C(C)C)c(O)nc(=O)n1CCC	B1936	3	8	540344234
2167	C=CC(=O)Nc1nnc(CNC(=O)CC/C(C)=C/Cc2c(O)c3c(c(C)c2OC)COC3=O)o1	B1936	3	9	788156213
2168	C=CC(=O)Nc1c(C(=O)CN(Cc2ccccc2)C[C@H](O)c2ccco2)c(O)nc(=O)n1CC	B1936	3	10	747659000
2169	C=CC(=O)Nc1ccc(NS(=O)(=O)c2cn(CCCCCC)c(=O)nc2O)cc1[N+](=O)[O-]	B1936	3	11	772568234
2170	C=CC(=O)Nc1c(NC[C@@](C)(O)Cc2ccc(OC)c(OC)c2)ncnc1-n1cccn1	B1936	3	12	290674282
2171	C=CC(=O)Nc1nc(Cl)cc(NCCOCCN(CC)c2cc(Cl)nc(N)n2)n1	B1936	3	13	840353692
2172	C=CC(=O)Nc1c([N+](=O)[O-])ccc(N(CC(=C)C)Cc2ccc(CO)o2)c1-c1nn[nH]n1	B1936	3	14	1588426326
2173	C=CC(=O)Nc1c(C(=O)CN(C)c2cc(-c3ccc(OC)cc3)[nH]n2)c(O)nc(=O)n1CCC	B1936	3	15	533532618
2174	C=CC(=O)Nc1cc(NCCNC(=O)c2cc([N+](=O)[O-])c(N(C)C)cc2OC)ccc1[N+](=O)[O-]	B1936	3	16	16186297
2175	C=CC(=O)Nc1nc(NCc2ccc(OC)c(O[C@H](C#N)CC)c2)ccc1-c1nn[nH]n1	B1936	3	17	1590367550
2176	C=CC(=O)NCCCCn1cc(C(=O)Nc2nnc(-c3cccc(Cl)c3)s2)nn1	B1936	3	18	423053580
2177	C=CC(=O)Nc1ccc(C(=O)OCc2[nH]c(C(=O)OCC)c(C)c2C(=O)OCC)nc1	B1936	3	19	776460086
2178	C=CC(=O)N[C@H](CC(F)F)c1nc(CC(=O)Nc2nc(-c3ccncc3)cs2)no1	B1936	3	20	1326214347
2179	C=CC(=O)Nc1c(OC)cc(OC)cc1C(=O)O[C@@H](C)C(=O)Nc1ccnn1C(C)C	B1936	3	21	726207788
2180	C=CC(=O)Nc1nc(CN(C)CC2CCN(C[C@@H](C)O)CC2)nc(Nc2ccc(C)cc2)n1	B1936	3	22	106126832
2181	C=CC(=O)N(CCCNC(=O)c1ccc(-c2cnn[nH]2)cc1)Cc1nc([C@H](C)OC)no1	B1936	3	23	1576943426
[truncated: 6,725 more rows]

## Sheet: FGFR1_actives
protomer_ind	protomer_smiles	active_compound_name	active_protomer_ind	mol_chembl_id	mol_bindingdb_id
1	Cc1ccc2oc(-c3c4c(N)n[nH]c(=O)c4nn3-c3ccc(NC(=O)/C=C/C[NH+](C)C)cc3)c(C)c2c1	B3688	1	-	51228433
2	Cc1ccc2oc(-c3c4c(N)n[n-]c(=O)c4nn3-c3ccc(NC(=O)/C=C/C[NH+](C)C)cc3)c(C)c2c1	B3688	2	-	51228433
3	C=CC(=O)N(C)c1ncc2cc(-c3c(Cl)c(OC)cc(OC)c3Cl)c(=O)n(C)c2n1	B798	1	-	652805
4	COc1cc(C)cc2cc(-c3cn([C@@H]4CCN(C(=O)/C=C/C[NH+](C)C)C4)c4ncnc(N)c34)sc12	C883	1	CHEMBL4444412	-
5	COc1cc(C)cc2cc(-c3cn([C@H]4CCN(C(=O)/C=C/C[NH+](C)C)C4)c4ncnc(N)c34)sc12	C883	2	CHEMBL4444412	-
6	C=CC(=O)N1CC(n2cc(-c3cc4cc(OC)ccc4s3)c3c(N)ncnc32)C1	C985	1	CHEMBL4575973	-
7	C=CC(=O)N1CC(n2cc(-c3cc4c(OC)ccc(OC)c4s3)c3c(N)ncnc32)C1	C951	1	CHEMBL4543663	-
8	C=CC(=O)N1CC[C@@H](n2cc(-c3cc4cc(OC)cc(OC)c4s3)c3c(N)ncnc32)C1	C975	1	CHEMBL4567572	-
9	C=CC(=O)N1CC[C@H](n2cc(-c3cc4cc(OC)cc(OC)c4s3)c3c(N)ncnc32)C1	C975	2	CHEMBL4567572	-
10	C=CC(=O)N1CC[C@@H](n2cc(-c3cc4cccc(OC)c4s3)c3c(N)ncnc32)C1	C991	1	CHEMBL4580623	-
11	C=CC(=O)N1CC[C@H](n2cc(-c3cc4cccc(OC)c4s3)c3c(N)ncnc32)C1	C991	2	CHEMBL4580623	-
12	C=CC(=O)N1CC[C@@H](n2cc(-c3cc4cc(C)cc(OC)c4s3)c3c(N)nc(N)nc32)C1	C986	1	CHEMBL4576360	-
13	C=CC(=O)N1CC[C@H](n2cc(-c3cc4cc(C)cc(OC)c4s3)c3c(N)nc(N)nc32)C1	C986	2	CHEMBL4576360	-
14	C=CC(=O)Nc1cc(-c2cc3c(cn2)CN(c2c(F)c(OC)cc(OC)c2F)C(=O)C32CC2)ccn1	B417	1	-	555492
15	C/C=C/C(=O)N1CC[NH+](CCCCCn2nc(-c3cc(OC)cc(OC)c3)c3c(N)ncnc32)CC1	B3724	1	-	51437290
16	C/C=C/C(=O)N1CCN(CCCCCn2nc(-c3cc(OC)cc(OC)c3)c3c(N)ncnc32)CC1	B3724	2	-	51437290
17	C=CC(=O)Nc1ccccc1Nc1nc(Nc2ccc(N3CC[NH+](C)CC3)cc2)ncc1Cl	B3069	1	-	51259031
18	C=CC(=O)Nc1ccccc1Nc1nc(Nc2ccc(N3CCN(C)CC3)cc2)ncc1Cl	B3069	2	-	51259031
19	C=CC(=O)N1CC(n2cc(-c3cc4cc(C)cc(OC)c4s3)c3c(N)ncnc32)C1	C914	1	CHEMBL4469557	-
20	C=CC(=O)NC1CCC(n2cc(-c3cc4cc(C)cc(OC)c4s3)c3c(N)ncnc32)CC1	C971	1	CHEMBL4564948	-
21	C=CC(=O)N1CC[C@@H](n2cc(-c3cc4cc(C)cc(OC)c4s3)c3c(N)ncnc32)C1	C957	1	CHEMBL4554319	-
22	C=CC(=O)N1CCC[C@H]1Cn1cc(-c2cc3cc(C)cc(OC)c3s2)c2c(N)ncnc21	C917	1	CHEMBL4472968	-
23	C=CC(=O)N1CCC[C@@H]1Cn1cc(-c2cc3cc(C)cc(OC)c3s2)c2c(N)ncnc21	C917	2	CHEMBL4472968	-
24	C=CC(=O)N1CC[NH+](CCCCn2nc(-c3cc(OC)cc(OC)c3)c3c(N)ncnc32)CC1	B3353	1	-	51437259
25	C=CC(=O)N1CCN(CCCCn2nc(-c3cc(OC)cc(OC)c3)c3c(N)ncnc32)CC1	B3353	2	-	51437259
26	C=CC(=O)N1CC[NH+](CCCCCn2nc(-c3cc(OC)cc(OC)c3)c3c(N)ncnc32)CC1	B3354	1	-	51437260
27	C=CC(=O)N1CCN(CCCCCn2nc(-c3cc(OC)cc(OC)c3)c3c(N)ncnc32)CC1	B3354	2	-	51437260
28	C=CC(=O)N1CC(n2cc(-c3cc4ccccc4s3)c3c(N)ncnc32)C1	C938	1	CHEMBL4521898	-
29	C=CC(=O)N1CC[C@@H](n2cc(-c3cc4cccc(C)c4s3)c3c(N)ncnc32)C1	C916	1	CHEMBL4471530	-
30	C=CC(=O)N1CC[C@H](n2cc(-c3cc4cccc(C)c4s3)c3c(N)ncnc32)C1	C916	2	CHEMBL4471530	-
31	C=CC(=O)Nc1ccccc1Nc1ncc(OCc2c(F)c(OC)cc(OC)c2F)cn1	B2797	1	-	50755743
32	C=CC(=O)Nc1ccc(-n2nc3c(=O)[nH]nc(N)c3c2-c2oc3ccc(C)cc3c2C)cc1	C885	1	CHEMBL4446835	-
33	C=CC(=O)Nc1ccc(-n2nc3c(=O)[n-]nc(N)c3c2-c2oc3ccc(C)cc3c2C)cc1	C885	2	CHEMBL4446835	-
34	C=CC(=O)N1CC(OCCn2c(=O)c(-c3cc(OC)cc(OC)c3Cl)cc3cnc(NC)nc32)C1	B402	1	-	548349
35	C=CC(=O)Nc1ccc(-n2nc3c(=O)[n-]nc(N)c3c2-c2oc3ccc(Cl)cc3c2C)cc1	C911	1	CHEMBL4467025	-
36	C=CC(=O)Nc1ccc(-n2nc3c(=O)[nH]nc(N)c3c2-c2oc3ccc(Cl)cc3c2C)cc1	C911	2	CHEMBL4467025	-
37	C=CC(=O)NCCn1cc(-c2cc3cc(C)cc(OC)c3s2)c2c(N)ncnc21	C966	1	CHEMBL4559175	-
38	C=CC(=O)N1CC[C@H](n2cc(-c3cc4cc(C)cc(OC)c4s3)c3c(N)ncnc32)C1	C921	1	CHEMBL4475243	-
39	C=CC(=O)N1CC[NH+](CCCCCCn2nc(-c3cc(OC)cc(OC)c3)c3c(N)ncnc32)CC1	B3355	1	-	51437261
40	C=CC(=O)N1CCN(CCCCCCn2nc(-c3cc(OC)cc(OC)c3)c3c(N)ncnc32)CC1	B3355	2	-	51437261
41	C=CC(=O)N1CC(n2cc(-c3cc4cc(C)cc(OC)c4s3)c3c(N)nc(Cl)nc32)C1	C872	1	CHEMBL4437175	-
42	C=CC(=O)N1CC(n2cc(-c3cc4ccc(OC)cc4s3)c3c(N)ncnc32)C1	C873	1	CHEMBL4437731	-
43	C=CC(=O)N1CCC[C@@H](n2cc(-c3cc4cc(C)cc(OC)c4s3)c3c(N)ncnc32)C1	C958	1	CHEMBL4554916	-
44	C=CC(=O)N1CCC[C@H](n2cc(-c3cc4cc(C)cc(OC)c4s3)c3c(N)ncnc32)C1	C958	2	CHEMBL4554916	-
45	C=CC(=O)NCc1ccc(-n2nc3c(=O)[n-]nc(N)c3c2-c2oc3ccc(C)cc3c2C)cc1	B3051	1	-	51228419
46	C=CC(=O)NCc1ccc(-n2nc3c(=O)[nH]nc(N)c3c2-c2oc3ccc(C)cc3c2C)cc1	B3051	2	-	51228419
47	C=CC(=O)N1CCC(n2cc(-c3cc4cc(C)cc(OC)c4s3)c3c(N)ncnc32)CC1	C877	1	CHEMBL4441696	-
48	C=CC(=O)N1CC[C@@H](n2cc(-c3cc(OC)cc(OC)c3)c3c(N)ncnc32)C1	C875	1	CHEMBL4440512	-
49	C=CC(=O)N1CC[C@H](n2cc(-c3cc(OC)cc(OC)c3)c3c(N)ncnc32)C1	C875	2	CHEMBL4440512	-
50	C=CC(=O)Nc1ccccc1Nc1nc(Nc2ccc(N3CC[NH+](C)CC3)cc2)ncc1-c1ccoc1	B3070	1	-	51259032
51	C=CC(=O)Nc1ccccc1Nc1nc(Nc2ccc(N3CCN(C)CC3)cc2)ncc1-c1ccoc1	B3070	2	-	51259032
52	C=CC(=O)N1CC(n2cc(-c3cc4cccc(OC)c4s3)c3c(N)ncnc32)C1	C964	1	CHEMBL4558466	-
53	C=CC(=O)N1CC(OCCn2c(=O)c(-c3cc(OC)cc(OC)c3Cl)cc3cnc(N)nc32)C1	B403	1	-	548381

## Sheet: FGFR1_decoys
protomer_ind	protomer_smiles	active_compound_name	active_protomer_ind	matched_decoy_protomer	decoy_zinc_id
54	C=CC(=O)NCCCCCn1cc(-c2nc(-c3ccc(C(=O)OC)cc3)sc2C)nn1	B2797	0	1	887447004
55	C=CC(=O)N[C@@H]1CCN(c2nnc(-c3ccc(Cl)cc3)n2CCCc2nccs2)C1	B2797	0	2	1580190146
56	C=CC(=O)N[C@H](CC)Cn1c(Cc2ccccn2)nnc1N1CCC[C@@H]1c1ccc(C)o1	B2797	0	3	1577143419
57	C=CC(=O)NC[C@H]1CCN(c2nnc(-c3cccnc3)n2C[C@@H](C)Sc2ccccc2)C1	B2797	0	4	1576066071
58	C=CC(=O)N[C@H]1C[C@@H](c2nnc(N(C)Cc3cccc(C#N)c3)n2CCc2cccs2)C1	B2797	0	5	1578493378
59	C=CC(=O)NC(C)(C)Cn1c(COc2cccc(C)c2)nnc1N1C[C@@H](C)S[C@H](C)C1	B2797	0	6	1579770607
60	C=CC(=O)NCC(C)(C)c1nc(CC(=O)Nc2nc(-c3ccccc3Cl)cs2)no1	B2797	0	7	843216432
61	C=CC(=O)N[C@@H](C)C1CCN(c2nnc(Cc3ccncc3)n2Cc2cscc2C)CC1	B2797	0	8	1579836190
62	C=CC(=O)NCCCn1c(C2CCCC2)nnc1N1CCN([C@H](C)c2ccsc2)CC1	B2797	0	9	1576314716
63	C=CC(=O)N([C@H](C)C(=O)Nc1cccc([N+](=O)[O-])c1)[C@H](Cc1nc(C)no1)c1ccccc1	B2797	0	10	277432738
64	C=CC(=O)N[C@H](C)C1CCN(c2nnc(-c3cnn(-c4ccccc4)c3)n2CC(=C)C)CC1	B2797	0	11	1574845304
65	C/C=C/C(=O)Nc1c(-c2nnc(SCC(=O)OCC)n2C)sc2nc(C)cc(C)c12	B2797	0	12	1035621
66	C/C=C/C(=O)Nc1cc(N2CCN(Cc3ccc(-c4ccccc4[N+](=O)[O-])s3)CC2)ncn1	B2797	0	13	1321565977
67	C/C=C/C(=O)Nc1ccc([N+](=O)[O-])cc1-c1nnc(N2CCC(Oc3ccccc3)CC2)n1C	B2797	0	14	1349920675
68	C/C=C/C(=O)Nc1nc(SCC(=O)c2cc3ccccc3oc2=O)c(C#N)c(CC)c1C#N	B2797	0	15	19337973
69	C/C=C/C(=O)Nc1ncc(-c2nnc(N(C)[C@H]3CCN(Cc4ccccc4)[C@H](C)C3)n2C)s1	B2797	0	16	1338058896
70	C/C=C/C(=O)Nc1ccc(Cc2noc(Cc3c(C)nn(-c4nc(C)cc(C)n4)c3C)n2)cc1	B2797	0	17	843161620
71	C/C=C/C(=O)Nc1ccc(CC)cc1C(=O)OCc1csc(-c2c(C)c(C)nn(C)c2=O)n1	B2797	0	18	750345332
72	C/C=C/C(=O)Nc1nc(OC)ncc1-c1noc(/C=C/c2c(C)nn(-c3ccccc3)c2C)n1	B2797	0	19	426228784
73	C/C=C/C(=O)Nc1ccc(C(=O)O[C@@H]2CCCN(c3ccc(F)cc3[N+](=O)[O-])C2)cc1[N+](=O)[O-]	B2797	0	20	787025427
74	C/C=C/C(=O)Nc1c(C#N)cnn1C(=O)Cc1cn(-c2ccccc2)nc1-c1ccc(OC)cc1	B2797	0	21	60470657
75	C/C=C/C(=O)Nc1cc(C(=O)OCC(=O)c2cc(C)n(-c3cc(C)on3)c2C)cc(Cl)n1	B2797	0	22	728632118
76	C/C=C/C(=O)Nc1ncnc2c1ncn2CC(=O)O[C@H](C)c1ncc(-c2ccc(Cl)cc2)o1	B2797	0	23	751739166
77	C/C=C/C(=O)Nc1nc(NC[C@@H]2CCCO[C@@H]2c2ccnn2CC)nc2c1cnn2C(C)(C)C	B2797	0	24	1553756936
78	C/C=C/C(=O)Nc1ccc(C(=O)OCc2nc(-c3ccccc3)cs2)c(-n2nnnc2C)c1	B2797	0	25	768716515
79	C/C=C/C(=O)Nc1nnc(S(=O)(=O)[C@H](C)c2ncc(-c3ccc(Cl)cc3)o2)n1C1CC1	B2797	0	26	663244625
80	C/C=C/C(=O)Nc1c(-c2noc(C3(c4ccc(N(C)C)cc4)CC3)n2)cnn1-c1nccs1	B2797	0	27	924305264
81	C/C=C/C(=O)Nc1ncc([N+](=O)[O-])cc1C(=O)OCc1c(C(=O)OC)sc2cccc(F)c12	B2797	0	28	781667451
82	C=CC(=O)Nc1nnc(CCNc2nc(-c3cccnc3)nc3ccccc23)o1	B2797	0	29	784532771
83	C=CC(=O)Nc1c(C#N)nnc2c(-c3ccc(OC)c(OC)c3)c(CCC)nn12	B2797	0	30	20636138
84	C=CC(=O)Nc1nc(N2CCC[C@@H]2C[C@@H](O)c2cccs2)ncc1[N+](=O)[O-]	B2797	0	31	301517165
85	C=CC(=O)Nc1nnc(SCc2nc3ccc([N+](=O)[O-])cc3[nH]2)n1C1CC1	B2797	0	32	412986721
86	C=CC(=O)Nc1ccc(C(=O)O[C@@H](C)c2cc(C(=O)OC)co2)cc1[N+](=O)[O-]	B2797	0	33	774467250
87	C=CC(=O)Nc1sc(C(=O)OC)c(COC(=O)[C@@H]2CCCc3ccccc32)c1C(=O)OC	B2797	0	34	912699576
88	C=CC(=O)Nc1nc(C)ncc1C(=O)OCc1nc2ccccc2n1-c1ccc(OC)cc1	B2797	0	35	767408555
89	C=CC(=O)Nc1nc(OC)ncc1-c1noc([C@@H]2CCCN2Cc2ccc(Cl)cc2)n1	B2797	0	36	528200317
90	C=CC(=O)Nc1nc(N2CCCN(Cc3csc([C@H](C)OC)n3)CC2)nc2ccccc12	B2797	0	37	535719648
91	C=CC(=O)Nc1nc(-c2ccccc2)c(CC(=O)OCc2noc(C)n2)s1	B2797	0	38	759613381
92	C=CC(=O)NC1(c2noc(-c3ccc(CSc4nccn4C)o3)n2)CCC1	B2797	0	39	261668970
93	C=CC(=O)N(Cc1ccc(OC)c(-c2nn[nH]n2)c1)Cc1cnc(-c2ccc(C)o2)s1	B2797	0	40	1605286082
94	C=CC(=O)NC(C)(C)c1noc(CN(Cc2cccs2)c2ccc3c(c2)OCCO3)n1	B2797	0	41	843356735
95	C=CC(=O)N(Cc1noc(-c2cccc(Cl)c2Cl)n1)[C@H](C)c1nnnn1C1CC1	B2797	0	42	878504073
96	C=CC(=O)N(Cc1cn(Cc2nc(O)c3cc(-c4ccccc4)sc3n2)nn1)C(C)C	B2797	0	43	905786926
97	C=CC(=O)Nc1nc(CS[C@H](C)c2nc3ccccc3o2)nc(N(C)C)n1	B2797	0	44	183261580
98	C=CC(=O)Nc1nc(OC)ncc1-c1noc(-c2cccnc2Nc2ccccc2F)n1	B2797	0	45	426216563
99	C=CC(=O)N1CCC2(CC1)CO[C@@H](CNC(=O)Nc1nc3ccsc3s1)C2	B2797	0	46	873308221
100	C=CC(=O)N1CCc2ccc(-c3nc(C[C@@H]4COc5ccccc5O4)no3)cc2C1	B2797	0	47	1326649306
101	C=CC(=O)Nc1c([N+](=O)[O-])ccc(N2CCCN3c4ccccc4C[C@@H]3C2)c1C#N	B2797	0	48	603382173
102	C=CC(=O)Nc1ccc2c(c1)OCCN(C(=O)c1ccc(-c3ccco3)nc1O)C2	B2797	0	49	1580453097
103	C=CC(=O)N1CCC[C@H]1Cn1c(N2CC[C@]3(CCSC3)C2)nnc1C(C)(C)C	B2797	0	50	1575287817
104	C=CC(=O)Nc1n[n-]c(C)c1-c1nnc(N2CCS[C@H](C)[C@H]2C)n1Cc1cccs1	B3051	1	1	1348381534
105	C=CC(=O)Nc1nn2c(=O)cc(CSc3nc4ccccc4n3-c3ccccc3)nc2[n-]1	B3051	1	2	105432695
106	C=CC(=O)Nc1c([N+](=O)[O-])ccc(Oc2ccc(C)nc2Br)c1-c1nn[n-]n1	B3051	1	3	1605879444
107	C=CC(=O)Nc1nc(CSc2nc3c(c(C)c2-c2nn[n-]n2)CCC3)nc2ccccc12	B3051	1	4	1591830676
108	C=CC(=O)Nc1c(C(=O)Oc2ccc(-c3nn[n-]n3)c(C)c2)cc2ccccc2c1[N+](=O)[O-]	B3051	1	5	1581041066
109	C=CC(=O)Nc1sc2c(c1-c1nn[n-]n1)CCN([C@H](C)c1ncc(-c3ccccc3)o1)C2	B3051	1	6	1590055618
110	C=CC(=O)Nc1nc(CSc2ncc3c(n2)CCCC3=O)[n-]c(=Nc2ccccc2C)n1	B3051	1	7	629199968
111	C=CC(=O)Nc1cccc(-c2noc([C@@H]3CCN(c4ccc(-c5nn[n-]n5)cc4F)C3)n2)c1	B3051	1	8	1592760333
112	C=CC(=O)Nc1cc(N2C[C@@H](C)O[C@H](c3ccc(F)cc3)C2)cc(-c2nn[n-]n2)c1[N+](=O)[O-]	B3051	1	9	1603939724
113	C=CC(=O)Nc1nc(SCc2cc3ccccc3nc2Cl)c(C#N)cc1-c1nn[n-]n1	B3051	1	10	1592686847
114	C=CC(=O)Nc1ccc(C(=O)OCc2nc3sc4c(c3c(=O)[n-]2)CCCC4)cc1[N+](=O)[O-]	B3051	1	11	5659025
115	C=CC(=O)Nc1nc(CN2C[C@H](OC)C[C@H]2c2nc(C)n[n-]2)nc2sc3c(c12)CCCC3	B3051	1	12	284619061
116	C=CC(=O)Nc1c(-c2nn[n-]n2)cnn1-c1ccc(C(=O)Oc2ccc(Cl)cc2C)cc1	B3051	1	13	737265115
117	C=CC(=O)Nc1c(C(=O)N(C)Cc2nc([O-])c3sccc3n2)cnn1-c1ccccc1C	B3051	1	14	545965359
118	C=CC(=O)Nc1nc(Cl)c(C=Nn2c([S-])nnc2Cc2cccc3ccccc23)n1C	B3051	1	15	814730791
119	C=CC(=O)Nc1ccc(C(=O)OCc2nc([O-])c3ccc(C(F)(F)F)cc3n2)cc1[N+](=O)[O-]	B3051	1	16	916597795
120	C=CC(=O)Nc1nc(SCc2nc3ccccc3c(=O)n2-c2ccccc2)c2nc[n-]c2n1	B3051	1	17	18173343
121	C=CC(=O)Nc1c(-c2nn[n-]n2)cnn1C(=O)c1cc(Cl)ccc1Oc1ccc(F)cc1	B3051	1	18	1592753188
122	C=CC(=O)Nc1nn2c(=O)cc(CSc3nc4cc(C(F)(F)F)ccc4s3)nc2[n-]1	B3051	1	19	743543319
123	C=CC(=O)Nc1c(C(=O)OC(C)(C)C)c2nc3ccccc3nc2n1-c1cccc(C(=O)[O-])c1	B3051	1	20	2248169
124	C=CC(=O)Nc1nc(Sc2nc(SC)nc(Cl)c2Br)c2nc[n-]c2n1	B3051	1	21	8615348
125	C=CC(=O)Nc1sc2c(c1-c1nn[n-]n1)CCN(Cc1nc3c(F)cccc3n1CC)C2	B3051	1	22	1578736287
126	C=CC(=O)Nc1oc2c(CN3CCOCC3)c([O-])c(CC)cc2c(=O)c1-c1nc(C)cs1	B3051	1	23	20109733
127	C=CC(=O)Nc1c(-c2nn[n-]n2)cnn1C(=O)Cc1cc(C)n(-c2ccc(Cl)cc2)c1C	B3051	1	24	1591960776
128	C=CC(=O)Nc1nc(N2CCC(c3nc(C(F)(F)F)cs3)CC2)ccc1-c1nn[n-]n1	B3051	1	25	1606455274
129	C=CC(=O)Nc1nc(C2CCCC2)ncc1C(=O)N1CCC[C@@H](c2nnc([S-])n2CC)C1	B3051	1	26	806799599
130	C=CC(=O)Nc1ncnc2sc3c(c12)CCN(Cc1ccc(-c2nn[n-]n2)cc1Cl)C3	B3051	1	27	1606456628
131	C=CC(=O)Nc1nsc(N2CCN(C(=O)c3cccc4[n-]c(-c5cccs5)nc34)CC2)n1	B3051	1	28	545441242
132	C=CC(=O)Nc1nc(N2C[C@@H](OC)C[C@@H]2c2nc(C)c(C)[n-]2)nc2c1cnn2C(C)(C)C	B3051	1	29	1553756066
133	C=CC(=O)Nc1c(-c2nn[n-]n2)cnn1C(=O)c1ccc(-c2cccc3cccnc23)cc1	B3051	1	30	1606446021
134	C=CC(=O)Nc1nc(Cc2noc([C@H]3CC(=O)c4ccccc43)n2)[n-]c(=Nc2ccccc2)n1	B3051	1	31	571563733
135	C=CC(=O)Nc1c([N+](=O)[O-])ccc(N2CCC3(CC2)OCc2ccccc23)c1-c1nn[n-]n1	B3051	1	32	1581909237
136	C=CC(=O)Nc1sc(C(=O)[O-])c(Cn2c(C(F)(F)F)nc3ccccc32)c1C(=O)OC	B3051	1	33	831230628
137	C=CC(=O)Nc1nc([C@@H](C)n2cc(CCN(C)C)nn2)nc2sc(C)c(C)c12	B3051	1	34	640900852
138	C=CC(=O)N[C@H](C)c1cn(Cc2csc(-c3cccc(C(=O)OC)c3)n2)nn1	B3051	1	35	881315039
139	C=CC(=O)Nc1nc(CSc2nc(-c3ccccc3F)n[nH]2)nc(N(C)C)n1	B3051	1	36	9690033
140	C=CC(=O)N(C1CCN(c2cccnn2)CC1)[C@H](C)c1ncc(C(=O)OC)s1	B3051	1	37	1363904174
141	C=CC(=O)NCc1ccc(-c2noc([C@H](C)n3nnnc3C(C)(C)C)n2)c(F)c1	B3051	1	38	817865253
142	C=CC(=O)Nc1ccc(C)cc1C(=O)OCC(=O)Nc1nnc(-c2ccco2)o1	B3051	1	39	762852690
143	C=CC(=O)Nc1ccc(C=Nn2c(S)nnc2COc2ccc(F)cc2)cn1	B3051	1	40	807961508
144	C=CC(=O)Nc1nc(N)nc(COC(=O)c2ccccc2-c2nc3ccccc3s2)n1	B3051	1	41	6990666
145	C=CC(=O)Nc1ncccc1CNc1nc(C)nc2sc(C(=O)OC)c(C)c12	B3051	1	42	596253900
146	C=CC(=O)Nc1ccc2nc(N3CCN(C(C)=O)C4(CCCCC4)C3)sc2c1	B3051	1	43	663759929
147	C=CC(=O)N1CCc2cc(C#N)ccc2[C@H]1C(=O)Nc1nc2c(C)cccc2s1	B3051	1	44	1579784312
148	C=CC(=O)N1C[C@@H]2CC[C@@H]1[C@@H](c1nc(-c3cc(Br)cs3)no1)C2	B3051	1	45	333597309
149	C=CC(=O)N[C@@H](C)[C@@H]1CCCCN1C(=O)Nc1sc2c(c1C(=O)OCC)CCCS2	B3051	2	1	415340086
150	C=CC(=O)Nc1c(NC(=O)c2cc3c(Cl)nccc3o2)ccc(F)c1-c1nn[nH]n1	B3051	2	2	1606450840
151	C=CC(=O)Nc1noc2cc(CNC(=O)[C@@H]3C[C@]34CCN(C(=O)OC(C)(C)C)C4)ccc12	B3051	2	3	862023168
152	C=CC(=O)Nc1nc(C)c(C(=O)N[C@H]2C[C@H]3CC[C@@H](C2)N3C(=O)c2ccc(Cl)cn2)s1	B3051	2	4	1798747046
153	C=CC(=O)N[C@@H]1CCO[C@H](C2CCN(C(=O)c3ccc4nc(O)n(C(C)C)c4c3)CC2)C1	B3051	2	5	662576987
154	C=CC(=O)Nc1c(Cl)cc(C(=O)Nc2nc3ccc(-c4nn[nH]n4)cc3[nH]2)cc1Cl	B3051	2	6	1592754221
155	C=CC(=O)Nc1ccc([N+](=O)[O-])cc1C(=O)N[C@@H]1[C@H](C)CCN(C(=O)OC(C)(C)C)[C@H]1C	B3051	2	7	804842735
156	C=CC(=O)Nc1nc(N2CCC[C@H]2[C@H]2CCCC[C@]2(C)O)nc(C(F)(F)C(F)(F)F)n1	B3051	2	8	893799005
157	C=CC(=O)N[C@H]1CCN(C(=O)Nc2ccc3nc(N4CCOCC4)sc3c2)C[C@@H]1CC	B3051	2	9	666702618
158	C=CC(=O)NC1CC(c2cc(N3CCC(c4nc5cc(F)ccc5[nH]4)CC3)nc(N)n2)C1	B3051	2	10	223960471
159	C=CC(=O)Nc1c(C(=O)N2C[C@H]3CCC[C@]3(NC(=O)OC(C)(C)C)C2)cccc1[N+](=O)[O-]	B3051	2	11	857420088
160	C=CC(=O)Nc1nc([C@H](C)N2Cc3ccc(O)cc3C3(CC3)C2)[nH]c(=Nc2ccccc2)n1	B3051	2	12	463420687
161	C=CC(=O)Nc1nc2c(s1)C[C@@H](NC(=O)[C@@H]1CCN(C(=O)OC(C)(C)C)[C@@H]1CC)CC2	B3051	2	13	846119744
162	C=CC(=O)Nc1nc(C)ncc1C(=O)Nc1nc(-c2ccc3c(c2)CN(C)C(=O)N3)cs1	B3051	2	14	684539610
163	C=CC(=O)Nc1nc(C2CC2)ncc1C(=O)N1C[C@@H]2CCC[C@@H](NC(=O)OC(C)(C)C)[C@H]2C1	B3051	2	15	807242944
164	C=CC(=O)Nc1c(O)nc(O)nc1C(=O)Nc1ccc(-c2nc3ccccc3s2)cc1	B3051	2	16	1124294799
165	C=CC(=O)Nc1sc2c(c1-c1nn[nH]n1)CCN(C(=O)C[C@H]1CCCc3ccccc31)C2	B3051	2	17	1581911862
166	C=CC(=O)Nc1nc(=O)c2c([nH]1)NC1=C(C(=O)CC(C)(C)C1)[C@@H]2c1ccc(OCC)cc1	B3051	2	18	2339714
167	C=CC(=O)Nc1c(O)nc(O)nc1C(=O)Nc1cc(C(C)(C)C)nn1-c1ccc(C)cc1C	B3051	2	19	469882068
168	C=CC(=O)Nc1c(NC(=O)c2c3c(nc4ccccc24)CCC3)ccc(F)c1-c1nn[nH]n1	B3051	2	20	1581909153
169	C=CC(=O)Nc1ccc2c(N[C@@H]3CCN(c4ccccc4C(F)(F)F)C3=O)ncnc2n1	B3051	2	21	302471845
170	C=CC(=O)Nc1c2c(nn1C)CN(C(=O)Nc1cc(Cl)ccc1OC1CCN(C)CC1)C2	B3051	2	22	1624844453
171	C=CC(=O)Nc1ccnc([C@@H](C)NC(=O)[C@@H]2CN(C(=O)OC(C)(C)C)Cc3ccccc32)n1	B3051	2	23	854761227
172	C=CC(=O)Nc1nc(O)cc([C@H]2C[C@@H](NC(=O)c3cc(C)nc4ccc(Cl)cc34)C2)n1	B3051	2	24	253535287
173	C=CC(=O)Nc1nc(=N[C@@H]2CCOc3c(F)ccc(F)c32)[nH]c2cc(OC)c(OC)cc12	B3051	2	25	461995700
174	C=CC(=O)Nc1nc(Cl)c(N)c(N2CCN(Cc3cccc(C(F)(F)F)c3)CC2)n1	B3051	2	26	1654905023
175	C=CC(=O)Nc1ncnc(N2CCC(C(=O)Nc3cc(Cl)ccc3O)CC2)c1Cl	B3051	2	27	277653921
176	C=CC(=O)NCc1nc2c(s1)CCN(C(=O)N[C@@H](C)c1nc3c(s1)C[C@H](C)CC3)C2	B3051	2	28	1551576830
177	C=CC(=O)Nc1cc(F)c(Cl)cc1C(=O)Nc1n[nH]c2cc(-c3nn[nH]n3)c(C)cc12	B3051	2	29	1605755884
178	C=CC(=O)Nc1nc(N2CCCCC2)nc2c1[C@H](C(=O)Nc1ccccc1)CC(O)=N2	B3051	2	30	13637507
179	C=CC(=O)N[C@@H]1CCC[C@H]2CN(C(=O)Nc3ccc(-c4nnnn4C(C)C)c(F)c3)C[C@H]21	B3051	2	31	516259470
180	C=CC(=O)N[C@H]1CCc2ncc(NC(=O)c3nc(-n4nc(C)cc4C)ccc3Cl)cc2C1	B3051	2	32	582547172
181	C=CC(=O)Nc1cc(NC(=O)C(=O)N2CCC(c3nc4ccccc4o3)CC2)ccc1OC	B3051	2	33	1328678451
182	C=CC(=O)Nc1nc(N2CCCCC2)nc2c1[C@@H](C(=O)Nc1cc(C)ccc1C)CC(=O)N2	B3051	2	34	20799957
183	C=CC(=O)Nc1nc(Cl)c(N)c(NCc2cc3cc(Br)ccc3o2)n1	B3051	2	35	1643126942
184	C=CC(=O)N[C@]1(C(=O)Nc2ccc(-c3nnc4n3CCCC4)cc2)[C@H]2CCCO[C@H]2C1(C)C	B3051	2	36	446369192
185	C=CC(=O)Nc1ncc([N+](=O)[O-])cc1C(=O)N=c1ccn(-c2ccc(Cl)cc2Cl)[nH]1	B3051	2	37	544783117
186	C=CC(=O)Nc1c(C(=O)Nc2cccc3c2COC3=O)cc(Br)cc1[N+](=O)[O-]	B3051	2	38	1324086456
187	C=CC(=O)NC[C@H]1CN(C(=O)Nc2cc(C(F)(F)F)ccc2-c2nc(C)no2)CCCO1	B3051	2	39	562762611
188	C=CC(=O)Nc1nc(C)nc2sc(C(=O)N[C@H]3CCCN(CC(F)(F)F)C3)c(C)c12	B3051	2	40	614929282
189	C=CC(=O)Nc1cc(NC(=O)N[C@H]2C[C@H](C)S(=O)(=O)c3sccc32)ccc1OC	B3051	2	41	415860146
190	C=CC(=O)Nc1cc(C(=O)NCc2nnc3c(Cl)cc(C(F)(F)F)cn23)cc(Cl)n1	B3051	2	42	726768749
191	C=CC(=O)Nc1cnnc(NN=C(C)c2cc(Br)cc(C)c2O)c1Cl	B3051	2	43	1343031742
192	C=CC(=O)Nc1[nH]c(=N[C@H](C)c2cc(F)ccc2N2CCC(O)CC2)nc2sccc12	B3051	2	44	1875286575
193	C=CC(=O)Nc1ccc2c(c1)[C@H](NS(=O)(=O)c1cc3c(cc1C)OCO3)CC(C)(C)O2	B3051	2	45	570801424
194	C=CC(=O)Nc1c(O)nc(O)nc1C(=O)N(c1ccccc1)c1ncccc1Br	B3051	2	46	1266276481
195	C=CC(=O)Nc1nc([C@@H](C)N2CCCN3c4ccccc4C[C@H]3C2)[nH]c(=Nc2ccccc2)n1	B3051	2	47	565105092
196	C=CC(=O)Nc1ccc2c(c1)CC[C@@H]2NC(=O)N1CC(C)(c2nnc(-c3cccnc3)o2)C1	B3051	2	48	852968621
197	C=CC(=O)Nc1nccc([C@@H]2CCCN(CC(=O)N3c4ccccc4N=C(O)C3(C)C)C2)n1	B3051	2	49	328738907
198	C=CC(=O)N[C@H]1CC[C@H](c2nc(-c3cccnc3O)nn2-c2ccc3c(c2)OCO3)CC1	B3051	2	50	2356156160
199	C=CC(=O)Nc1cccnc1C(=O)Nc1nc2cc(C)ccc2n1-c1ccc(C)cc1	B3069	0	1	1444809206
200	C=CC(=O)Nc1c(C(=O)Nc2ccc3c(C)n(C)nc3c2)ccnc1-c1ccccc1	B3069	0	2	428609113
201	C=CC(=O)Nc1ccc(C(F)(F)F)cc1NC(=O)c1cnc([C@H]2CCCO2)s1	B3069	0	3	818556866
202	C=CC(=O)NC1C[C@H]2CC[C@@H](C1)C2NC(=O)c1cc(-c2ccc(Cl)s2)on1	B3069	0	4	449615137
203	C=CC(=O)Nc1c(C(=O)N[C@@H]2CCO[C@@H](c3ccccc3)C2)sc2ncccc12	B3069	0	5	635801158
204	C=CC(=O)Nc1ccc([N+](=O)[O-])c(N2CCC[C@H](c3nc4ccc(C)cc4[nH]3)C2)c1	B3069	0	6	811825419
205	C=CC(=O)Nc1c(F)cc(Cl)cc1C(=O)Nc1nnc(CC(F)(F)F)s1	B3069	0	7	622447604
206	C=CC(=O)Nc1nc([NH2+][C@H](C)c2ccc3nc(O)[n-]c3c2)nc2c1cnn2C(C)(C)C	B3069	0	8	663397564
207	C/C=C/C(=O)Nc1c([N+](=O)[O-])ccc([NH2+][C@H]2C[C@@H](OC(C)(C)C)C23CCC3)c1-c1nn[nH]n1	B3069	0	9	1589193549
208	C/C=C/C(=O)Nc1c(-c2nn[nH]n2)cnn1C(=O)[C@H](Sc1ccc(F)cc1)c1ccccc1	B3069	0	10	1606445343
209	C=CC(=O)Nc1ncc(-c2nnc([NH+]3CCc4c(F)cc(F)cc4[C@@H]3C)n2CCOC)o1	B3069	0	11	1342175382
210	C=CC(=O)Nc1nc(COC)ncc1CNc1ncnc2cc(Br)sc12	B3069	0	12	1163635901
211	C=CC(=O)Nc1nc(N)nc(COC(=O)CSc2cccc3cccc(Cl)c23)n1	B3069	0	13	26403570
212	C=CC(=O)Nc1nc(SC[C@@H]2CCC[C@H](c3ccccc3)O2)c(-c2nn[nH]n2)cc1C#N	B3069	0	14	1592687208
213	C=CC(=O)Nc1nc(C(=O)Nc2ccc(Oc3ccnc4ccccc34)cc2)nc(N(C)C)n1	B3069	0	15	1585968763
214	C=CC(=O)Nc1c(N[C@H]2CCCc3c2cnn3Cc2ccccc2)ncnc1-n1cccn1	B3069	0	16	301668448
215	C=CC(=O)Nc1nc(CN2CCc3nc(C(C)C)ncc3C2)nc(Nc2ccc(C)cc2)n1	B3069	0	17	527620650
216	C=CC(=O)Nc1nc(NC[C@@H]2CCCN2C(=O)OC(C)(C)C)nc2cc(OC)c(OC)cc12	B3069	0	18	732044356
217	C=CC(=O)Nc1n[nH]c(C)c1-c1nnc(N2C[C@@H](C)O[C@H](c3ccsc3)C2)n1CC1CC1	B3069	0	19	1346449002
218	C=CC(=O)Nc1ccc(C)cc1C(=O)OCc1nc(C(C)(C)NC(=O)OC(C)(C)C)no1	B3069	0	20	63965451
219	C=CC(=O)Nc1noc(CCNC(=O)c2cc3c(C)nn(-c4ccccc4Cl)c3s2)n1	B3069	0	21	461544441
220	C=CC(=O)Nc1nc(CCN[C@H](C)c2nnc3ccccn23)nc2sc3c(c12)CCCC3	B3069	0	22	542584872
221	C=CC(=O)Nc1noc(C)c1S(=O)(=O)Nc1cc(Cl)ccc1-c1nc(C2CC2)no1	B3069	0	23	576639859
222	C=CC(=O)Nc1nc2c3ccccc3nc(-c3ccccc3Br)n2n1	B3069	0	24	3154141
223	C=CC(=O)Nc1nc(Cl)cc(N2CC(C)(C)O[C@@](C)(C(F)(F)F)C2)n1	B3069	0	25	814910128
224	C=CC(=O)N1CC[C@@H]2[C@H]1CCCN2C(=O)Nc1ccc(-c2nncs2)cc1	B3069	0	26	868157052
225	C=CC(=O)N([C@@H]1CCOC2(CCOCC2)C1)[C@@H]1CC[C@H]2SCCS[C@@H]12	B3069	0	27	775415060
226	C=CC(=O)Nc1c(C(=O)N2Cc3ccccc3OC[C@H]2C)cnn1C(C)(C)C	B3069	0	28	1772504139
227	C=CC(=O)N1C[C@@H](C)N(Cc2nc(O)c3cc(Cl)ccc3n2)[C@@H](C)[C@@H]1C	B3069	0	29	401339131
228	C=CC(=O)N1CC(C)(C)[C@@H]1C1CCN(c2nc(C(F)(F)F)ns2)CC1	B3069	0	30	1576470303
229	C=CC(=O)N1CCCC[C@H]1c1nnc2ccc(-c3ccc(Br)cc3)nn12	B3069	0	31	217563873
230	C=CC(=O)N([C@H]1CCc2nc(C)nn2C1)[C@@H]1CCCOc2cc3c(cc21)CCCC3	B3069	0	32	126643980
231	C=CC(=O)Nc1ncc(Br)c([C@@H]2CCCCN2C(=O)OC(C)(C)C)n1	B3069	0	33	96032179
232	C=CC(=O)Nc1ccc2c(c1)CN(C(=O)N1CCCC[C@H]1c1nccs1)CCO2	B3069	0	34	1550291988
233	C=CC(=O)N1CCC[C@@]2(C)[C@H]1CCCN2C(=O)c1cccnc1-c1scnc1C	B3069	0	35	257289959
234	C=CC(=O)N1C[C@@H]2CCCC[C@@]2(c2nc(-c3cc(Br)cs3)no2)C1	B3069	0	36	333932041
235	C=CC(=O)N1CCCC[C@@H]2N(C(=O)c3cccnc3-c3cncs3)CCC[C@@]21C	B3069	0	37	257215414
236	C=CC(=O)N1CCC[C@H](c2nnc(Sc3nc(Cl)nc4ccccc34)n2C2CC2)C1	B3069	0	38	1348536831
237	C=CC(=O)Nc1nc(C(=O)O[C@@H](C)C(=O)Nc2c(Cl)cc(Cl)cc2Cl)cs1	B3069	0	39	788964384
238	C=CC(=O)N1CCC(C(=O)Nc2nc(-c3cc(C)c(C)cc3C)cs2)(n2cccn2)CC1	B3069	0	40	261928193
239	C=CC(=O)Nc1cccc([N+](=O)[O-])c1C(=O)Nc1cnn(-c2ccc(Cl)cc2Cl)c1	B3069	0	41	476669071
240	C=CC(=O)N(Cc1nnc2n(C)c(=O)c3cc(C)ccc3n12)C1(c2cccc(C)c2)CCCC1	B3069	0	42	533511160
241	C=CC(=O)N1CC[C@]2(c3nc(-c4cc(Cl)ccc4O[C@@H]4CCOC4)no3)CCCC[C@@H]12	B3069	0	43	1553319608
242	C=CC(=O)Nc1c(Cl)cc(NC(=O)c2cnn(-c3ccc([N+](=O)[O-])cc3)c2)cc1Cl	B3069	0	44	916114808
243	C=CC(=O)NC1(c2noc(-c3cc(C4CC4)nc4c3c(O)nn4C)n2)CCCCC1	B3069	0	45	576147418
244	C/C=C/C(=O)Nc1nnc(S[C@H](C)C(=O)Nc2ccc3c(c2)OC2(CCCCC2)O3)s1	B3069	1	1	22738828
245	C/C=C/C(=O)Nc1ncc([N+](=O)[O-])cc1C(=O)Nc1ccccc1-c1nc2ccccc2s1	B3069	1	2	183272345
246	C/C=C/C(=O)Nc1cnnc(NN=C2CCCc3nc(-c4ccc(OC)cc4)sc32)c1Cl	B3069	1	3	1319377765
247	C/C=C/C(=O)Nc1c(OC)ccc(C)c1C(=O)O[C@@H](C)c1nc(O)c2c(C)c(C)sc2n1	B3069	1	4	727006775
248	C=CC(=O)Nc1c(F)cccc1CNc1cc2c(cc1NC(=O)OC(C)(C)C)OCO2	B3069	1	5	877505278
249	C=CC(=O)Nc1nc(Cl)c(N)c(N[C@H](c2ccccc2)c2ccc3c(c2)CCCO3)n1	B3069	1	6	1650731189
250	C=CC(=O)Nc1cc(C)c(C=NNc2ccc(-c3nn[nH]n3)c(C(F)(F)F)c2)c(C)c1	B3069	1	7	826269468
251	C=CC(=O)Nc1nc(Cl)c(N)c(NCc2ccc(-c3ccc4c(c3)C[C@@H](C)O4)cc2)n1	B3069	1	8	1612218303
252	C=CC(=O)Nc1c(C(=O)OCC(=O)Nc2ccc(C)c(F)c2)sc2nc(C)cc(C)c12	B3069	1	9	14151828
253	C=CC(=O)NC[C@@H]1CCC[C@H]1NC(=O)c1cc(-c2cc(C)sc2C)nc2onc(C)c12	B3069	1	10	157842326
254	C=CC(=O)Nc1c(C(=O)Nc2cccc(-c3ccnc(C)n3)c2)cnn1-c1ccccc1C	B3069	1	11	545259107
255	C=CC(=O)Nc1c(C(=O)N[C@H](CC)c2nc(C(F)(F)F)cs2)sc2ncccc12	B3069	1	12	1147942881
256	C=CC(=O)N[C@H]1CCc2nc(NC(=O)c3ccc(-c4ccccc4OC)s3)sc2C1	B3069	1	13	870913871
257	C=CC(=O)Nc1nc(C2CCCC2)ncc1C(=O)Nc1ccccc1SC(=O)N(C)C	B3069	1	14	825697250
258	C=CC(=O)Nc1c(C#N)cnn1-c1ccc(C(=O)Nc2ccc(-c3ccco3)cc2F)cc1	B3069	1	15	428094243
259	C=CC(=O)Nc1c(C#N)cnn1-c1ccccc1NC(=O)c1cccc(SC(F)(F)F)c1	B3069	1	16	1636176687
260	C=CC(=O)Nc1nc2ccc(C(=O)O[C@H](C)C(=O)Nc3ccc4ccccc4c3)cc2s1	B3069	1	17	46804422
261	C=CC(=O)Nc1ccc(NC(=O)[C@H]2CC=CC[C@@H]2c2nc3ccccc3s2)cc1[N+](=O)[O-]	B3069	1	18	819899633
262	C=CC(=O)Nc1nc(SCC(=O)Nc2c(C)cccc2C)nc2sc3c(c12)CCCC3	B3069	1	19	6108922
263	C=CC(=O)NC1(c2noc(-c3ccc(Cl)c(NC(=O)c4cccs4)c3)n2)CCCC1	B3069	1	20	261797991
264	C=CC(=O)Nc1c(C(=O)Nc2nc3c(C)ccc(C)c3s2)c(C)nn1Cc1ccccc1	B3069	1	21	1616282231
265	C=CC(=O)Nc1cccc([N+](=O)[O-])c1C(=O)Nc1nc(-c2ccc3c(c2)CCCC3)cs1	B3069	1	22	500002639
266	C=CC(=O)Nc1nc(S[C@@H](C)C(=O)Nc2ccccc2)nc2sc3c(c12)CC[C@H](C)C3	B3069	1	23	2311538
267	C=CC(=O)Nc1nc(C)nc2sc(C(=O)Nc3nc4ccc(OCC)cc4s3)c(C)c12	B3069	1	24	679180568
268	C=CC(=O)Nc1nc(Nc2ccccc2)nc(/C(C#N)=C/c2csc(Br)c2)n1	B3069	1	25	45111450
269	C=CC(=O)Nc1c(C(=O)Nc2nc(C)cs2)sc2nc3cc(OC)c(OC)cc3cc12	B3069	1	26	35313108
270	C=CC(=O)Nc1nc(N[C@H](C)c2nc(C(C)(C)C)cs2)nc(C(F)(F)C(F)(F)F)n1	B3069	1	27	1333697934
271	C=CC(=O)Nc1nc(CN2c3ccccc3S[C@H](C)[C@H]2C)nc(Nc2ccccc2C)n1	B3069	1	28	1615995189
272	C=CC(=O)Nc1nc(Cl)cc(Sc2nnc(Nc3cccc(Cl)c3C)s2)n1	B3069	1	29	913408867
273	C=CC(=O)Nc1nnc(SCC(=O)Nc2sc3c(c2C#N)CC[C@@H](C(C)(C)C)C3)s1	B3069	1	30	4649090
274	C=CC(=O)Nc1ccnc([C@@H](C)NC(=O)c2c(-c3cccc(Cl)c3Cl)noc2C)n1	B3069	1	31	1628426813
275	C=CC(=O)Nc1nc(C)nc2sc(C(=O)N[C@H](c3ccc(F)cc3)[C@H]3CCCO3)c(C)c12	B3069	1	32	1627248047
276	C=CC(=O)Nc1ccc(C)cc1C(=O)O[C@H](C)C(=O)Nc1sc2c(c1C#N)CCCCC2	B3069	1	33	915404198
277	C=CC(=O)Nc1cc(F)c([N+](=O)[O-])cc1C(=O)Nc1ccc(-c2cn3c(n2)CCCC3)cc1	B3069	1	34	791330609
278	C=CC(=O)Nc1nc(C)nc2sc(C(=O)N[C@H](c3ccccc3)c3cccnc3)c(C)c12	B3069	1	35	1626909315
279	C=CC(=O)NC[C@H]1CCCn2ncc(C(=O)Nc3nc4ccccc4n3C3CCCCC3)c21	B3069	1	36	592495682
280	C=CC(=O)Nc1c(C(=O)Nc2ccc(-c3nc4ccccc4[nH]3)cc2)cnn1-c1ccccn1	B3069	1	37	645040734
281	C=CC(=O)Nc1ccn(C(C)(C)C(=O)N[C@H]2CCCc3nc(-c4ccc(F)cc4)sc32)n1	B3069	1	38	662580492
282	C=CC(=O)Nc1c(NC(=O)c2ccc(F)c(NC(=O)OC(C)(C)C)c2)cccc1C(=O)OC	B3069	1	39	801978560
283	C=CC(=O)N[C@@]1(C(=O)Nc2nc(-c3ccc(CC)s3)cs2)[C@@H]2CCCO[C@H]2C1(C)C	B3069	1	40	446197136
284	C=CC(=O)Nc1noc2cc(CNC(=O)c3cccc(N(C)C(=O)OC(C)(C)C)c3)ccc12	B3069	1	41	1643210782
285	C=CC(=O)Nc1c(C(=O)O[C@@H](C)C(=O)Nc2nc(C)c(C)s2)ccc(Cl)c1Cl	B3069	1	42	919403118
286	C=CC(=O)N[C@@H]1CCc2ncc(NC(=O)c3cc(C4CC4)nc4onc(C(C)C)c34)cc2C1	B3069	1	43	521610837
287	C=CC(=O)NCc1nc(C(=O)Nc2nc([C@H]3CCC[C@H](C(F)(F)F)C3)cs2)cs1	B3069	1	44	638828355
288	C=CC(=O)Nc1ccnc([C@H](C)NC(=O)c2csc(-c3cccc(C(F)(F)F)c3)n2)n1	B3069	1	45	1468402871
289	C=CC(=O)Nc1nc(S[C@H](C)C(=O)Nc2ccc(Cl)cc2C(F)(F)F)ncc1C#N	B3069	1	46	7204579
290	C=CC(=O)Nc1nc2nc(C)c(CCC(=O)Nc3cccc4c3[C@@H](C)CC4(C)C)c(C)n2n1	B3069	1	47	1654829164
291	C=CC(=O)N[C@@H]1CCCC[C@H]1n1cc(C(=O)Nc2ccc(N3CCCC[C@@H]3C)cc2C)nn1	B3069	1	48	1552695639
292	C=CC(=O)Nc1nc(C)nc2sc(C(=O)Nc3cc(CN4CCCC4)ccc3C)c(C)c12	B3069	1	49	1566347371
293	C=CC(=O)Nc1ncncc1CNC(=O)c1cc(-c2ccc(Cl)s2)nc2ccccc12	B3069	1	50	756792250
294	C=CC(=O)Nc1nc(C2CC2)ncc1C(=O)Nc1cc(C(C)(C)C)nn1-c1ccc(C)cc1	B3070	0	1	1443256953
295	C=CC(=O)Nc1nc(CN2CCCc3cc(Cl)cc(C)c32)nc(Nc2ccc(F)cc2)n1	B3070	0	2	1167779170
296	C=CC(=O)Nc1cccc(NC(=O)c2nc(-c3cccs3)n(-c3ccc(F)cc3)n2)c1C	B3070	0	3	621681737
297	C=CC(=O)Nc1c(C#N)cnn1-c1ccccc1NC(=O)c1cc(C)n(C2CCCCC2)c1C	B3070	0	4	590543431
298	C=CC(=O)Nc1ccc(N2CCCN(c3nc4cc([N+](=O)[O-])ccc4[nH]3)CC2)c([N+](=O)[O-])c1	B3070	0	5	286552291
299	C=CC(=O)NC1(c2noc(-c3ccc4c(=O)n(Cc5ccco5)c(S)nc4c3)n2)CCC1	B3070	0	6	842616036
300	C=CC(=O)Nc1nn2c(=O)cc(CSc3nnc(-c4ccc(C(C)(C)C)cc4)o3)nc2[nH]1	B3070	0	7	299215209
301	C=CC(=O)N[C@H](C)Cn1c(-c2nnc(O)c3ccccc23)nnc1N1C[C@H](C)CC(C)(C)C1	B3070	0	8	1576824336
302	C=CC(=O)Nc1cccc(-c2noc(-c3cc(C)n(-c4cccc(-c5nn[nH]n5)c4)n3)n2)c1	B3070	0	9	826243079
303	C=CC(=O)Nc1nnc(C2CCN(C(=O)c3nn(-c4ccc(C(C)C)cc4)cc3O)CC2)o1	B3070	0	10	1164434976
304	C=CC(=O)Nc1ccc(CN(C)c2cc(C)c(-c3nn[nH]n3)c3nc4ccccc4n23)cn1	B3070	0	11	1609404172
305	C=CC(=O)N1CCC[C@H](Nc2ncnc3c(-c4ccccc4)nsc23)C1	B3070	0	12	1580891854
306	C=CC(=O)Nc1ncnc(N2CCO[C@H](c3ccc(F)c(C)c3)C2)c1Cl	B3070	0	13	302823347
307	C=CC(=O)N1CCC[C@@H](C2CCN(Cc3nc(C(C)(C)C)no3)CC2)CC1	B3070	0	14	923504095
308	C=CC(=O)N(C[C@@H]1CCC2(CCOCC2)CO1)[C@H]1CCCc2scnc21	B3070	0	15	883264992
309	C=CC(=O)N1CC[C@H](c2nc(-c3ccnc(C(F)(F)F)c3)no2)[C@@H]1CC	B3070	0	16	823225503
310	C=CC(=O)Nc1sc(=S)c2c(c1C#N)CCN(Cc1ccccc1)C2	B3070	0	17	4411254
311	C=CC(=O)N1CCCCC[C@@H]1C(=O)Nc1nc2c(OC)cc(F)cc2s1	B3070	0	18	582607058
312	C=CC(=O)Nc1nc2c(Br)cc(C(=O)OC(C)C)cc2s1	B3070	0	19	1776111254
313	C=CC(=O)N[C@@H](c1nc(-c2cc(Br)cs2)no1)C(F)(F)F	B3070	0	20	356896957
314	C=CC(=O)Nc1cccc2c1N(C(=O)c1sc([C@H]3CCOC3)nc1C)CC2	B3070	0	21	1579852721
315	C=CC(=O)N(c1ccc2c(c1)n(C)c(=O)n2C)c1c(F)cccc1[N+](=O)[O-]	B3070	0	22	341846605
316	C=CC(=O)N(C(C)C)C1CCN(c2ncnc3c2cnn3C(C)(C)C)CC1	B3070	0	23	766403606
317	C=CC(=O)N[C@@H]1COc2cccc(-c3cn(-c4nccs4)nc3C)c2C1	B3070	0	24	906202839
318	C=CC(=O)Nc1nc2c(c(N3CCO[C@@H](c4cccs4)C3)n1)CCCC2	B3070	0	25	645189752
319	C=CC(=O)N1CCC(c2noc(-c3ccc(NC(=O)OC)cc3C)n2)CC1	B3070	0	26	904495309
320	C=CC(=O)N1[C@@H](c2nc(-c3ccc4c(c3)OCCO4)no2)CC[C@@H]1C1CC1	B3070	0	27	844911717
321	C=CC(=O)Nc1nc(N2C[C@]3(C)C[C@@H]2CC(C)(C)C3)cc(-n2cccn2)n1	B3070	0	28	663314102
322	C=CC(=O)Nc1cc(-c2noc(C34C[C@H]5C[C@@H](CC(F)(C5)C3)C4)n2)ncn1	B3070	0	29	896336537
323	C=CC(=O)N1CCC[C@H]1c1noc(-c2ccc(NC(=O)C(C)(C)C)nc2)n1	B3070	0	30	647144839
324	C=CC(=O)Nc1nc(N2CCCc3ccccc32)c(C#N)c(CC#N)c1C#N	B3070	0	31	25607288
325	C=CC(=O)Nc1cnnc(NN=C2CCCc3cc(C#N)ccc32)c1Cl	B3070	0	32	1319278050
326	C=CC(=O)Nc1nc(N)nc2ccc3c(ccn3Cc3ccc(C#N)cc3)c12	B3070	0	33	33503689
327	C=CC(=O)Nc1cc(C2CCN(c3ncnc4sc(C)cc34)CC2)n[nH]1	B3070	0	34	90107562
328	C=CC(=O)Nc1cc(N2C[C@H]3CCC[C@@]3(c3nc(C)no3)C2)c(Cl)cn1	B3070	0	35	1550648853
329	C=CC(=O)N1CCN(c2noc(-c3cc(C4CC4)nc4ccccc34)n2)CC1	B3070	0	36	823321295
330	C=CC(=O)N1CCC[C@]12CCN(Cc1c(C(C)C)nc3sc(C)nn13)C2	B3070	0	37	415143515
331	C=CC(=O)N1C(C)(C)C/C(=N/O)[C@H]([C@@H](O)c2cccc([N+](=O)[O-])c2)C1(C)C	B3070	0	38	13154401
332	C=CC(=O)N1CCN(c2noc(C3(c4cccs4)CCCCC3)n2)CC1	B3070	0	39	823309740
333	C=CC(=O)Nc1cnn2c1N(C(=O)c1cnc(CC(C)(C)C)s1)CCC2	B3070	0	40	1575136704
334	C=CC(=O)Nc1nc(C)cc(NN=C2CCCOc3cc(F)cc(F)c32)n1	B3070	0	41	872421622
335	C=CC(=O)Nc1nc(-c2ccc(C)cc2-n2nc(C)cc2C)c2nc[nH]c2n1	B3070	0	42	67756669
336	C=CC(=O)Nc1ncnc(N[C@@H]2CCc3nc(C(C)(C)C)cn3C2)c1Cl	B3070	0	43	333085289
337	C=CC(=O)N(Cc1cc(=O)n2cc(C)sc2n1)[C@@H]1[C@H]2CCO[C@H]2C12CCC2	B3070	0	44	930630204
338	C=CC(=O)N1CCC2(CC1)C[C@H](Nc1nc(N3CCCC3)nc(C)c1C)CO2	B3070	0	45	1704302578
339	C=CC(=O)Nc1nc(Cl)c(N)c(N[C@@H](Cc2ccccc2)c2nc3ccccc3s2)n1	B3070	1	1	1559190745
340	C/C=C/C(=O)Nc1nnc(CNC(=O)c2cc3c(C)nn(Cc4ccc(Cl)cc4)c3s2)o1	B3070	1	2	552444024
341	C/C=C/C(=O)Nc1nc(COC(=O)c2cc3c(s2)CCOC3)nc(Nc2ccccc2C)n1	B3070	1	3	728644521
342	C/C=C/C(=O)Nc1sc(C(=O)OC)c(COC(=O)c2c[nH]c3cc(C)ccc23)c1C(=O)OC	B3070	1	4	920606865
343	C/C=C/C(=O)Nc1cc(F)c([N+](=O)[O-])cc1C(=O)OCc1cc(=O)oc2cc(O)c(CC)cc12	B3070	1	5	758076430
344	C/C=C/C(=O)Nc1ncnc(S[C@@H](C)C(=O)Nc2nc(-c3ccc(F)c(F)c3)cs2)n1	B3070	1	6	1559478299
345	C/C=C/C(=O)Nc1ccnc([C@H](C)NC(=O)c2cc(-c3cccs3)nc3c2cnn3CC)n1	B3070	1	7	1556760696
346	C/C=C/C(=O)Nc1cc(O)nc2nnc(SCC(=O)N(C3CCCCC3)C3CCCCC3)n12	B3070	1	8	5753720
347	C/C=C/C(=O)Nc1nc(NCCOc2ncccc2C(F)(F)F)nc2c1cnn2C(C)(C)C	B3070	1	9	663733024
348	C/C=C/C(=O)Nc1nc(Nc2ccccc2)nc([C@H](C#N)C(=O)C2=Cc3cc(F)ccc3OC2)n1	B3070	1	10	762025322
349	C/C=C/C(=O)Nc1nc(CN2CCSC[C@H]2c2nccs2)nc(Nc2ccc(F)cc2)n1	B3070	1	11	473450385
350	C/C=C/C(=O)Nc1ncnc2c1ncn2[C@H](C)C(=O)N[C@H](C)c1nc(-c2ccccc2)cs1	B3070	1	12	1565641900
351	C/C=C/C(=O)Nc1nc(OC)ncc1-c1noc(Cc2ccccc2NC(=O)OC(C)(C)C)n1	B3070	1	13	752889943
352	C/C=C/C(=O)Nc1nc(Cc2noc([C@@H]3Cc4cc(F)ccc4O3)n2)nc(Nc2ccccc2)n1	B3070	1	14	680670341
353	C=CC(=O)Nc1c(C(=O)Nc2nc(-c3c(C)cc(C)cc3C)cs2)cc(F)cc1[N+](=O)[O-]	B3070	1	15	609112634
354	C=CC(=O)Nc1ccc(C(=O)OCc2cc(=O)oc3cc(CC)c(Cl)cc23)nc1Cl	B3070	1	16	772056515
355	C=CC(=O)Nc1cc(C)nc(SCc2ccnc(-c3ccc(Br)cc3)n2)n1	B3070	1	17	119758585
356	C=CC(=O)N1CCC(c2nc(-c3ccccc3Cl)no2)(n2cccn2)CC1	B3070	1	18	263220484
357	C=CC(=O)N1CC[C@H](C)[C@@H](NC(=O)c2sc(-c3ncccn3)nc2C)[C@H]1C	B3070	1	19	286153082
358	C=CC(=O)N1CC[C@]2(C[C@@H]2c2nc(-c3cc(OC)nc4ccccc34)no2)C1	B3070	1	20	822836741
359	C=CC(=O)Nc1cc(C(C)(C)C)nc(N2CCc3nc(C4CC4)ncc3C2)n1	B3070	1	21	1550634207
360	C=CC(=O)Nc1ccc2c(c1)OCCN(c1ncnc3cccc(OC)c13)C2	B3070	1	22	1579294387
361	C=CC(=O)Nc1ccnc([C@@H](C)N2CCC3(CC2)OCCc2ccsc23)n1	B3070	1	23	570289848
362	C=CC(=O)Nc1nc(Cl)nc([C@H](C)N2C[C@@H](C)OC3(CCCCC3)C2)n1	B3070	1	24	847095356
363	C=CC(=O)Nc1nc(Cl)nc(N2CCCC[C@@H]2c2nc3ccccc3[nH]2)n1	B3070	1	25	1553913013
364	C=CC(=O)Nc1cnc(C(=O)Nc2nc3c4c(ccc3s2)CCCC4)cn1	B3070	1	26	1580464432
365	C=CC(=O)Nc1cc2c(cc1NC(=O)c1oc3c(c1C)C(=O)CCC3)OCO2	B3070	1	27	178174363
366	C=CC(=O)Nc1nc(N2CC[C@H](Oc3cccc(Cl)c3)C2)nc2ccccc12	B3070	1	28	301922326
367	C=CC(=O)N[C@H]1CCc2nc(NC(=O)[C@@H](C)c3cc4ccccc4o3)sc2C1	B3070	1	29	343479116
368	C=CC(=O)Nc1nc(N[C@H]2CCN(c3ccc(Cl)cc3)C2)nc2ccccc12	B3070	1	30	302039067
369	C=CC(=O)Nc1ccc2nc(SCC(=O)N3CCc4ccccc43)sc2c1	B3070	1	31	52830
370	C=CC(=O)Nc1ccc2c(N3CCC[C@@H]3Cc3ccccc3Cl)ncnc2n1	B3070	1	32	90072993
371	C=CC(=O)Nc1nc2sc(C(=O)c3ccccc3)c(N)c2c(SC)c1C#N	B3070	1	33	20458724
372	C=CC(=O)Nc1c(-c2nnc(N(C)CC(F)(F)F)n2C)sc2ccccc12	B3070	1	34	1121261906
373	C=CC(=O)Nc1c(Cl)cc(NC(=O)Cc2csc3nccn23)cc1Cl	B3070	1	35	764988394
374	C=CC(=O)Nc1nc(CN2CC[C@](F)(c3ccccc3)C2)nc2oc(C)c(C)c12	B3070	1	36	565962546
375	C=CC(=O)Nc1cc(Br)ccc1C(=O)Nc1nnc(C(C)C)s1	B3070	1	37	129185407
376	C=CC(=O)Nc1ccc(Br)cc1C(=O)OCc1sc(C)nc1C	B3070	1	38	741815683
377	C=CC(=O)Nc1ncc(Cl)cc1S(=O)(=O)Nc1cccc2ccsc12	B3070	1	39	339070738
378	C=CC(=O)N[C@@H]1CN([C@H](C)c2nnc(-c3ccc4ccccc4c3)o2)CC[C@H]1F	B3070	1	40	1576316334
379	C=CC(=O)NCc1cc(C)c(-c2nc(-c3ccc(Br)s3)no2)o1	B3070	1	41	2325857529
380	C=CC(=O)Nc1cnn(C)c1-c1nc(C2(c3ccc(F)cc3)CCCCC2)no1	B3070	1	42	904711615
381	C=CC(=O)N[C@@H]1CCC[C@H](c2nc(Cc3cc(Br)cs3)no2)C1	B3070	1	43	904713737
382	C=CC(=O)NCc1cc(C(=O)Nc2sc3c(c2C#N)[C@@H](C)[C@@H](C)CC3)ccn1	B3070	1	44	1576759748
383	C=CC(=O)Nc1cc(N2C[C@H](c3ccc(F)cc3)C[C@@H]2C)cc(C#N)c1[N+](=O)[O-]	B3070	1	45	553442196
384	C=CC(=O)N[C@H]1CCCCCC[C@@H]1C(=O)Oc1ccc(C(=O)OC)c(Cl)c1	B3070	1	46	1578873045
385	C=CC(=O)Nc1c(C(=O)Nc2ccc3c(c2)CC(C)(C)O3)cc(C)cc1[N+](=O)[O-]	B3070	1	47	759444359
386	C=CC(=O)NCc1cc(C)cc(NC(=O)c2sc3nc(C)nc(C)c3c2C)c1	B3070	1	48	2325751385
387	C=CC(=O)Nc1cc(C(=O)OCc2nc(C)c(C)s2)ccc1Br	B3070	1	49	94975282
388	C=CC(=O)Nc1c(C(=O)Nc2cc(F)c(SC(C)(C)C)c(F)c2)cnn1C	B3070	1	50	836809324
389	CC(C)n1ncc2cc(C[NH+]3CCC(n4ncc5c4CN(C(=O)/C=C/C[NH+](C)C)C5)CC3)c(Cl)nc21	B3353	2	1	818431300
390	Cc1ccc(-c2noc([C@H](C)[NH+]3CCC(n4ncc5c4CN(C(=O)/C=C/C[NH+](C)C)C5)CC3)n2)cc1F	B3353	2	2	583988933
391	C[NH+](C)C/C=C/C(=O)Nc1nc2c(s1)C(=N[NH2+]C[C@@H]1COc3ccccc3O1)CC(C)(C)C2	B3353	2	3	863197664
392	C=CC(=O)Nc1ncnc2c1ncn2[C@H](C)C(=O)NC[C@@H]1CCC[NH+](C)[C@@H]1c1cccs1	B3353	2	4	669151183
393	C=CC(=O)Nc1nc(C[NH+](Cc2nccn2C)[C@@H]2CC23CCNCC3)nc2oc(C)c(C)c12	B3353	2	5	577515057
394	C=CC(=O)Nc1c([N+](=O)[O-])ccc(N2CC[NH+](Cc3ccccc3)[C@H](C)C2)c1-c1nn[nH]n1	B3353	2	6	1590317231
395	C=CC(=O)N(Cc1ccc2c(c1)CN(C(=O)OC(C)(C)C)CC2)Cc1cn2ccsc2n1	B3353	2	7	850079652
396	C=CC(=O)N1CCN(C(=O)c2cc3sc(N(C)C)nc3s2)C[C@H]1c1ccc(CC)cc1	B3353	2	8	505504663
397	C=CC(=O)N(Cc1coc(-c2cccs2)n1)[C@@H]1[C@H]2C[C@H]3CN(C(=O)OC(C)(C)C)[C@@H]1[C@@H]3C2	B3353	2	9	820808463
398	C=CC(=O)N(Cc1cc(Br)c2c(c1)OCCO2)[C@H](C)c1nc(C(C)(C)C)no1	B3353	2	10	237376561
399	C=CCOC(=O)C1=C(C)N(C(=O)C=C)C2=C(C(=O)CCC2)[C@@H]1c1cc2c(cc1Cl)OCO2	B3353	2	11	2058519
400	C=CC(=O)N1Cc2cc(C(=O)N(C)[C@H](C)c3sc(-c4ccccc4)nc3C)nn2C[C@@H]1C	B3353	2	12	1341715924
401	C=CC(=O)N1CCC(c2cc(C(=O)Nc3nc(-c4ccc(F)cc4)c(C)s3)on2)CC1	B3353	2	13	662371800
402	C=CC(=O)N[C@@H]1CN(C(=O)Nc2nc(C)c(-c3ccccc3)s2)C[C@H]1c1cnn(C)c1	B3353	2	14	818631808
403	C=CC(=O)Nc1c(-c2noc(/C(C)=C/c3ccco3)n2)cnn1C(C)(C)C	B3353	2	15	924213303
404	C=CC(=O)Nc1nc(-c2cc(C)cs2)cc(-c2cnc(OC)nc2)c1C#N	B3353	2	16	71746827
405	C=CC(=O)Nc1ncn(Cc2csc(C3CCCCC3)n2)c(=O)c1Cl	B3353	2	17	664081183
406	C=CC(=O)Nc1nc(C)c(C(=O)Nc2nc(CC(C)(C)C)cs2)c(C)n1	B3353	2	18	622487020
407	C=CC(=O)Nc1ncc(C(=O)Nc2ccc(SC(F)(F)F)nc2)s1	B3353	2	19	1580471571
408	C=CC(=O)Nc1nnc(SCC#Cc2ccc(OC(F)(F)F)cc2)s1	B3353	2	20	135244083
409	C=CC(=O)Nc1ccc(C(=O)OCc2cnn(C(C)(C)C)c2)c(O)c1Cl	B3353	2	21	849816619
410	C=CC(=O)Nc1ccc([N+](=O)[O-])c(N2CC[C@H](n3ncc4ccccc43)C2)c1	B3353	2	22	374585796
411	C=CC(=O)Nc1cc(-c2nc(C3CCC(c4ccccc4)CC3)no2)nn1C	B3353	2	23	904124458
412	C=CC(=O)Nc1ccc2c(c1)CCC[C@@H]2Nc1cncc(-n2ccnc2C)n1	B3353	2	24	420250596
413	C=CC(=O)Nc1ccnc(CNc2cnc3cc(Cl)c(Cl)cc3n2)n1	B3353	2	25	97238423
414	C=CC(=O)Nc1nc(N)nc(Oc2ccc(-c3ccccc3)cc2Cl)n1	B3353	2	26	1639147680
415	C=CC(=O)Nc1nc2c(c(N[C@H](C)c3ccc4c(c3)OCCO4)n1)CCCC2	B3353	2	27	95355468
416	C=CC(=O)Nc1cc(-c2noc(/C(C)=C/c3cccc(Cl)c3)n2)ncn1	B3353	2	28	820978802
417	C=CC(=O)Nc1nnc(/C(=C/c2ccc3c(c2)OCO3)c2ccccc2)s1	B3353	2	29	408718108
418	C=CC(=O)Nc1cccc(-c2noc(C3=Cc4cc(OC)ccc4OC3)n2)c1	B3353	2	30	755749023
419	C=CC(=O)Nc1cccc(-c2noc(-c3cn(C)c(=O)c4ccccc34)n2)c1	B3353	2	31	762560978
420	C=CC(=O)NC1(c2noc(Cc3cc4ccccc4c(O)n3)n2)CCCCC1	B3353	2	32	571514870
421	C=CC(=O)Nc1nnc(SCc2cc(C#N)ccc2Br)s1	B3353	2	33	191732164
422	C=CC(=O)N[C@@H](c1cn(Cc2nc3cc(C)ccc3s2)nn1)C(C)(C)C	B3353	2	34	641091075
423	C=CC(=O)Nc1nc(Nc2cc(Cl)ccc2C)c(C#N)c(CC#N)c1C#N	B3353	2	35	25637544
424	C=CC(=O)Nc1cccc(-c2noc([C@@H]3CC(c4cccc(F)c4)=NO3)n2)c1	B3353	2	36	731802886
425	C=CC(=O)Nc1c(Cl)cc(Nc2ccc(C(=O)OC)nn2)cc1Cl	B3353	2	37	917006682
426	C=CC(=O)Nc1c(N2CCC[C@H]2c2ccc(C)s2)ncnc1-n1cccn1	B3353	2	38	89656479
427	C=CC(=O)Nc1c(C#N)c(C)nn1Cc1coc(-c2ccc(Cl)cc2)n1	B3353	2	39	348785237
428	C=CC(=O)N[C@H](c1ccccc1)c1noc(-c2csc(C(C)(C)C)n2)n1	B3353	2	40	1328379066
429	C=CC(=O)Nc1ncnc(N[C@H](C)c2nc(C(F)(F)F)cs2)c1Cl	B3353	2	41	278769423
430	C=CC(=O)Nc1c(C#N)c(C)nn1Cc1nc(-c2c(F)cccc2F)cs1	B3353	2	42	128221624
431	C=CC(=O)Nc1ccc2c(c1)CCC[C@H]2Nc1nc2sccn2c1[N+](=O)[O-]	B3353	2	43	261941256
432	C=CC(=O)Nc1ccnc([C@@H](C)Sc2nc3c(c(C)c2C#N)CCC3)n1	B3353	2	44	580467478
433	C=CC(=O)N(c1cccc(-c2nnc(C)n2C)c1)c1c(C#N)cccc1C#N	B3353	2	45	364989921
434	C=CC(=O)Nc1ccc(C(=O)N(CC(=O)OC)Cc2cc(OC)cc(OC)c2)cc1[N+](=O)[O-]	B3353	3	1	748735177
435	C=CC(=O)Nc1ncc(Cl)cc1S(=O)(=O)N(C)Cc1nc([C@@H](C)OCC(C)C)no1	B3353	3	2	443772566
436	C/C=C/C(=O)Nc1ncnc2c1ncn2CC(=O)OCc1ccc(OCc2ccccc2F)nc1	B3353	3	3	772186840
437	C=CC(=O)Nc1nc(CN[C@H](C)c2nnnn2-c2ccccc2)nc2sc(C)c(C)c12	B3353	3	4	543505250
438	C=CC(=O)N([C@H](C)C(=O)Nc1cc(C(=O)OC)cc(C(=O)OC)c1)C(C)(C)c1cnn(C)c1	B3353	3	5	545292942
439	C=CC(=O)Nc1c(C(=O)OCC)sc(SCC(=O)OCC)c1C(=O)N1CCOCC1	B3353	3	6	4483208
440	C=CC(=O)N(Cc1ccc(S(=O)(=O)N2CCCC2)o1)[C@@H](C)c1nnnn1-c1ccccc1	B3353	3	7	543504546
441	C=CC(=O)N(Cc1c(C(C)C)nn(C)c1N1CCOCC1)[C@H]1C[C@@H](OCC)[C@H]1n1cccn1	B3353	3	8	568658653
442	C=CC(=O)Nc1ncc([N+](=O)[O-])cc1C(=O)OCC(=O)Nc1ccnn1Cc1cccs1	B3353	3	9	781663868
443	C=CC(=O)N(C[C@@H]1CCCO1)/C(C)=C1\C(=O)N(c2ccc([N+](=O)[O-])cc2)N=C1CC(=O)OC	B3353	3	10	17082345
444	C=CC(=O)Nc1cc(OC)c(C(=O)OCC(=O)N=c2cc[nH]n2[C@@H](C)C2CC2)cc1[N+](=O)[O-]	B3353	3	11	753452539
445	C=CC(=O)N(CCCCN1CCN(c2ncccn2)CC1)C1CCN(c2nccs2)CC1	B3353	3	12	463117118
446	C=CC(=O)Nc1nc(N2C[C@H]3CN(CCCC)C[C@]3(CO)C2)nc2cc(OC)c(OC)cc12	B3353	3	13	1772805455
447	C=CC(=O)Nc1nc(CSCc2csc(-c3ccc(C(N)=O)cc3)n2)nc(N(C)C)n1	B3353	3	14	142305518
448	C=CC(=O)Nc1nc([C@H](C)Sc2nnc(-c3ccc(OC)cc3OC)[nH]2)nc(N(C)C)n1	B3353	3	15	109196856
449	C=CC(=O)Nc1nc(CC)nc(SCC(=O)Nc2ccc(S(=O)(=O)C(F)F)cc2)n1	B3353	3	16	767221463
450	C=CC(=O)Nc1nc(CSc2nc3ccc(C)cc3c(=O)n2C)nc(Nc2ccccc2)n1	B3353	3	17	42178147
451	C=CC(=O)N(c1ccc(F)cc1)c1ccccc1NC(=O)c1nnn(Cc2noc(C)n2)c1C	B3353	3	18	427103319
452	C=CC(=O)N(c1ccc(N2C[C@@H](C)O[C@@H](C)C2)nc1)c1cc(OC)c(OC)cc1[N+](=O)[O-]	B3353	3	19	480721993
453	C=CC(=O)N(Cc1cnc(NC[C@H]2CCCO2)nc1)C12C[C@@H]3C[C@@H](C1)CC(n1ncnn1)(C3)C2	B3353	3	20	952960437
454	C=CC(=O)Nc1ccc(Nc2ncnc3c2cnn3-c2ccc(C)cc2)cc1	B3353	3	21	6661050
455	C=CC(=O)Nc1cc(CSc2ncc3c(n2)CC(C)(C)CC3=O)ccn1	B3353	3	22	631021800
456	C=CC(=O)Nc1ncc(CN2CCC[C@H]2c2cccc3c2OCCO3)s1	B3353	3	23	261725713
457	C=CC(=O)Nc1nc(C2CCCC2)nc(N2CCC[C@H]2c2cccc(C)n2)n1	B3353	3	24	865619227
458	C=CC(=O)N([C@H]1CCCOc2c(OC)cccc21)[C@H]1CCCc2c1ccc(=O)n2C	B3353	3	25	631643461
459	C=CC(=O)N1CCC(Cc2noc(-c3cc(C)sc3Br)n2)CC1	B3353	3	26	843136552
460	C=CC(=O)N(c1ccc2c(c1)CN(C(C)=O)C2)c1ccc([N+](=O)[O-])c2cccnc12	B3353	3	27	364306876
461	C=CC(=O)N(C1CCC(O)(C(F)(F)F)CC1)[C@H](C)c1ccc2nc(O)oc2c1	B3353	3	28	631737922
462	C=CC(=O)N(c1ccc(N2C[C@H](C)O[C@@H](C)C2)nc1)c1c(F)c(F)nc(F)c1F	B3353	3	29	756958282
463	C=CC(=O)N1CCC(c2ncc(C(=O)N3CCc4sccc4[C@@H]3CC)o2)CC1	B3353	3	30	1339962655
464	C=CC(=O)N(Cc1nc2cc(C(F)(F)F)ccc2o1)[C@H]1CCOC12CCOCC2	B3353	3	31	934406018
465	C=CC(=O)N1CCN(Cc2cc3c(cc2SC)OCCO3)c2ccccc2C1	B3353	3	32	414846999
466	C=CC(=O)N1CCn2c(nnc2C2CCN([C@@H](C)c3c(C)cc(C)cc3C)CC2)C1	B3353	3	33	643075375
467	C=CC(=O)N(Cc1nc2cc(Cl)ccc2s1)C1CCN(C(=O)OC)CC1	B3353	3	34	1620748683
468	C=CC(=O)N1CCc2c(sc(NC(=O)[C@H]3CCCCC3(C)C)c2C(=O)OC)C1	B3353	3	35	392609073
469	C=CC(=O)N1CCC[C@H]1C1CCN(c2cc(C)nc3ccc([N+](=O)[O-])cc23)CC1	B3353	3	36	262124528
470	C=CC(=O)N(C1CCN(c2cnccn2)CC1)[C@H]1CCSc2c(F)cccc21	B3353	3	37	532446925
471	C=CC(=O)N([C@@H](C)c1nc2ccc(Cl)cc2n1C)[C@H]1COc2ccccc2[C@H]1O	B3353	3	38	290207561
472	C=CC(=O)N1C2=C(C(=O)CCC2)C(c2cc(OC)ccc2OC)C2=C1CCCC2=O	B3353	3	39	19849707
473	C=CC(=O)N1CCc2c(cccc2NC(=O)c2cc(C)n(-c3cc(C)on3)c2C)C1	B3353	3	40	843342358
474	C=CC(=O)N1CC[C@@H]2CCN(c3nnc(C(C)(C)C)n3CC3(C)CCCC3)C[C@@H]21	B3353	3	41	1576528160
475	C=CC(=O)Nc1c([N+](=O)[O-])ccc(N2CC[C@@]3(CCc4ccccc4O3)C2)c1F	B3353	3	42	581104059
476	C=CC(=O)N([C@@H]1COc2ccccc2[C@@H]1O)[C@H]1CC(C)(C)c2ccc([N+](=O)[O-])cc21	B3353	3	43	808728562
477	C=CC(=O)N1CCc2c(cccc2Cn2ncc3cc([N+](=O)[O-])cc(Cl)c32)C1	B3353	3	44	1580874977
478	C=CC(=O)N(Cc1nnc2ccc(C(F)(F)F)cn12)C1CCC2(CCCO2)CC1	B3353	3	45	521949615
479	C=CC(=O)N(Cc1ccc2c(c1)sc(=O)n2C)[C@@H]1c2ccc(F)cc2O[C@H]1C	B3353	3	46	377383370
480	C=CC(=O)N1CCC(c2cc(C(=O)Nc3cc(C(C)(C)C)ccc3O)on2)CC1	B3353	3	47	662356175
481	C=CC(=O)N1CCc2ncc(NC(=O)Nc3cc(C)n(C4CCCCC4)n3)cc2C1	B3353	3	48	667801802
482	C=CC(=O)N1CCC(C)(NC(=O)c2cc3c(C)nn(-c4ccccc4)c3s2)CC1	B3353	3	49	193369702
483	C=CC(=O)N(c1ccc(C)cc1)c1ccccc1C(=O)N1CCn2nc(C)nc2C1	B3353	3	50	572704267
484	C=CC(=O)N1CCc2ccccc2[C@H]1C(=O)Nc1nnc(C2CCCCC2)s1	B3354	0	1	843371597
485	C=CC(=O)N(C(C)C)[C@H]1CCCN(c2ncnc3cc(Br)sc23)C1	B3354	0	2	651302678
486	C=CC(=O)N(C1CCCCC1)[C@H]1CC(C)(C)Cc2nc(N3CCC(O)CC3)ncc21	B3354	0	3	11766482
487	C=CC(=O)Nc1c(C(=O)N=[S@](C)(=O)c2ccccc2F)sc2ncccc12	B3354	0	4	1159175801
488	C=CC(=O)N[C@H]1CCCC[C@@H]1n1cc(C(=O)N2CCC[C@@H](C)c3ccccc32)nn1	B3354	0	5	1552700524
489	C=CC(=O)Nc1nc(C[NH+]2CCOC[C@@H]2c2ccc(F)cc2)nc(Nc2ccccc2OC)n1	B3354	0	6	1460110629
490	C=CC(=O)Nc1nc(C[NH+](C)[C@@H]2CCCC[C@@H]2S(C)(=O)=O)nc(Nc2ccc(C)cc2)n1	B3354	0	7	535284772
491	C=CC(=O)Nc1nc(CC[NH+](C)CC(=O)Nc2cc(C)on2)nc2sc3c(c12)CC[C@H](C)C3	B3354	0	8	96993028
492	C=CC(=O)Nc1nc(NC[C@H](c2c(F)cccc2Cl)[NH+]2CCO[C@H](C)C2)ncc1[N+](=O)[O-]	B3354	0	9	301108321
493	C=CC(=O)Nc1c(C(=O)Nc2ccc3oc(=O)n(CC[NH+](C)C)c3c2)cc(F)cc1[N+](=O)[O-]	B3354	0	10	59004030
494	C=CC(=O)Nc1nccnc1S[C@@H](C)C(=O)Nc1ccc(Cl)c(S(=O)(=O)[NH+](C)C)c1	B3354	0	11	430108495
495	C=CC(=O)Nc1ncc2c(n1)C[NH+]([C@@H](C)C(=O)Nc1sc(CC)cc1C(=O)OCC)CC2	B3354	0	12	1643848955
496	C=CC(=O)Nc1c(C(=O)C[NH2+][C@H](C)C2CCN(CC(F)(F)F)CC2)c(O)nc(=O)n1CCC	B3354	0	13	549635525
497	C=CC(=O)Nc1c(C(=O)C[NH2+][C@@H](C)[C@H]2CCCN(C3CCC3)C2)c(=O)n(C)c(=O)n1CC(C)C	B3354	0	14	1653240250
498	C=CC(=O)Nc1c(C(=O)NCC[NH+](C)S(=O)(=O)c2cccs2)cnn1Cc1ccccc1	B3354	0	15	1566544261
499	C=CC(=O)Nc1ncnc2c1ncn2[C@@H]1O[C@H](CN(CCC[NH3+])C(C)C)[C@H]2OC(C)(C)O[C@H]21	B3354	0	16	142295808
500	C=CC(=O)Nc1c(C(=O)C[NH2+]C2(c3cccc(OC)c3F)CCOCC2)c(O)nc(=O)n1CC	B3354	0	17	447365531
501	C=CC(=O)N(Cc1cn(CCC#N)nc1-c1ccncc1)C[C@H]1CCCCN1S(=O)(=O)[NH+](C)C	B3354	0	18	563233559
502	C=CC(=O)N(C/C=C/c1ccccc1[N+](=O)[O-])CCS(=O)(=O)[NH+]1CCN(c2ccccn2)CC1	B3354	0	19	237946224
503	C=CC(=O)N(C[C@H](O)Cn1c(-c2ccccc2)noc1=O)C[C@H](c1cccs1)[NH+]1CCOCC1	B3354	0	20	561508559
504	C=CC(=O)N(C1CCOCC1)[C@@H](C(=O)N1CC[NH+](Cc2nc([C@H](C)OCC)no2)CC1)C(C)C	B3354	0	21	440495090
505	C=CC(=O)Nc1c(C(=O)CN2CCC[C@@H]([NH2+]c3cc(OC)cc(OC)c3)C2)c(O)nc(=O)n1CC	B3354	0	22	490027704
506	C=CC(=O)Nc1c(C(=O)C[NH+]2CCC[C@@H]2c2cc(OC)ccc2OC)c(=O)n(C)c(=O)n1CCC	B3354	0	23	9113988
507	C=CC(=O)N1C(C)(C)CC(NC(=O)N2CCN(c3ncnc4sccc34)CC2)CC1(C)C	B3354	0	24	643216163
508	C=CC(=O)N1CCC(n2cc(NC(=O)c3nn(C(C)(C)C)cc3Br)cn2)CC1	B3354	0	25	852875797
509	C=CC(=O)N1C[C@H](C#N)[C@H](NC(=O)c2cc3c(C)nn(-c4cccc(Cl)c4)c3s2)C1	B3354	0	26	834505682
510	C=CC(=O)N1Cc2ccc(NC(=O)N3CCOC[C@@H]3c3nc(-c4cccs4)no3)cc2C1	B3354	0	27	579810809
511	C=CC(=O)Nc1c(Cl)cc(NC(=O)C(=O)N2CCC(c3nc(C)no3)CC2)cc1Cl	B3354	0	28	299440103
512	C=CC(=O)N(C1CCN(c2ccc(C#N)cn2)CC1)[C@H]1C[C@]2(CCNC2)Oc2ccccc21	B3354	0	29	591570755
513	C=CC(=O)N1CCC(c2nc(C)c(C(=O)Nc3ccc4c(c3)NC(=O)[C@H](C)O4)s2)CC1	B3354	0	30	876567428
514	C=CC(=O)N1CCC2(CCCN(C(=O)Nc3cc(C(C)C)nn3-c3ncccn3)C2)CC1	B3354	0	31	1118016104
515	C=CC(=O)N1CCOc2cc(NC(=O)c3cncc4nc(C(F)(F)F)n(C)c34)ccc2C1	B3354	0	32	638671956
516	C=CC(=O)N1CCc2c([nH]c3ccc(Cl)cc23)[C@@H]1c1c(O)n2c(nc1=O)SCCC2	B3354	0	33	102709380
517	C=CC(=O)N(c1ccc2c(c1)N(C)C(=O)C(C)(C)CO2)c1cc(F)ccc1-c1nn[nH]n1	B3354	0	34	1591163317
518	C=CC(=O)Nc1nsc(N2CCN(C(=O)N[C@@H]3CC(C)(C)CCc4ccccc43)CC2)n1	B3354	0	35	442592252
519	C=CC(=O)Nc1ccc(NC(=O)C(=O)N2CCC(C)(c3nc4ccccc4s3)CC2)cn1	B3354	0	36	415232802
520	C=CC(=O)Nc1nc(C)nc2nc([C@H]3CCCCN3C(=O)c3ccccc3)ccc12	B3354	0	37	72374622
521	C=CC(=O)Nc1c(C(=O)N2CC3(CCC3)[C@H]2C2CCOCC2)sc2ncccc12	B3354	0	38	636058507
522	C=CC(=O)N(C(C)C)C1CCN(c2ncc3scc(Br)c3n2)CC1	B3354	0	39	572422890
523	C=CC(=O)N1CCN(Cc2sc3ccccc3c2Cl)[C@H](c2nccn2C)C1	B3354	0	40	261706918
524	C=CC(=O)N(Cc1cn2ccsc2n1)C1CCC2(CC1)C(=O)Nc1ccccc12	B3354	0	41	268840544
525	C=CC(=O)N(C1CCOCC1)[C@@H]1CCCN(c2nc(C)c3ccc(C)cc3n2)CC1	B3354	0	42	12212669
526	C=CC(=O)N(Cc1cc(=O)n2cc(Cl)ccc2n1)[C@@H]1c2ccccc2NC1(C)C	B3354	0	43	883462430
527	C=CC(=O)N(CC)C1CCC2(CC1)CN(C(=O)c1cc3occc3s1)CCO2	B3354	0	44	1093408232
528	C=CC(=O)Nc1c(Cl)cc(C(=O)Nc2ccc3c(c2)oc(=O)n3C)cc1Cl	B3354	0	45	133091324
529	C=CC(=O)Nc1c(N(CCC2=CCCCC2)Cc2ncnn2C)c(O)nc(=O)n1Cc1ccccc1	B3354	1	1	426413899
530	C=CC(=O)Nc1nc(CN(C)Cc2nccn2CC(F)(F)F)nc(Nc2ccccc2OC)n1	B3354	1	2	110992588
531	C=CC(=O)Nc1nc(COC(=O)CCCn2c(=O)oc3ccccc32)nc(Nc2ccccc2)n1	B3354	1	3	20066976
532	C=CC(=O)N(CCSc1nnnn1C)Cc1cc(Br)c(OCC)c(OCC)c1	B3354	1	4	8253831
533	C=CC(=O)Nc1c(OC)cc(OC)cc1C(=O)OCC(=O)Nc1cc(C)c(C(=O)OCC)s1	B3354	1	5	726209021
534	C=CC(=O)Nc1ncnc2c1ncn2[C@@H](C)C(=O)N(C)Cc1ccc(OC(F)F)c(OCC)c1	B3354	1	6	1540716476
535	C=CC(=O)Nc1nc(C2CC2)ncc1C(=O)OCC(=O)Nc1sc(CC)cc1C(=O)OCC	B3354	1	7	803709769
536	C=CC(=O)Nc1ncnc2c1ncn2CCC(=O)N[C@@H](C)c1ccc(OCc2cccnc2)cc1	B3354	1	8	1464183524
537	C=CC(=O)Nc1c(C(=O)OCCCS(=O)(=O)c2cccc(C)c2)cc(OC)c(OC)c1OC	B3354	1	9	766204036
538	C=CC(=O)Nc1c(N(CCCC)C(=O)[C@@]23CC[C@@](C)(C(=O)O2)C3(C)C)c(O)nc(=O)n1CCCC	B3354	1	10	1264143926
539	C=CC(=O)Nc1nnc(CCNC(=O)c2cn(Cc3ccccc3)nc2-c2ccc(OC)cc2)o1	B3354	1	11	572994320
540	C/C=C/C(=O)Nc1nc(COC(=O)CCc2ncc(-c3ccc(F)cc3F)o2)nc(N(C)C)n1	B3354	1	12	21799507
541	C/C=C/C(=O)Nc1c(C#N)cnn1-c1ccc(C(=O)OCC[C@@]2(C(=O)OCC)CCCC2=O)cc1	B3354	1	13	767289676
542	C/C=C/C(=O)Nc1nc(N(CCn2ccnc2)Cc2ccc(Br)o2)ncc1[N+](=O)[O-]	B3354	1	14	553243381
543	C=CC(=O)Nc1nc(COC(=O)c2cccc(COc3cccc(C=O)c3)c2)nc(N(C)C)n1	B3354	1	15	1321621872
544	C=CC(=O)N(CCC(=O)Nc1cc([N+](=O)[O-])ccc1OC)C(C)(C)c1cc(C(=O)OC)on1	B3354	1	16	569173691
545	C=CC(=O)Nc1nc(COC(=O)COCc2ccncc2)nc2sc(C(=O)OCC)c(C)c12	B3354	1	17	1322897395
546	C=CC(=O)N(CC1(CNC2(c3noc(C)n3)CCCC2)COC1)C1(c2noc(C)n2)CCCC1	B3354	1	18	497849268
547	C=CCN(C(=O)c1cnn(-c2ccccn2)c1NC(=O)C=C)[C@H](C)c1cccc(-n2cnnn2)c1	B3354	1	19	555987784
548	C=CC(=O)N(Cc1cccc(Oc2cc(OC)cc(OC)c2)c1)Cc1cn(C)c(=O)n(C)c1=O	B3354	1	20	512574322
549	C=CC(=O)N(CCS(=O)(=O)CC(=O)OC(C)(C)C)[C@H](C)c1noc(Cc2ccccc2)n1	B3354	1	21	1307664541
550	C=CC(=O)Nc1nc(CN2CC[C@](C(=O)OCC)(C(C)C)C2)[nH]c(=Nc2ccccc2OC)n1	B3354	1	22	581289974
551	C=CC(=O)Nc1nc(N)nc(COC(=O)Cc2csc(COc3ccc(Cl)cc3)n2)n1	B3354	1	23	17273231
552	C=CC(=O)N(CCc1nnnn1-c1ccccc1)[C@@H](c1ccc([N+](=O)[O-])cc1)c1nccn1C	B3354	1	24	549809769
553	C=CC(=O)Nc1ncnc2c1ncn2CCC(=O)N[C@H](C)Cc1cc(C)nn1-c1ccccc1	B3354	1	25	1295235456
554	C=CC(=O)N(Cc1nnnn1-c1ccc(C(F)(F)F)cc1)[C@H](C[C@H]1CCCO1)C(=O)OCC	B3354	1	26	1176021015
555	C=CC(=O)Nc1nc(C(=O)N2CCCC[C@H]2CCc2ccc(OC)c(OC)c2)nc(N(C)C)n1	B3354	1	27	1627692564
556	C=CC(=O)Nc1nc(CN2CCN(Cc3nc([C@@H](C)OCC)no3)CC2)nc2oc(C)c(C)c12	B3354	1	28	489866919
557	C=CC(=O)Nc1nc(N)nc(N2CCN(CCOC(c3ccccc3)c3ccccc3)CC2)n1	B3354	1	29	1472737741
558	C=CC(=O)Nc1ncnc2c1ncn2CCCSc1nncn1-c1cccc(NC(C)=O)c1	B3354	1	30	63437112
559	C=CC(=O)Nc1nc(N)nc2c1ncn2C1CN(C(=O)CCC(=O)c2ccc(CCC)cc2)C1	B3354	1	31	1645912879
560	C=CC(=O)Nc1nc([C@H](C)N(C)C[C@H](O)COc2ccc(C(F)(F)F)cc2)nc(N(C)C)n1	B3354	1	32	510683204
561	C=CC(=O)Nc1nc(COC(=O)CSc2ccc(C(N)=O)cc2[N+](=O)[O-])nc2ccccc12	B3354	1	33	18333070
562	C=CC(=O)Nc1c(C(=O)N(C)CC(=O)Nc2nnc(CC(C)C)s2)cc(F)cc1[N+](=O)[O-]	B3354	1	34	552209047
563	C=CC(=O)N(CCCc1nc(-c2ccc(F)cc2)no1)Cc1cnc(N2CCN(C)CC2)nc1	B3354	1	35	541383164
564	C=CC(=O)Nc1ncc([N+](=O)[O-])cc1C(=O)NCC1CCN(Cc2csc(CC)n2)CC1	B3354	1	36	546792178
565	C=CC(=O)Nc1ncnc2c1ncn2CCC(=O)N[C@@](CC)(C(=O)OC)c1ccc(Cl)cc1	B3354	1	37	1297722918
566	C=CC(=O)Nc1nc(SCC(=O)NCc2ccccc2Cn2cccn2)c(C#N)cc1C#N	B3354	1	38	598657435
567	C=CC(=O)Nc1c(C(=O)CN(C)[C@H]2C[C@H](OCC)C23CCCCC3)c(O)nc(=O)n1C1CC1	B3354	1	39	533301861
568	C=CC(=O)N(Cc1csc(-c2ccc(S(C)(=O)=O)cc2)n1)[C@](CC)(COC)C(=O)OC	B3354	1	40	1559891215
569	C=CC(=O)Nc1c(C(=O)CNc2ccccc2N2CCCCCC2)c(=O)n(C)c(=O)n1CCC	B3354	1	41	29934501
570	C=CC(=O)N(C[C@H](O)Cn1cnc2cc(C)c(C)cc21)[C@H](c1nc(-c2nc[nH]n2)no1)C(C)C	B3354	1	42	1325879786
571	C=CC(=O)Nc1nc(COC(=O)[C@H]2CC(=O)N(c3ccccc3[C@H](C)CC)C2)nc(N(C)C)n1	B3354	1	43	24982415
572	C=CC(=O)Nc1nnc(C2CCN(CC(=O)N[C@H](C)c3ccc(OCC)c(OC)c3)CC2)o1	B3354	1	44	1643656535
573	C=CC(=O)Nc1ncc(Cl)cc1S(=O)(=O)N[C@H](CCSC)c1nnc2ccccn12	B3354	1	45	443708954
574	C=CC(=O)Nc1nc(CN(Cc2cc(C)nc(N3CCCCC3)n2)CC(C)C)nc(N(C)C)n1	B3354	1	46	491031182
575	C=CC(=O)N(Cc1cccnc1N1CCN(c2ccccc2OC)CC1)[C@@H](C)Cn1cncn1	B3354	1	47	67982303
576	C=CC(=O)Nc1nc(COC(=O)c2ccccc2OCCN2CCCC[C@H]2C)nc(N(C)C)n1	B3354	1	48	731257015
577	C=CC(=O)Nc1c(C(=O)CN(C)Cc2c(CCCC)oc3ccccc23)c(=O)n(C)c(=O)n1C	B3354	1	49	26300791
578	C=CC(=O)Nc1cc(F)c(C(=O)OCC(=O)Nc2cc(OC)c(OC)c(OC)c2)cc1OC	B3354	1	50	759823464
579	C=CC(=O)Nc1nc2c(C)cc(C(=O)N3CCC(O)(c4ccc(C)cn4)CC3)cc2s1	B3355	0	1	67757187
580	C=CC(=O)N1CCc2c(cccc2-c2nc(Cc3nc(O)c4c(C)c(C)sc4n3)no2)C1	B3355	0	2	854145264
581	C=CC(=O)N(Cc1cc(=O)oc2cc(O)ccc12)[C@H]1CCN(C(=O)OC(C)(C)C)C1(C)C	B3355	0	3	832644683
582	C=CC(=O)N1CCN(c2ccc(NC(=O)c3cc4c(C)cc(C)nc4s3)nc2)CC1	B3355	0	4	1121896541
583	C=CC(=O)N1CCC(n2cc(NC(=O)c3cc4ccc(Cl)cc4c(O)n3)cn2)CC1	B3355	0	5	2325857258
584	C=CC(=O)Nc1cc(C2CCN(c3ncnc4cc(Br)sc34)CC2)[nH]n1	B3355	0	6	651325476
585	C=CC(=O)Nc1ccc(N(C)C(=O)c2sc3nc4n(c(=O)c3c2C)CCCCC4)cc1	B3355	0	7	877078967
586	C=CC(=O)N1C(C)=C(C(=O)OC)C(c2cc3ccccc3nc2Cl)C(C(=O)OC)=C1C	B3355	0	8	104270658
587	C=CC(=O)Nc1c2c(nn1C)CN(C(=O)Nc1ccc(N3CCCCC3)c3ncccc13)C2	B3355	0	9	1346490310
588	C=CC(=O)Nc1nc2n(n1)[C@@H](c1ccc(OC(F)(F)F)cc1)C1=C(CC(C)(C)CC1=O)N2	B3355	0	10	18200686
589	C=CC(=O)N1C[C@@H](/C=C/C)[C@H](C(=O)Nc2nc3cc4c(cc3s2)OC(F)(F)O4)C1	B3355	0	11	1576924187
590	C=CC(=O)N1CCC(c2nc(C(=O)N3CCc4cc(C)c([N+](=O)[O-])cc43)cs2)CC1	B3355	0	12	876905102
591	C=CC(=O)NC[C@@H]1CN(c2nc(C)nc3sc4c(c23)CCCC4)CC12CCOCC2	B3355	0	13	420278915
592	C=CC(=O)N1CCC[C@@H]1C1CCN(C(=O)c2cc3sc(N4CCCC4)nc3s2)CC1	B3355	0	14	565947576
593	C=CC(=O)Nc1cc(N2CC(C)(C)O[C@@]3(C[C@@H]4CC[C@H]3C4)C2)cc(C#N)c1[N+](=O)[O-]	B3355	0	15	408106588
594	C=CC(=O)Nc1cc(-c2noc(-c3cc(F)c(C(F)(F)F)cc3F)n2)ncn1	B3355	0	16	820968868
595	C=CC(=O)Nc1nc(-c2ccc(O)cc2)cc(-c2ccc(C#CCO)s2)c1C#N	B3355	0	17	67457722
596	C=CC(=O)Nc1cnn2c1N(C(=O)c1sc3ccc(OC)cc3c1C)CCC2	B3355	0	18	1579259412
597	C=CC(=O)Nc1ccc2c(N3C[C@@H](c4cc(C)ccc4C)OC[C@@H]3C)ncnc2n1	B3355	0	19	248668695
598	C=CC(=O)N1Cc2nc(-c3ccncc3)nc(N[C@@H]3COC4(CCCCC4)C3)c2C1	B3355	0	20	72151311
599	C=CC(=O)Nc1nccc([C@@H]2CCCN(C(=O)[C@@H]3SCCc4sccc43)C2)n1	B3355	0	21	328796503
600	C=CC(=O)Nc1c(N2CCc3ccc(C(C)(C)C)cc3C2)ncnc1-n1cccn1	B3355	0	22	302034424
601	C=CC(=O)Nc1nc2c(c(-c3cnc4cc(O)ccc4c3)c1C#N)CN(C(C)C)CC2	B3355	0	23	72173775
602	C=CC(=O)N1CCC(c2csc(NC(=O)c3cc4c(s3)CCOC4)n2)CC1	B3355	0	24	562964231
603	C=CC(=O)Nc1nc(C)c(-c2cncc([C@@H]3CCCN(C(=O)C(C)(C)C)C3)n2)s1	B3355	0	25	257201665
604	C=CC(=O)Nc1ccc(C(F)(F)F)cc1NC(=O)c1ccc2nnc(S)n2c1	B3355	0	26	1580443080
605	C=CC(=O)N1CCc2c(ccc(NC(=O)c3cc4sc(N(C)C)nc4s3)c2F)C1	B3355	0	27	261707531
606	C=CC(=O)N1CCc2c(sc3ncnc(NCc4ccc(C(F)(F)F)nc4)c23)C1	B3355	0	28	65531077
607	C=CC(=O)N1CC[C@@H](c2cc(-c3nc(-c4cc(Br)cs4)no3)[nH]n2)C1	B3355	0	29	261781597
608	C=CC(=O)Nc1nc(N2CCC(n3cc(Br)cn3)CC2)nc2ccccc12	B3355	0	30	534272196
609	C=CC(=O)Nc1nc(C)c(C(=O)N2CCN(c3cccc4cnccc34)C[C@H]2C)s1	B3355	0	31	1332096816
610	C=CC(=O)Nc1nc(Cl)nc([C@H](C)N2CCC[C@]3(C=Cc4ccccc4O3)C2)n1	B3355	0	32	933654745
611	C=CC(=O)N1CCc2nccc(C(=O)Nc3nnc(-c4cc(C)cc(C)c4)s3)c2C1	B3355	0	33	2325778323
612	C=CC(=O)Nc1nc(C)cc(N2CCN(c3cc(C)c4cc5c(cc4n3)CCC5)CC2)n1	B3355	0	34	1704340050
613	C=CC(=O)Nc1ccccc1-n1cc2c(c1-c1cccc(C)c1)c(=O)n(C)c(=O)n2C	B3355	0	35	2427159
614	C=CC(=O)N1CCC(c2nc(NC(=O)c3cc4c(s3)CC[C@@H](C)C4)n(C)n2)CC1	B3355	0	36	262491483
615	C=CC(=O)N1CC[C@H](Nc2cc(N3CCC(C)(O)CC3)ncn2)CC12CCCCC2	B3355	0	37	1552974873
616	C=CC(=O)Nc1c(Cl)cc(C(=O)N2CCC(c3nnc(O)o3)CC2)cc1Cl	B3355	0	38	774271154
617	C=CC(=O)N1[C@@H]2CC[C@H]1CN(C(=O)Nc1nnc(-c3ccccc3OC)s1)CC2	B3355	0	39	667656107
618	C=CC(=O)Nc1c(C#N)cnn1-c1ccc(C(=O)N2CCSC(C)(C)CC2)cc1	B3355	0	40	619141341
619	C=CC(=O)N1CCN(c2noc(-c3cc(NC(=O)NC(C)(C)C)ccc3Cl)n2)CC1	B3355	0	41	823309917
620	C=CC(=O)Nc1nc(N2CCC3(CC2)C[C@@H](c2ccccc2)CN(C)C3)c2cn[nH]c2n1	B3355	0	42	91690796
621	C=CC(=O)N1C[C@H]2CC(C(=O)Nc3nnc(-c4cccc(Cl)c4)s3)C[C@@H](C1)C2=O	B3355	0	43	467696626
622	C=CC(=O)N1CCC2(CC1)CC(C(=O)Nc1cc(C)n(-c3cc(C)cc(C)c3)n1)=NO2	B3355	0	44	1341862219
623	C=CC(=O)N1Cc2sc(NC(=O)c3cc([C@@H](O)C(F)(F)F)ccn3)nc2C1(C)C	B3355	0	45	2325799092
624	C=CC(=O)Nc1nc2nc(C)c(CCC(=O)N[C@@H](CCC(=O)OC)CC3CCCCC3)c(C)n2n1	B3355	3	1	1457880171
625	C=CC(=O)Nc1c(C(=O)OCCn2nc(C)cc2C)cccc1C(=O)OCCn1nc(C)cc1C	B3355	3	2	815249066
626	C=CC(=O)Nc1cccc(C(=O)CCC(=O)OCc2nnnn2-c2ccc(OC(F)F)cc2)c1	B3355	3	3	753470357
627	C=CC(=O)Nc1nc(SCC(=O)N(Cc2ccccc2)c2nc(C)c(C(=O)OCC)s2)n[nH]1	B3355	3	4	3411573
628	C=CC(=O)Nc1c(C#N)cnn1CCOC(=O)c1cnn(-c2cc(F)c(OC)cc2F)c1CCC	B3355	3	5	784864584
629	C=CC(=O)N1C(C)(C)CC(NC(=O)c2cnc(-c3ncccn3)s2)CC1(C)C	B3355	3	6	129930455
630	C=CC(=O)N(Cc1nnn(C(C)(C)C)n1)[C@H]1C[C@@H](C)c2c(F)ccc(O)c21	B3355	3	7	848560231
631	C=CC(=O)Nc1nc(C2CC2)nc(N2CCCn3c(cc4ccccc43)C2)n1	B3355	3	8	893878034
632	C=CC(=O)Nc1cnn(C)c1C(=O)N(C)c1nc2ccc(Cl)cc2s1	B3355	3	9	1578387613
633	C=CC(=O)N1Cc2ccc(-c3nc(Cc4nc([O-])c5c(C)c(C)sc5n4)no3)cc2C1	B3355	3	10	822906296
634	C=CC(=O)N1CCc2sc(C(=O)N3CCC(n4c([O-])nc5ccccc54)CC3)cc2C1	B3355	3	11	662355970
635	C=CC(=O)N1CCC[C@H]1c1cc(C(=O)N=c2[n-]nc(-c3cc(C)cc(C)c3)s2)n(C)n1	B3355	3	12	2325799395
636	C=CC(=O)N(Cc1c([O-])nnc(C)c1C)C1CC2(CCN(C(=O)OC(C)(C)C)CC2)C1	B3355	3	13	1119698809
637	C=CC(=O)Nc1nc2c(C)cc(C(=O)N3CCc4nc(-c5cn[n-]c5)[nH]c4C3)cc2s1	B3355	3	14	215834050
638	C=CC(=O)N(c1ccc2c(c1)ncn2C)c1ccc(-c2nn[n-]n2)c(Br)c1F	B3355	3	15	1592588721
639	C=CC(=O)Nc1c([O-])nc(O)nc1C(=O)N1CCC[C@@H](c2cccc(C(F)(F)F)c2)C1	B3355	3	16	286451495
640	C=CC(=O)Nc1nc(N2CCc3cc(C)cc(Br)c3C2)ccc1-c1nn[n-]n1	B3355	3	17	1591905784
641	C=CC(=O)N(c1ccc2c(c1)OCCO2)c1cc(Br)c(-c2nn[n-]n2)cc1F	B3355	3	18	1606307108
642	C=CC(=O)N1CCN(C(=O)c2c(C)nc([O-])nc2SC)C[C@H]1c1ccc(Cl)cc1	B3355	3	19	1336054665
643	C=CC(=O)Nc1c(C(=O)N2CCCc3cc(CNC(=O)OC(C)(C)C)ccc32)cnn1C	B3355	3	20	759846041
644	C=CC(=O)Nc1nc(Cl)c(N)c(N2CCN([C@@H](C)c3ccc(Cl)cc3)CC2)n1	B3355	3	21	1650794604
645	C=CC(=O)Nc1c(C(=O)N[C@H]2CC3(CCOCC3)Oc3ccccc32)cnn1C(C)C	B3355	3	22	882831326
646	C=CC(=O)Nc1c(C(N)=O)ncn1C1CCN(c2ccc3c(Cl)ccc(C)c3n2)CC1	B3355	3	23	290737076
647	C=CC(=O)Nc1ccc(C(=O)N2CCCN(c3nc4ccc([N+](=O)[O-])cc4[nH]3)CC2)cc1C	B3355	3	24	832151363
648	C=CC(=O)Nc1cc(F)c([N+](=O)[O-])cc1C(=O)N1CC[C@@H](NC(=O)OC(C)(C)C)C[C@H]1C	B3355	3	25	801929231
649	C=CC(=O)Nc1nc2c(c(-c3ccc(-c4cc[nH]n4)o3)c1C#N)CN(C(=O)C(C)C)CC2	B3355	3	26	72126554
650	C=CC(=O)N1CCC[C@@H](c2noc([C@@H]3CCCc4ccc(OC)cc43)n2)C1	B3355	3	27	846773641
651	C=CC(=O)Nc1cccc(C(=O)OC2CCN(C(=O)OC(C)(C)C)CC2)c1	B3355	3	28	47843988
652	C=CC(=O)N(Cc1ccc2c(c1)nnn2C)[C@@H]1CCOC2(CCCCC2)C1	B3355	3	29	329302450
653	C=CC(=O)Nc1c(Cl)cc(NC(=O)c2nccn3ccnc23)cc1Cl	B3355	3	30	741140072
654	C=CC(=O)N1CC[C@@H](c2nc(-c3ccc(N4CCOC4=O)cc3)cs2)C1	B3355	3	31	887275553
655	C=CC(=O)N(C[C@H]1COC2(CCCCCC2)O1)[C@@H]1CCCc2nn(C)cc21	B3355	3	32	373023587
656	C=CC(=O)N1CCC2(CC1)C[C@@H](Nc1ccnc(CC)n1)c1ccccc1O2	B3355	3	33	1578297598
657	C=CC(=O)N1Cc2ccccc2[C@H]1CC(=O)Nc1cc2oc(O)nc2cc1F	B3355	3	34	1580524046
658	C=CC(=O)N(Cc1nnc2n1CCCCC2)[C@@H]1c2ccccc2NC1(C)C	B3355	3	35	883464630
659	C=CC(=O)N(C1CCN(c2ccc(C)cn2)CC1)[C@H]1C[C@@H](C)n2ccnc21	B3355	3	36	453135231
660	C=CC(=O)N(Cc1nnc2n1CCOC2)[C@@H]1CC(C)(C)Sc2ccccc21	B3355	3	37	872066213
661	C=CC(=O)Nc1nc(C(F)F)nc(N2CCc3ccccc3C(C)(C)C2)n1	B3355	3	38	872596526
662	C=CC(=O)N([C@H]1CCCc2scnc21)[C@@H](C)C1CCN(C(=O)OC)CC1	B3355	3	39	858407030
663	C=CC(=O)Nc1c(Cl)cc(C(=O)Nc2nc3n(n2)CCCC3)cc1Cl	B3355	3	40	839790866
664	C=CC(=O)N1CC[C@@]2(CCCCN(Cc3ccc(-c4cnn(C)c4)s3)C2)C1	B3355	3	41	903959792
665	C=CC(=O)N(Cc1nnn(C(C)(C)C)n1)[C@H]1CCCCc2cc(C#N)ccc21	B3355	3	42	594512584
666	C=CC(=O)N1CC[C@@](C)(C(=O)O[C@H](C)c2nc3cc(Cl)ccc3n2C)C1	B3355	3	43	1573589235
667	C=CC(=O)N[C@H]1CCC[C@H]2CN(c3ncnc4ccc(SC)cc34)C[C@@H]21	B3355	3	44	420234397
668	C=CC(=O)Nc1ccc2sc(C(=O)N3C4CCC3(C(=O)OC)CC4)cc2c1	B3355	3	45	1340892957
669	C[C@H](Nc1nc(NC(=O)/C=C/C[NH+](C)C)c2cnn(C(C)(C)C)c2n1)c1ccc2c(c1)CCC(=O)N2	B3688	0	1	663396781
670	COC(=O)c1cccc(NC(=O)c2cc3c(C(F)(F)F)cc(O)nc3o2)c1NC(=O)/C=C/C[NH+](C)C	B3688	0	2	619814492
671	Cc1nc(NC(=O)/C=C/C[NH+](C)C)c2c(C)c(C(=O)Nc3n[nH]c4cc(C#N)c(C)cc34)sc2n1	B3688	0	3	1644425904
672	CCOc1ccccc1[C@@H]1c2ccc(O)cc2Oc2nc(NC(=O)/C=C/C[NH+](C)C)c(C#N)c(N)c21	B3688	0	4	85409078
673	CNC(=O)c1c(NC(=O)c2sc(=S)n(C)c2NC(=O)/C=C/C[NH+](C)C)sc2c1CCCC2	B3688	0	5	5562340
674	C[NH+](C)C/C=C/C(=O)Nc1nc(Cl)c(N)c(Nc2cnn(-c3cccc(C(F)(F)F)c3)c2)n1	B3688	0	6	1639492429
675	COc1ccc(C(=O)c2sc3sc4c(O)cc(=O)[nH]c4c3c2NC(=O)/C=C/C[NH+](C)C)cc1	B3688	0	7	35326910
676	C[NH+](C)C/C=C/C(=O)Nc1nc(Cl)c(N)c(NC[C@H]2C[C@H]3CC[C@@H](C2)N3C(=O)OC(C)(C)C)n1	B3688	0	8	1472856000
677	CN1CCN(c2ccc3nc(-c4c(O)nc5ccsc5c4NC(=O)/C=C/C[NH+](C)C)[nH]c3c2)CC1	B3688	0	9	1848441488
678	Cc1ccc(-c2nc(O)n[nH]2)cc1NC(=O)c1sc([C@@H]2CCCN(C(=O)/C=C/C[NH+](C)C)C2)nc1C	B3688	0	10	2325817816
679	C[NH+](C)C/C=C/C(=O)Nc1nc(Cl)cc(NN=C2CC3(CCCCC3)Oc3cc(O)ccc32)n1	B3688	0	11	814899290
680	Cn1ncc2c(NC(=O)/C=C/C[NH+](C)C)nc(N[C@@H]3CCC[C@@H](c4nc5ccccc5[nH]4)C3)nc21	B3688	0	12	515837119
681	COc1ccc(-c2nsc(NC(=O)NC3CC(C)(C)N(C(=O)/C=C/C[NH+](C)C)C(C)(C)C3)n2)cc1	B3688	0	13	564366315
682	Cc1nc(NC(=O)/C=C/C[NH+](C)C)c2c(C)c(C(=O)NCc3sccc3Br)sc2n1	B3688	0	14	684108882
683	Cc1cc(C(=O)N[C@H]2CCc3nc(NC(=O)/C=C/C[NH+](C)C)sc3C2)ccc1NC(=O)OC(C)(C)C	B3688	0	15	1635240670
684	C[NH+](C)C/C=C/C(=O)Nc1sc2c(c1-c1nn[nH]n1)CCN(Cc1cc(Cl)cc3ccccc13)C2	B3688	0	16	1606457895
685	Cc1cc(C(=O)OCc2nc(O)c3ccc(C(F)(F)F)cc3n2)c(NC(=O)/C=C/C[NH+](C)C)cc1F	B3688	0	17	751625089
686	C[C@H]1CCc2c(sc3nc(CN[C@H]4CCCC45CCOCC5)nc(NC(=O)/C=C/C[NH+](C)C)c23)C1	B3688	0	18	328659315
687	Cc1cc(Br)cc(C(=O)OCc2nc(O)c3cccc(C)c3n2)c1NC(=O)/C=C/C[NH+](C)C	B3688	0	19	733018978
688	Cc1nc(NC(=O)/C=C/C[NH+](C)C)c2c(C)c(C(=O)Nc3cc(-c4cccc(F)c4F)[nH]n3)sc2n1	B3688	0	20	1141829053
689	Cc1sc2nc([C@H](C)N3C[C@H](NC(=O)/C=C/C[NH+](C)C)[C@@H](c4ccc(F)cc4)C3)nc(O)c2c1C	B3688	0	21	1553731547
690	Cc1nc(NC(=O)/C=C/C[NH+](C)C)c2c(C)c(C(=O)N3CCCC[C@@H]3[C@@H]3C[C@H](C)CC[C@@H]3O)sc2n1	B3688	0	22	1556431225
691	C[NH+](C)C/C=C/C(=O)Nc1c(C(=O)Nc2ccc3ncsc3c2)cc(Br)cc1[N+](=O)[O-]	B3688	0	23	1327146934
692	C[NH+](C)C/C=C/C(=O)N(Cc1cnc(O)c2ccccc12)[C@H]1CCCCc2cc(-c3nn[nH]n3)ccc21	B3688	0	24	1593489469
693	Cn1c(S)nc2cc(C(=O)Nc3ccc(N(C(=O)/C=C/C[NH+](C)C)c4ccccc4)cc3)ccc2c1=O	B3688	0	25	302904586
694	C[NH+](C)C/C=C/C(=O)Nc1nc2c(s1)C[C@@H](NC(=O)c1cnc(-c3cccc(Cl)c3)s1)CC2	B3688	0	26	1467956273
695	C[NH+](C)C/C=C/C(=O)Nc1nc(N)c2c(n1)NC1=C(C(=O)C[C@@H](c3ccccc3)C1)[C@H]2c1ccc(F)cc1	B3688	0	27	10339113
696	Cc1csc(Nc2ccc(C(=O)N3CCN(C(=O)/C=C/C[NH+](C)C)[C@H](c4ccc(O)cc4)C3)cc2)n1	B3688	0	28	1454338103
697	C[NH+](C)C/C=C/C(=O)Nc1cnnc(NN=C2CC[C@@H]3[C@H](CCCN3C(=O)OC(C)(C)C)C2)c1Cl	B3688	0	29	1117782107
698	Cc1cc(NC(=O)N2CCc3c(sc(NC(=O)/C=C/C[NH+](C)C)c3C#N)C2)n([C@@H]2C[C@H]3CC[C@H]2C3)n1	B3688	0	30	1520244466
699	C[C@@H]1Sc2ccc(C(=O)Nc3cccc(N(C(=O)/C=C/C[NH+](C)C)c4cnn(C)c4)c3)cc2NC1=O	B3688	0	31	471107309
700	Cc1nc(NC(=O)/C=C/C[NH+](C)C)c2c(C)c(C(=O)N[C@@H]3CCO[C@H]3c3ccc(Cl)cc3)sc2n1	B3688	0	32	1454764345
701	C[NH+](C)C/C=C/C(=O)Nc1c(C#N)cnn1-c1ccc(C(=O)Nc2ccc3nc(C(C)(C)C)[nH]c3c2)cc1	B3688	0	33	66239874
702	Cc1nc(NC(=O)/C=C/C[NH+](C)C)c2c(C)c(C(=O)NC[C@H]3SCCc4ccccc43)sc2n1	B3688	0	34	1630200502
703	Cc1ccc2[nH]c3c(c2c1)CN(c1ccc([N+](=O)[O-])c(NC(=O)/C=C/C[NH+](C)C)c1-c1nn[nH]n1)CC3	B3688	0	35	1605887096
704	Cc1c([C@H]2OCC[C@@H]2C(=O)N[C@@H]2CC(C)(C)Oc3ccc(NC(=O)/C=C/C[NH+](C)C)cc32)cnn1C	B3688	0	36	644146704
[truncated: 1,930 more rows]

## Sheet: JAK3_actives
protomer_ind	protomer_smiles	active_compound_name	active_protomer_ind	mol_chembl_id	mol_bindingdb_id
[truncated: 197 more rows]

[truncated: 13 more sheets: JAK3_decoys, KRAS_actives, KRAS_decoys, ITK_actives, ITK_decoys, EGFR_actives, EGFR_decoys, MAP3K7_actives, MAP3K7_decoys, FGFR4_477_actives, FGFR4_477_decoys, FGFR4_552_actives, FGFR4_552_decoys]
