# Supplementary material for: Discovery of Covalent Ligands with AlphaFold3
Source: J Am Chem Soc. 2026 Mar 20;148(12):13043–54. doi: 10.1021/jacs.5c22222 (PMC13047693; doi:10.1021/jacs.5c22222)
Supplement: Supplementary file 5 [file ja5c22222_si_005.xlsx]

## Sheet: test
mol_name	mpae	acrylamide SMILES
i29256	0.8	C=CC(=O)N(CC)C1CCCC(Nc2nc(N3CCN(CCN(C)C)CC3)c3c(ncn3C)n2)C1
d42926	0.8	C=CC(=O)N(CCCNc1nc(NC/C=C/Br)c2c(ncn2CC)n1)C(C)(C)C
e13318	0.8	C=CC(=O)N(C)C1CCN(c2nc(N[C@H]3CC[C@H](O)CC3)c3ncn(C)c3n2)CC1
h47304	0.8	C=CC(=O)N(C)CCC(C)(C)Nc1nc(NC2CCc3nc(C)cn3C2)c2ncn(C)c2n1
g10584	0.8	C=CC(=O)N(C)C1CCN(c2nc(NC3CCC(C(N)=O)CC3)c3ncn(C)c3n2)CC1
g6055	0.8	C=CC(=O)N(CC)CCCNc1nc(NCC(=O)N2CCOCC2)c2c(ncn2CC)n1
h30138	0.8	C=CC(=O)N(C)C1CCN(c2nc(NC3CN(C)C4(CCCC4)C3)c3ncn(C)c3n2)CC1
i18613	0.81	C=CC(=O)N(CCN1CCN(c2nc(NC3CCc4ncccc4C3)c3ncn(C)c3n2)CC1)C(C)C
h35592	0.81	C=CC(=O)N(C(C)C)C1CCN(c2nc(NC3CN4CCC3C4)c3ncn(CC)c3n2)CC1
e21568	0.81	C=CC(=O)NC1CCCC(N(C)c2ncnc3cc(-c4ccc(OC)cc4)sc23)C1
e48017	0.81	C=CC(=O)NC(CCN(C)c1ncnc2cc(-c3ccc(OC)cc3)sc12)C(C)C
f6073	0.81	C=CC(=O)N(C(C)c1ccccc1)C1(CNC(=O)Nc2nccc(Cl)n2)CCOCC1
f22463	0.81	C=CC(=O)N1CC[C@H]2CN(c3nc(NC4CC(N(C)C)C4)c4ncn(C)c4n3)CC[C@H]21
h49495	0.81	C=CC(=O)N(CC)CCCNc1nc(NC(C)c2nc3c(s2)CCCCC3)c2cnn(C)c2n1
b27488	0.81	C=CC(=O)NCc1ccc(-c2cncc(F)c2C(O)C2CCCCC2)cc1
g447	0.81	C=CC(=O)N(C1CCC1)[C@H]1C[C@H](Nc2nc(NC3CC=CCC3)c3ncn(CC)c3n2)C1
g60555	0.81	C=CC(=O)N1CCC(Nc2nc(N)nc(NC3CCC4(CCC4)CC3)n2)(C(F)(F)F)CC1
g29330	0.81	C=CC(=O)N(CC)CCCNc1nc(N[C@H]2C[C@@H]2c2ccccc2)c2c(ncn2CC)n1
a46047	0.81	C=CC(=O)NC1CC12CCC(Nc1ncc(C#N)c(N)n1)CC2
c72014	0.81	C=CC(=O)NCC1CCN(Cc2nc(N)nc(Nc3ccc(C)cc3)n2)CC1
h42710	0.81	C=CC(=O)N(CC)C1CCCC(Nc2nc(NCC3(C)CSC3)nc3c2ncn3C(C)C)C1
h41598	0.82	C=CC(=O)N(C1CC1)C1CC(Nc2nc(NC(C)c3ccc(SC)cc3)c3cnn(C)c3n2)C1
h23249	0.82	C=CC(=O)N(C)C1(CNC(=O)Nc2ncc3c(n2)CCN(Cc2ccccc2)C3)CCCCC1
h47147	0.82	C=CC(=O)N(CC)[C@H]1CC[C@H](Nc2nccc(N3CCC(C)(c4nncn4C)CC3)n2)CC1
h10863	0.82	C=CC(=O)N(CC(F)(F)F)C1CC(Nc2nc(NC3CCCCC3)c3ncn(C(C)C)c3n2)C1
d4682	0.82	C=CC(=O)N1CC[C@H]2CN(c3nc(NCC=C(C)C)c4ncn(C)c4n3)CC[C@H]21
h27886	0.82	C=CC(=O)N(CC)[C@H]1CC[C@H](Nc2nc(NCCc3sccc3Br)c3c(ncn3CC)n2)CC1
e65349	0.82	C=CC(=O)N(CC)CCCNc1nc(NC2CCCC(SC)C2)nc2ncn(C)c12
d23446	0.82	C=CC(=O)N(C)CCN(C)C(=O)CSc1nnc2nc(NCC)nc(NCC)n12
e15226	0.82	C=CC(=O)N(CC)CCCNc1nc(NC2CCC(C)(C)CC2)c2c(ncn2C)n1
e46475	0.82	C=CC(=O)N(C)C1(CNC(=O)Nc2nccc(OC3CCCC(OC)C3)n2)CCC1
e24988	0.82	C=CC(=O)N(C)Cc1cnn(Cc2cn(-c3c(-c4ccccc4)cnn3C)nn2)c1
g41468	0.82	C=CC(=O)N(Cc1cc2ccccc2n2nnnc12)CC1(C)CN(Cc2ccccc2)C1
i41850	0.82	C=CC(=O)N(CC)C1CCCC(Nc2nc(NCc3ccc(-c4ccn[nH]4)cc3)c3cnn(C)c3n2)C1
i22046	0.82	C=CC(=O)N(CCCNc1nc(N2CCN(C(=O)c3c[nH]c(=O)[nH]3)CC2)nc2ncn(C)c12)C(C)(C)C
i40889	0.82	C=CC(=O)N(C)C1CCN(c2nc(NCCCCN3CCC(C)CC3)c3ncn(CC)c3n2)CC1
e2140	0.82	C=CC(=O)NC[C@H]1CC[C@H](N(C)c2ncnc3cc(-c4ccc(Cl)cc4)sc23)CC1
f55065	0.82	C=CC(=O)N(CC)[C@H]1CC[C@H](Nc2nccc(NCc3nc(C)ccc3OC)n2)CC1
f39032	0.82	C=CC(=O)NC(C)C(C)NC(=O)C(=O)Nc1ccnn1Cc1cccc(OC)c1OC
f25820	0.82	C=CC(=O)NC(C)(C)CCN(C)C(=O)CSc1nnc2nc(NCC)nc(NCC)n12
f55937	0.82	C=CC(=O)N(CC)C1CCCC(Nc2nccc(NCCc3nnc(C(C)C)s3)n2)C1
f30492	0.82	C=CC(=O)N(C)C1(CNC(=O)Nc2nccc(Oc3ccc([N+](=O)[O-])cc3)n2)CCC1
c13080	0.82	C=CC(=O)N(CC)C1CCCC(Nc2nccc(NCc3nsc(N)n3)n2)C1
c11576	0.82	C=CC(=O)N1CCCC(c2cn(-c3cnccc3-c3ccc(F)cc3)nn2)C1
c47210	0.82	C=CC(=O)NCc1ccc(Sc2cc(-c3ccccc3)nc3ncnn23)cc1
c73877	0.83	C=CC(=O)N(C)CCC(C)(C)Nc1nc(N)nc(NC2CCC(=O)N(C)C2)n1
c32451	0.83	C=CC(=O)NCC(C)(C)CN(C)c1ncnc2cc(-c3ccc(Cl)cc3)sc12
c59345	0.83	C=CC(=O)NC(CCNc1cc(-c2ccccc2)nc2ncnn12)C(F)(F)F
g44108	0.83	C=CC(=O)N(CCCO)CCCNc1nc(N2CCC(N(C)C)CC2)nc2c1cnn2C
i11230	0.83	C=CC(=O)N(CCCNc1nc(N[C@H]2COC[C@@H]2N2CCCC2)c2c(ncn2C)n1)C(C)(C)C
g41938	0.83	C=CC(=O)NC(CCN(C)C(=O)CCc1nc(=O)c2c3c(sc2[nH]1)CCCC3)C(C)(C)C
e67489	0.83	C=CC(=O)N1CC[C@H]2CN(c3nc(NCCCCSC)c4ncn(C)c4n3)CC[C@H]21
e43131	0.83	C=CC(=O)N(CCCNc1nc(NC2CC(Cl)(Cl)C2)c2c(ncn2C)n1)CCOC
e50971	0.83	C=CC(=O)N(C)CC(C)N(C)C(=O)CSc1nnc2nc(NCC)nc(NCC)n12
b121432	0.83	C=CC(=O)N(CC)CCCNc1nc(NCC(Cl)Cl)c2c(ncn2CC)n1
g48944	0.83	C=CC(=O)N1C(C)CC(Nc2nc(NCCCc3cccs3)c3cnn(C)c3n2)CC1C
h295	0.83	C=CC(=O)N(CC)C1CCCC(Nc2nc(N3CCC4(CC3)CC4)c3c(ncn3CC)n2)C1
f34471	0.83	C=CC(=O)N(CC)CCCNc1nc(NCCN2CCC(C)(C)C2)c2ncn(C)c2n1
h43155	0.83	C=CC(=O)N(CC)[C@H]1CC[C@H](Nc2nc(NCCCC3CCCCO3)c3cnn(C)c3n2)CC1
i52962	0.83	C=CC(=O)N1C[C@H](NC(=O)CSc2nnc3nc(NCC)nc(NCC)n23)C[C@@H]1c1ccccc1
a181750	0.83	C=CC(=O)NC(c1ccco1)C(C)Nc1cn[nH]c(=O)c1Cl
h11179	0.83	C=CC(=O)N(CC)C1CCCC(Nc2nc(NCc3csc(=O)[nH]3)c3c(ncn3CC)n2)C1
h16131	0.83	C=CC(=O)N(CCOCCNc1nc(NC2C=CC(C)(C)CC2)c2ncn(C)c2n1)C(C)C
d30640	0.83	C=CC(=O)NC1(C)CN(C(=O)CSc2nnc3nc(NCC)nc(NCC)n23)C1
h50996	0.83	C=CC(=O)N(CC)CCCNc1nc(NC(C)c2ccc(N(C)C)cc2)c2cnn(C)c2n1
f53100	0.83	C=CC(=O)N(CC)C1CCCC(Nc2nc(NCCOC3CC3)c3c(ncn3C)n2)C1
f10026	0.83	C=CC(=O)NCCCN(C)CCCNc1ncnc2cc(-c3ccc(OC)cc3)sc12
f19162	0.83	C=CC(=O)N[C@H](C)CN1CCN(c2ncnc3cc(-c4ccc(OC)cc4)sc23)CC1
f57800	0.83	C=CC(=O)N(C)CCC(C)(C)Nc1nc2c(c(N3C[C@H]4CN(CC)C[C@H]4C3)n1)COC2
f34115	0.83	C=CC(=O)N(C)CCC(C)(C)Nc1nc(NC(C)CCC=C(C)C)c2cnn(C)c2n1
f38159	0.83	C=CC(=O)N(C)C1CCN(c2nc(NC3CCN(C4CC4)C3)c3ncn(C)c3n2)CC1
f40776	0.83	C=CC(=O)N(CCc1cn(-c2cnccc2N2CCN(C)CC2)nn1)C1CCOCC1
f10872	0.83	C=CC(=O)N(CCCNc1nc(N(C)CCS(C)(=O)=O)c2c(ncn2C)n1)C(C)(C)C
h32587	0.83	C=CC(=O)N(CC)[C@H]1CC[C@H](Nc2nccc(N3CCN(C(=O)C(CC)CC)CC3)n2)CC1
a69631	0.83	C=CC(=O)NCc1ccc(-c2cccc3c2OCC(=O)N3)s1
i26965	0.83	C=CC(=O)N(C)CCC(C)(C)Nc1nc2c(c(N3CCC(c4nncn4C(C)C)C3)n1)COC2
i20421	0.83	C=CC(=O)N1CCCC1CCNc1nc(N2CCC(n3cnc4c(N)ncnc43)C2)c2[nH]ccc2n1
i18119	0.83	C=CC(=O)N(CCCCNc1nc(NC2C=CCN(C(=O)OC(C)(C)C)C2)c2cnn(C)c2n1)CC(F)(F)F
i46066	0.83	C=CC(=O)N1CCC(Nc2nc(NC3CC(C)CN(Cc4ccccc4)C3)c3c(ncn3CC)n2)CC12CCC2
i5261	0.84	C=CC(=O)N(C)CCC(C)(C)Nc1nc(N2Cc3cc(OC)c(OC)cc3C2)c2cnn(C)c2n1
e35403	0.84	C=CC(=O)N1CCCCC1CCNc1ncnc2cc(-c3ccc(OC)cc3)sc12
e11800	0.84	C=CC(=O)NC(CCC(=O)Nc1cnccc1Oc1ccccc1)c1ccccc1
h73926	0.84	C=CC(=O)N(CC)C1CCCC(Nc2nc3c(c(NCCn4cnnc4C(C)C)n2)SCC3)C1
a119768	0.84	C=CC(=O)N(C)C(C)(C)CNC(=O)Nc1ncc2c(n1)C1CCC2C1
a124445	0.84	C=CC(=O)NCc1cccc(C(=O)Nc2ncc(S(=O)(=O)NC)s2)c1
f56209	0.84	C=CC(=O)N(CC)CCCNc1nc(NCC2CCCS2(=O)=O)c2c(ncn2CC)n1
f38422	0.84	C=CC(=O)N(CC)[C@H]1CC[C@H](Nc2nccc(N3CCN(C)C4(CCCC4)C3)n2)CC1
g8654	0.84	C=CC(=O)N(CC)[C@H]1CC[C@H](Nc2nc(NCCC3(C)CC3)c3c(ncn3CC)n2)CC1
g46997	0.84	C=CC(=O)N(C)CCC(C)(C)Nc1nc(NC2CCC3(CC2)CC(O)C3)c2[nH]ccc2n1
g24055	0.84	C=CC(=O)N(CC)CCCNc1nc(NCC2CCCC(C)CC2)c2c(ncn2CC)n1
e73437	0.84	C=CC(=O)N(C)C(C)(C)CNC(=O)Nc1nccc(Oc2ccc([N+](=O)[O-])cc2)n1
g17960	0.84	C=CC(=O)N(C)C1CCN(c2nc(NC3CCCC(O)C3)c3ncn(C(C)C)c3n2)CC1
g24466	0.84	C=CC(=O)N(C)CCC(C)(C)Nc1nc(N2CCC(CO)(COC)C2)c2cnn(C)c2n1
g46439	0.84	C=CC(=O)N(C)C1(CNC(=O)Nc2nccc(Oc3ccc([N+](=O)[O-])cc3)n2)CCCC1
g22655	0.84	C=CC(=O)N(CCCNc1nc(NCC[C@H]2C[C@H](F)C2)c2c(ncn2CC)n1)C(C)(C)C
h17576	0.84	C=CC(=O)N(C)C1CCN(c2nc(NCCCN3CCCOCC3)c3ncn(C)c3n2)CC1
h62766	0.84	C=CC(=O)N1CCN(c2ncccc2NC(=O)C(=O)N(C)Cc2c[nH]c3ccc(Cl)cc23)CC1
h27917	0.84	C=CC(=O)N1CCC(Nc2nc(N)nc(NCCCN3C(C)CCCC3C)n2)(C(F)(F)F)CC1
h8978	0.84	C=CC(=O)N(C1CC1)C1CC(Nc2nc(NC3CCCN(C)CC3)c3c(ncn3CC)n2)C1
g4267	0.84	C=CC(=O)N(CC)CCCNc1nc(NCc2cnc3n2CCC3)c2c(ncn2CC)n1
e9725	0.84	C=CC(=O)N1CCC(Nc2ccc3ncn(CC(=O)OC)c(=O)c3c2)CC12CCC2
e11487	0.84	C=CC(=O)N(C)CCC(C)(C)Nc1nc(N)nc(NC2CCC(CCCC)CC2)n1
c38430	0.84	C=CC(=O)N(C)CCC(C)(C)Nc1nc2ccccc2nc1NCC(=O)NC
i31454	0.84	C=CC(=O)N1CCC(CC(N)=O)(Nc2nc(NCCC34CCCN3CCC4)c3ncsc3n2)CC1
b5946	0.84	C=CC(=O)NCC(C)(C)Cc1cn(-c2cnccc2-c2cccnc2)nn1
b17667	0.84	C=CC(=O)N1CCC(C(C)C(=O)Nc2cc3c(cc2SC)OCO3)CC1
i60123	0.84	C=CC(=O)N(C1CCC1)[C@H]1C[C@H](Nc2nc(NCc3cc(C)cc(Cl)n3)c3c(ncn3CC)n2)C1
i38786	0.84	C=CC(=O)N(CCCO)CCCNc1nc(N2CCC3(CCOCC3)C(C(C)C)C2)nc2c1cnn2C
i82263	0.84	C=CC(=O)N1CCC(Nc2nc(N3CCc4nc(C(C)(C)C)ncc4C3)nc3ncn(C)c23)(C(F)(F)F)CC1
i89891	0.84	C=CC(=O)N(C)CCC(C)(C)Nc1nc(N2CCN(CC(=O)NC(C)CC)CC2)nc2c1cnn2C
c34038	0.84	C=CC(=O)N(C)Cc1cn(-c2cnccc2-c2ccc(C(F)(F)F)cc2)nn1
c10929	0.84	C=CC(=O)N1CC(NCc2nc(N)nc(Nc3ccc(C)cc3)n2)C(C)(C)C1
c32579	0.84	C=CC(=O)N1C(C)CC(NC(=O)Nc2ncc3c(n2)CCC(C)(C)C3)CC1C
c32791	0.84	C=CC(=O)N1CCN(Cc2nc(N)nc(Nc3ccc(F)cc3)n2)C2(CC2)C1
e41710	0.84	C=CC(=O)N1CCC([C@@H]2NC(=O)CC[C@H]2NC(=O)Nc2cc(COC)ccn2)CC1
c36823	0.84	C=CC(=O)NC1CC(Nc2ccccc2-c2nc(C(C)C)n[nH]2)CC(C)(C)C1
i68734	0.84	C=CC(=O)N(C)CCC(C)(C)Nc1nc(N2CCC=C(c3cccnc3)C2)nc2ncn(C)c12
h46625	0.84	C=CC(=O)N(C)CCC(C)(C)Nc1nc(NCCc2ccsc2Cl)c2ccc(OC)cc2n1
d52050	0.84	C=CC(=O)N(C)CCc1cn(-c2cnccc2N2CCN(C(=O)OC)CC2)nn1
d59666	0.84	C=CC(=O)N(CC)[C@H]1CC[C@H](Nc2nccc(NCc3cnccc3Cl)n2)CC1
d75392	0.84	C=CC(=O)NC(c1ccc(F)cc1)c1ccccc1-c1cccc2c1CNC2=O
d48776	0.84	C=CC(=O)N(CCC(=O)N1c2c(cccc2C(=O)OC)NC(=O)C1C)C(C)(C)C
d65872	0.84	C=CC(=O)N[C@H]1C[C@H](O)[C@H](CNc2ncnc3cc(-c4ccc(Cl)cc4)sc23)C1
f36350	0.85	C=CC(=O)N1CCC(Nc2nc(N)nc(NCCC3COCCO3)n2)(C(F)(F)F)CC1
f40646	0.85	C=CC(=O)N(CCC(=O)Nc1ccc(Br)cc1)Cc1cc2ccccc2n2nnnc12
g53828	0.85	C=CC(=O)N(CC1CCCN(c2nc(C)cc(N3Cc4nccc(Cl)c4C3)n2)C1)C(C)C
g2503	0.85	C=CC(=O)N(CCCNC(=O)Nc1ncc2c(n1)CCC(C)(C)C2)[C@H](C(=O)OC)C(C)C
g39881	0.85	C=CC(=O)N1CCc2ccc(-c3n[nH]c4c3C3CCC(C4)N3C(=O)OC(C)(C)C)cc2C1
e32788	0.85	C=CC(=O)NC1CCN(CCNc2ncnc3cc(-c4ccc(Cl)cc4)sc23)CC1
a212872	0.85	C=CC(=O)N(CCC(=O)Nc1ncc(Br)c(C(F)(F)F)n1)C(C)(C)C
a57241	0.85	C=CC(=O)NCCCOCCNc1ncnc2cc(Cl)ccc12
a43976	0.85	C=CC(=O)N[C@H]1C[C@@H](O)[C@H](N2CCn3ncc(S(N)(=O)=O)c3C2)C1
d35989	0.85	C=CC(=O)N1CCN(c2nc(-c3cncc(C)c3)nc(N3CCOCC3)n2)CC1
e59985	0.85	C=CC(=O)NCc1nc(CNc2ncnc3cc(-c4ccc(OC)cc4)sc23)cs1
e20573	0.85	C=CC(=O)N(CC)C1CCCC(Nc2nccc(NCc3nncn3C(C)C)n2)C1
f24449	0.85	C=CC(=O)N(C)C1CCN(c2nc(NCCS(=O)(=O)NCC)c3ncn(C)c3n2)CC1
b20550	0.85	C=CC(=O)N1CCNC(=O)C1c1ccccc1-c1ccc(OC)c(C#N)c1
g16599	0.85	C=CC(=O)N(C)C1CCN(c2nc(NCCC(=O)NC3CC3)c3ncn(CC)c3n2)CC1
h64012	0.85	C=CC(=O)N(C)C1CC2CCC(C1)N2C(=O)CSc1nnc2nc(NCC)nc(NCC)n12
c36149	0.85	C=CC(=O)NC1(C)CCN(C(=O)C(C)Sc2ccnc3cc(Cl)ccc23)CC1
b122287	0.85	C=CC(=O)NC1(C(=O)OC)CN(Cc2c(C)[nH]c(C(=O)OCC)c2C)C1
b2606	0.85	C=CC(=O)NC1CC(N(C)Cc2nc(N)nc(Nc3ccc(C)cc3)n2)C1
b86089	0.85	C=CC(=O)N1CCN(Cc2nc(N)nc(Nc3ccc(C)cc3)n2)CC1
i25980	0.85	C=CC(=O)N(C1CCC1)[C@H]1C[C@H](Nc2nc(NC3CCN(CC(F)F)C3)c3c(ncn3CC)n2)C1
i39987	0.85	C=CC(=O)N(C1CCOCC1)C1CCN(c2nc(N(C)Cc3cccn3C)c3c(ncn3C)n2)CC1
i53201	0.85	C=CC(=O)N(C1CCC1)C1CCN(c2nc(NCCC(OCC)C(C)C)c3ncn(C)c3n2)CC1
i63174	0.85	C=CC(=O)N(C(C)C)C1CCN(c2nc(NCc3cnn(CC(C)C)c3C)c3cnn(C)c3n2)CC1
i84457	0.85	C=CC(=O)N(CCCNc1nc(NC2CN(C(=O)OC(C)(C)C)C(C)(C)C2)c2c(ncn2CC)n1)C(C)(C)C
i81846	0.85	C=CC(=O)N1CC[C@H]2CN(c3nc(NC4CCc5nc(C(F)(F)F)cn5C4)c4ncn(C(C)C)c4n3)CC[C@H]21
i68627	0.85	C=CC(=O)N(CC)CCCNc1nc(NC2CCC(C(F)(F)F)N(C)C2)c2ncn(CC)c2n1
i69164	0.85	C=CC(=O)N(CC(=O)Nc1cc(S(=O)(=O)N2CCCCCC2)ccc1Cl)[C@H]1CCC[C@H]1CN=[N+]=[N-]
i14480	0.85	C=CC(=O)N1CCC(Nc2nc(NC3CCc4nc(N(C)C)ncc4C3)c3ncn(C(C)C)c3n2)CC12CCC2
h25431	0.85	C=CC(=O)N(CC)C1CCCC(Nc2nc(NCC34CCC(CC3)OC4)c3sccc3n2)C1
f55240	0.85	C=CC(=O)N(Cc1cnc2c(C#N)cnn2c1)CC1(O)CC(NC(=O)OC(C)(C)C)C1
h13843	0.85	C=CC(=O)N(CCC)Cc1ccc(-c2n[nH]c3c2C2CCC(C3)N2C(=O)OC(C)(C)C)cc1
h51966	0.85	C=CC(=O)N(CC)CCCNc1nc(NC2CCCN(CC(F)(F)F)C2)c2c(ncn2CC)n1
h3012	0.85	C=CC(=O)N(CC)CCOCCNc1nc(N2C3CCCC2CN(C)C3)nc2c1cnn2C
h64516	0.85	C=CC(=O)N(C)C1CCN(c2nc(NCCN3CCC(C)(C)C3)c3ncn(C(C)C)c3n2)CC1
h61308	0.85	C=CC(=O)N(CC)CCCNc1nc(NC2CN(c3ccccn3)C2)c2c(ncn2CC)n1
g16139	0.86	C=CC(=O)N(CC)[C@H]1CC[C@H](Nc2nccc(N3CCN(CC(F)F)C(CC)C3)n2)CC1
e21	0.86	C=CC(=O)NC1CCN(C(=O)c2ccc(-c3cn(-c4nccs4)nc3C)nn2)CC1
g46176	0.86	C=CC(=O)N(CCCNc1nc(NC2CC(C)SC(C)C2)c2ncn(C)c2n1)C(C)(C)C
h52845	0.86	C=CC(=O)N1CCCN(C(C)c2cn(-c3n[nH]c4c3CN(C(=O)OC(C)(C)C)C4)nn2)CC1
g54709	0.86	C=CC(=O)N(C)CCC(C)(C)Nc1nc(NC(C)c2ccc(O)nc2)c2cnn(C)c2n1
f29264	0.86	C=CC(=O)N1CCN(c2nc(-c3cncc4sccc34)nc(N3CCOCC3)n2)CC1
b3791	0.86	C=CC(=O)NCCCCCCNC(=O)Nc1cccc(-c2cnn(C)c2)n1
b109642	0.86	C=CC(=O)N1CC2CC(C1)N2c1nc(Nc2ccccc2)c2[nH]cnc2n1
b122996	0.86	C=CC(=O)N(C1CCNC(C)C1)C1(c2ccc(Br)c3ccccc23)CC1
h65330	0.86	C=CC(=O)N(C1CCC1)[C@H]1C[C@H](Nc2nc(N)nc(NC3CCC(C(C)(C)CC)CC3)n2)C1
h8548	0.86	C=CC(=O)N(CC)CCCNc1nc(NC2CCCC(S(C)(=O)=O)C2)c2ncn(CC)c2n1
h51537	0.86	C=CC(=O)N(CC)CCCNc1nc(NC2CCc3nc(N)ncc3C2)nc2ncn(C)c12
h61971	0.86	C=CC(=O)N[C@H]1C[C@H](O)[C@H](CNc2ncnc3cc(OCc4ccccc4)c(OC)cc23)C1
b9059	0.86	C=CC(=O)NCCCCCCNC(=O)Nc1nn(-c2ccccc2)cc1C
f373	0.86	C=CC(=O)N[C@@H]1CCC[C@@H](Nc2nc(-c3ccc(C)cc3)c3c4c(sc3n2)CCC4)C1
f55491	0.86	C=CC(=O)N(C)Cc1cnn(Cc2cn(-c3[nH]nc(C)c3-c3ccc(Br)cc3)nn2)c1
i471	0.86	C=CC(=O)N(CC)CCCNc1nc(N2C[C@H](F)[C@H](Cc3ccccc3)C2)c2c(ncn2C)n1
c63409	0.86	C=CC(=O)NCC12CC(CN1Cc1nc(N)nc(Nc3ccc(F)cc3)n1)C2
c40454	0.86	C=CC(=O)N(CC)C1CCCC(Nc2nccc(NCC3(CSC)CC3)n2)C1
d36433	0.86	C=CC(=O)N1CCC([C@@H]2NC(=O)CC[C@H]2NC(=O)Nc2cc(OC)ncn2)CC1
d55298	0.86	C=CC(=O)NCc1ccc(CNc2cc(C(=O)OCC)nc3ccccc23)cc1
d4459	0.86	C=CC(=O)N(CC)C1CCCC(Nc2nc(N)nc(N(C)CCCN(C)C)n2)C1
e52528	0.86	C=CC(=O)NCCc1ccc(O)c(NC(=O)c2cccc(Oc3ccccc3)c2)c1
e47741	0.86	C=CC(=O)N(CCCNC(=O)Nc1ncc2c(n1)CCC(C)(C)C2)C1CCCCC1
h544	0.86	C=CC(=O)N(CC(C)(C)CO)C1CCN(C(=O)Nc2cc3c(cc2C(=O)OC)OCO3)CC1
a97845	0.86	C=CC(=O)NCc1cccc(-c2cccc3c2CCC(=O)N3)c1Cl
f32695	0.86	C=CC(=O)N1CCC2(CCN2C(=O)CSc2nnc3nc(NCC)nc(NCC)n23)C1
f12441	0.86	C=CC(=O)N1CCC(N(C)c2ccnc(NC3CCC(c4ccccc4)CC3)n2)CC1
e65342	0.86	C=CC(=O)N(CC)CCCNc1nc(N(C)Cc2cccnc2)nc2c1cnn2C
e16619	0.86	C=CC(=O)N(CC)[C@H]1CC[C@H](Nc2nc(NCC(C)(F)F)c3cnn(C)c3n2)CC1
i76882	0.86	C=CC(=O)N(Cc1cnc2c(C#N)cnn2c1)CC1CC(NC(=O)OC(C)(C)C)(C(=O)OC)C1
i43601	0.86	C=CC(=O)N(C(C)C)C1CCN(c2nc(NCC3CCCN(Cc4cccs4)C3)c3c(ncn3C)n2)CC1
i59518	0.86	C=CC(=O)N(C(C)c1ccccc1)C1(CNC(=O)Nc2ncc3c(n2)CCC(C)(C)C3)CCOCC1
i36145	0.86	C=CC(=O)N(CCCNc1nc(N2CCOC(c3ccc(C)s3)C2)c2c(n1)c(C)nn2C)CCN(C)C
i55790	0.86	C=CC(=O)N1CC[C@H]2CN(c3nc(NCCCn4ccnc4C#N)c4ncn(CC)c4n3)CC[C@H]21
i43985	0.86	C=CC(=O)N(CCCNc1nc(N2CCC3(CCN(C)C3)C2)nc2c1cnn2C)CCCc1ccccc1
i24628	0.86	C=CC(=O)N(CC)C1CCCC(Nc2nc(NCCCCc3c[nH]c4ccccc34)c3c(ncn3C)n2)C1
f11974	0.86	C=CC(=O)NC1CN(C(C)c2nc(=Nc3ccccc3)nc(N)[nH]2)CC12CCOCC2
f69079	0.86	C=CC(=O)NCC1(C(C)(C)C)CCN(C(C)c2nc(=Nc3ccccc3)nc(N)[nH]2)C1
i69430	0.86	C=CC(=O)N1CCCC(Cc2cn(-c3cnccc3-c3ccc(N(C)C)cc3)nn2)(C(=O)OC)C1
a15316	0.86	C=CC(=O)NCCc1cccc(C(=O)Nc2ncc(C(N)=O)s2)c1
a62497	0.86	C=CC(=O)NCC1CCn2c(C(=O)Nc3ccsc3C)cnc2C1
a206898	0.86	C=CC(=O)NCc1ccc(-c2cncc(-c3nnn[nH]3)c2)cc1
a58324	0.86	C=CC(=O)NC(CNC(=O)Nc1ncn(C(C)(C)C)n1)C1CC1
g28968	0.86	C=CC(=O)N(C(C)c1ccccc1)C1(CNC(=O)Nc2ncn(C3CC3)n2)CCOCC1
a92960	0.86	C=CC(=O)NC1CC12CCC(Nc1ncc(Cl)s1)CC2
a15458	0.86	C=CC(=O)NC(C)(C)CN1CC=C(c2c[nH]c3ncccc23)CC1
h50332	0.86	C=CC(=O)N(C)C1(CNC(=O)Nc2nccc(Oc3ccc([N+](=O)[O-])cc3)n2)CCCCC1
g2825	0.86	C=CC(=O)NC1CN(C2CCN(c3ncnc4cc(-c5ccc(OC)cc5)sc34)CC2)C1
b132901	0.87	C=CC(=O)NCc1cccc(C(=O)Nc2ncc(CC3CCCO3)s2)c1
g53462	0.87	C=CC(=O)N(C1CCCC1)C1CCN(C(=O)Nc2nccn3ncc(C(=O)OC)c23)CC1
b19218	0.87	C=CC(=O)NCC1(N(C)c2nc(Nc3ccccc3)c3[nH]cnc3n2)CC1
a162245	0.87	C=CC(=O)N(C)CC(C)CNC(=O)Nc1ccncc1N(C)C
b124203	0.87	C=CC(=O)NC1CC(Nc2ccc3ncn(CC(=O)OC)c(=O)c3c2)C1
b47198	0.87	C=CC(=O)NC[C@H]1CCC[C@@H](c2cn(-c3n[nH]c4c3CCCN4)nn2)C1
g51070	0.87	C=CC(=O)NCCCN(C)Cc1cn(-c2[nH]nc3c2CCN(C(=O)OC(C)(C)C)C3)nn1
a210721	0.87	C=CC(=O)NC(CCNc1cncc(C(C)(C)F)c1)C1CC1
g4867	0.87	C=CC(=O)N(CCC(=O)Nc1ncc2c(n1)CCC(NC(=O)OC(C)(C)C)C2)C(C)(C)C
d15633	0.87	C=CC(=O)N1CCN(c2cccc3sc(C(=O)N=S4(=O)CC(C#N)C4)cc23)CC1
d51375	0.87	C=CC(=O)N1CCC(CN(C)c2ccnc(NC3CCC(C(C)(C)C)C3)n2)CC1
d66557	0.87	C=CC(=O)NCCC1(NCc2nc(N)nc(Nc3ccc(C)cc3)n2)CCCC1
b58827	0.87	C=CC(=O)NCc1cn(Cc2nc(N)nc(Nc3ccc(F)cc3)n2)nn1
a152227	0.87	C=CC(=O)N1CCC(Nc2cnccc2-c2ccc(F)cc2)CC1C
a130023	0.87	C=CC(=O)NCC(CN1CCC[C@H]1[C@H]1CCNC1=O)C(C)C
b54574	0.87	C=CC(=O)NCCc1ccc(-c2cc(-n3c(C)ccc3C)ccc2Cl)cc1
g37411	0.87	C=CC(=O)N(CC)[C@H]1CC[C@H](Nc2nc(NCC3CC(C)CO3)c3cnn(C)c3n2)CC1
d27126	0.87	C=CC(=O)N1CCN(c2nc(Nc3ccc4c(c3)CCN4)ncc2C(C)C)CC1
f12002	0.87	C=CC(=O)N1CCN(c2nc(-c3cnn(C)c3C(F)F)nc(N3CCOCC3)n2)CC1
h25524	0.87	C=CC(=O)N(CCCNc1nc(NC2CN(C)C3(CCC3)C2)c2ncsc2n1)CCN(C)C
h42596	0.87	C=CC(=O)N(C)CCC(C)(C)Nc1nc2c(c(N3CCn4c(cnc4C(F)F)C3)n1)COC2
e47226	0.87	C=CC(=O)NC(c1ccc(F)cc1)c1ccccc1-c1cccc2c1OCC(=O)N2
i90555	0.87	C=CC(=O)N(CCCN(C1CC1)S(=O)(=O)c1cccc(F)c1)Cc1nnc2n(C)c(=O)c3ccccc3n12
i88831	0.87	C=CC(=O)N(CC)C1(C(N)=O)CCN(c2nc(N[C@H]3C[C@@H]3c3ccn(C)n3)c3ncn(C)c3n2)CC1
i5996	0.87	C=CC(=O)N(Cc1ccccc1)C1CCC(Nc2nccc(NCc3cn[nH]c3C(F)(F)F)n2)CC1
c7929	0.87	C=CC(=O)NCC1CCn2c(C(=O)Nc3cc(C4CC4)ccc3C)cnc2C1
f39358	0.87	C=CC(=O)N(C)CCC(C)(C)Nc1nc(NCc2cccc(Cl)c2)nc2ccccc12
f67723	0.87	C=CC(=O)N(CCCNc1nccc(N[C@H]2C[C@H](Sc3ccccc3)C2)n1)C(C)(C)C
f25913	0.87	C=CC(=O)N(Cc1cnc2c(C#N)cnn2c1)CC(O)C1CN(C(=O)OC(C)(C)C)C1
f62352	0.87	C=CC(=O)NC(c1ccc(F)cc1)c1ccccc1-c1cccc(N2CCNC2=O)c1
f7034	0.87	C=CC(=O)N(CC)C1CCCC(Nc2nccc(N(C)CCc3ccc(F)cc3)n2)C1
e50676	0.87	C=CC(=O)N(C)CCC(C)(C)Nc1nc(N2C[C@@H]3C[C@H]2CS3)nc2ncn(CC)c12
e6870	0.87	C=CC(=O)N(Cc1nnc2n(CC)c(=O)c3ccccc3n12)C(C)C1(O)CCNC1
e23909	0.87	C=CC(=O)NCC1CC12CCN(Cc1nc(N)nc(Nc3ccc(C)cc3)n1)CC2
e62693	0.87	C=CC(=O)N(CCCNc1nc(NCC=C(C)C)c2c(ncn2CC)n1)C(C)(C)C
f45008	0.87	C=CC(=O)N(CCCNC(=O)Nc1cc2c(cc1C(=O)OC)OCO2)C1CCCCC1
h40228	0.87	C=CC(=O)N(CCCNc1nc(NC(CC)c2nc(C)cs2)c2c(ncn2CC)n1)C(C)(C)C
h8996	0.87	C=CC(=O)N(C)CCC(C)(C)Nc1nc(NCCc2ccnc(C)c2)c2ncn(CC)c2n1
h51834	0.87	C=CC(=O)N1CCCC1CCNc1nc(NCC2CCCCN2S(C)(=O)=O)c2c(ncn2C)n1
i71276	0.87	C=CC(=O)N(C1CC1)C1CCN(c2nc(N3CCCC(c4n[nH]c(C5CC5)n4)C3)nc3ncn(C)c23)CC1
f42513	0.87	C=CC(=O)N(C1CC1)C1CC(Nc2nc(N(C)Cc3nncs3)c3cnn(C)c3n2)C1
c78034	0.87	C=CC(=O)N(C1CC1)C1CN(C(=O)Nc2nccc(-c3ccc(Br)cc3)n2)C1
c43182	0.87	C=CC(=O)N(C)CCC(C)(C)Nc1nc(NC(C)C)nc(-c2ccccc2)n1
i72543	0.87	C=CC(=O)NCCC12CCC1CN(C(=O)C(=O)Nc1cc(S(=O)(=O)N3CCCCC3)ccc1C)C2
i1655	0.87	C=CC(=O)N1[C@H](C)COC[C@@]1(CO)CNC(=O)Nc1ncc2c(n1)CCN(C(=O)OC(C)(C)C)C2
i61071	0.87	C=CC(=O)N(C)C1CCN(c2nc(NC3CCN(S(=O)(=O)N(C)C)C3)c3ncn(C)c3n2)CC1
i81370	0.87	C=CC(=O)N(CC)[C@H]1CC[C@H](Nc2nc(NCC3(C(=O)N(C)C)CCCC3)c3ncn(CC)c3n2)CC1
e70966	0.87	C=CC(=O)N1CCC([C@@H]2NC(=O)CC[C@H]2NC(=O)Nc2cc(C(C)(C)C)on2)CC1
i44368	0.87	C=CC(=O)N(C)CCC(C)(C)Nc1nc(N[C@H]2CC[C@@H](Oc3ccccc3)CC2)c2ncsc2n1
i69925	0.87	C=CC(=O)N(CC)C1CCCC(Nc2nc(N3CC=C(c4ccc(OC)cc4)C3)c3c(ncn3C)n2)C1
i24121	0.87	C=CC(=O)N(Cc1cn(Cc2csc3cncn23)nn1)C(CCc1ccccc1)c1cccc(F)c1
c80572	0.87	C=CC(=O)N[C@@H]1CCC[C@H](CNc2cc(-c3ccccc3)nc3ncnn23)C1
d2054	0.87	C=CC(=O)N(CC)C1CCCC(Nc2nccc(NCc3nccc(N)n3)n2)C1
g5267	0.88	C=CC(=O)N(CC)C1CCCC(Nc2nccc(NCCc3ccc(C4CC4)cc3)n2)C1
g2993	0.88	C=CC(=O)N1C(C)CC(NC(=O)Nc2ncc3c(n2)CN(C(=O)OC(C)(C)C)C3)CC1C
e2429	0.88	C=CC(=O)N(CCC(=O)c1cnc2ncccn12)Cc1ccc(N(CC)CC)cc1
e8621	0.88	C=CC(=O)N(CC)CCCNc1nc(NCCc2nc(C)cs2)c2cnn(C)c2n1
e15348	0.88	C=CC(=O)N1CCC([C@@H]2NC(=O)CC[C@H]2NC(=O)Nc2ccc(C(C)=O)cn2)CC1
f3954	0.88	C=CC(=O)N(CCCNc1nccc(N(C)Cc2cccc(Cl)n2)n1)C1CCCCC1
d13804	0.88	C=CC(=O)N1CCC(Nc2ccc3c(c2)ncn3CCc2ccc(Cl)cc2)CC1
f51740	0.88	C=CC(=O)N1CCCC1CCNc1nc(N[C@@H]2[C@H]3CCC(F)(F)[C@H]32)c2c(ncn2C)n1
g43785	0.88	C=CC(=O)N(CC)CCCNc1nc(N[C@H](C)c2ccc(C)c(N)c2)c2cnn(C)c2n1
g37450	0.88	C=CC(=O)N(C)C1CCN(c2nc(NCCC3CC(C)(C)CO3)c3ncn(C)c3n2)CC1
i92937	0.88	C=CC(=O)NC(C(=O)OC)C1CCC(Nc2nc(-c3ccc(C)cc3)c3c4c(sc3n2)CCC4)CC1
i10435	0.88	C=CC(=O)N[C@@H]1CCN(c2nc(C(=O)N(C)Cc3ccc(OC(F)(F)F)c(Cl)c3)nc(C)c2C)C1
i96138	0.88	C=CC(=O)N(C1CC1)C(CCNc1nc(N[C@H]2C[C@@H](N3CCCC3)C2)c2c(ncn2CC)n1)C(F)(F)F
i13411	0.88	C=CC(=O)N(Cc1cc(=O)oc2cc3c(cc12)CCC3)C1CCN(S(=O)(=O)c2cn(C)cn2)CC1
i30465	0.88	C=CC(=O)N1CCC(Nc2nc3c(c(N4CCC(=Cc5ccccc5)CC4)n2)COC3)(C(F)(F)F)CC1
i4841	0.88	C=CC(=O)N(CCCNc1nc(NC2CCC3(CC2)COC(C)(C)C3)nc2ccsc12)CCOC
f43140	0.88	C=CC(=O)N1CCc2c(sc3ncn(CCN4C(=O)c5ccccc5C4=O)c(=O)c23)C1
i22413	0.88	C=CC(=O)N(C)CCC(C)(C)Nc1nc2c(c(N3CCN(Cc4nccn4C)CC3)n1)COCC2
a173568	0.88	C=CC(=O)N1CC(N(C)Cc2nc(N)nc(Nc3ccccc3)n2)C1
d40658	0.88	C=CC(=O)N(C)C1CCN(c2nc(N[C@@H]3C[C@H]3CCC)c3ncn(C)c3n2)CC1
d20912	0.88	C=CC(=O)NC1CCN(C(=O)c2n[nH]c(=O)c3ccccc23)c2ccc(Cl)cc21
a212115	0.88	C=CC(=O)N(CCC(=O)N1CC(=O)Nc2cccc(Br)c21)C(C)(C)C
h44273	0.88	C=CC(=O)N(C)CCC(C)(C)Nc1nc(N2CCC(N(C)CCCO)CC2)c2c(ncn2C)n1
h51886	0.88	C=CC(=O)NC1(c2cccc(NC(=O)C(=O)N3CC(COc4ccccc4)C3)c2)CCOCC1
b34938	0.88	C=CC(=O)N(C)CCC(C)(C)Nc1nccc(NCc2n[nH]c(=O)n2C)n1
b76466	0.88	C=CC(=O)N[C@@H]1CCC[C@H]1Nc1nc(Nc2ccccc2)c2[nH]cnc2n1
d64504	0.88	C=CC(=O)N(CC)[C@H]1CC[C@H](Nc2nccc(NCC3CCCC(C)O3)n2)CC1
b20265	0.88	C=CC(=O)N1C[C@H]2CN(Cc3nc(N)nc(Nc4ccccc4)n3)C[C@H]2C1
b36920	0.88	C=CC(=O)NCC1CN(c2nc3c(cc2C#N)CCC(C)(C)C3)CC1C
b95352	0.88	C=CC(=O)NCCCCC(C)Nc1nccc(OCc2ccccc2)n1
b28779	0.88	C=CC(=O)N[C@H]1[C@@H]2CN(Cc3nc(N)nc(Nc4ccc(F)cc4)n3)C[C@@H]21
b59010	0.88	C=CC(=O)N1CCC(C2CCCCC2C(=O)Nc2ncc(C(N)=O)s2)CC1
f49737	0.88	C=CC(=O)N1CCC2(CC1)CN(C(C)c1nc(=Nc3ccccc3)nc(N)[nH]1)CCO2
f50050	0.88	C=CC(=O)N(CCCNc1nc(N[C@@H]2CC=CC[C@H]2C)c2c(ncn2C)n1)CCOC
f15348	0.88	C=CC(=O)N(CC)C1CCCC(Nc2nccc(NCc3cccc4[nH]ccc34)n2)C1
b6718	0.88	C=CC(=O)N(CC)C1CCCC(Nc2nccc(NCC3(CC)CC3)n2)C1
d27799	0.88	C=CC(=O)NC1CN(Cc2nc(N)nc(Nc3ccccc3C)n2)C(C)(CC)C1
d24765	0.88	C=CC(=O)NC(C)C1CCCCN1C(=O)Nc1cc2c(cc1C(=O)OC)OCO2
h36768	0.88	C=CC(=O)N1CCC(CN(C)c2ccnc(NCC3(c4cccc(Cl)c4)CCOCC3)n2)CC1
a16676	0.88	C=CC(=O)NC1(CCNc2cncc(Cl)n2)CCC(F)(F)CC1
d22990	0.88	C=CC(=O)N1CC[C@H]2CN(c3nc(N)nc(NC4CCC(=O)N(C)C4)n3)CC[C@H]21
d14645	0.88	C=CC(=O)N(CCCO)CCCNc1nccc(N2Cc3cc(O)nnc3C2)n1
c28818	0.88	C=CC(=O)N(CC)CCCNc1nc(NC(CC)CC#N)c2cnn(C)c2n1
h59129	0.88	C=CC(=O)N[C@@H]1CCN(c2nc(C(=O)NNC(=O)Nc3ccc(C)cc3Cl)nc(C)c2C)C1
h73792	0.88	C=CC(=O)N(CCCCNc1nc(NC2CCCC(SC)C2)c2ncn(C)c2n1)CC(F)(F)F
d328	0.88	C=CC(=O)N(CCCNc1nccc(N(C)Cc2cscn2)n1)C1CCCCC1
h38162	0.88	C=CC(=O)N[C@H](CCC(=O)NS(=O)(=O)c1c[nH]c(=O)c2ccc(Br)cc12)Cc1ccccc1
h27148	0.88	C=CC(=O)N(CCN1CCN(c2nc(NCC3CN(C)C3)c3ncn(CC)c3n2)CC1)C(C)C
h74370	0.88	C=CC(=O)N(C1CC1)C1CCN(c2nc(NC3CCc4ncsc4C3)nc3ncn(C)c23)CC1
h67447	0.88	C=CC(=O)N(CC(=O)Nc1cc(S(=O)(=O)N(CC)CC)ccc1Cl)[C@H]1CCC[C@H]1CN=[N+]=[N-]
d29420	0.89	C=CC(=O)NC1CC(CCSc2ncnc3cc(-c4ccc(OC)cc4)sc23)C1
d35536	0.89	C=CC(=O)N1CCN(Cc2nc(N)nc(Nc3ccc(C)cc3)n2)C(C2CC2)C1
d52028	0.89	C=CC(=O)N1C[C@@H]2C[C@@H]2[C@H]1C(=O)Nc1ccc2ncn(CC(=O)OC)c(=O)c2c1
d41533	0.89	C=CC(=O)N(CC)[C@H]1CC[C@H](Nc2nccc(N3CCCC(OCC)C3)n2)CC1
c76699	0.89	C=CC(=O)NCCCCC(=O)Nc1c(-c2ccc(F)cc2)nc2ncccn12
g43938	0.89	C=CC(=O)N(C)CCC(C)(C)Nc1nc(NCc2nn(CC)nc2C)c2ncn(C)c2n1
c78863	0.89	C=CCC1(CN2CC=C(c3c[nH]c4ncccc34)CC2)CCCN1C(=O)C=C
g52716	0.89	C=CC(=O)NCc1ccn2ncc(C(=O)Nc3c(C)nn(Cc4ccccc4)c3C)c2c1
g39543	0.89	C=CC(=O)N(C)CCC(C)(C)Nc1nc(NCCc2ccsc2Cl)c2cccc(F)c2n1
g9467	0.89	C=CC(=O)N1CCN(c2cccc3sc(C(=O)N(CCO)C4CCN(C)CC4)cc23)CC1
g53826	0.89	C=CC(=O)N(CCCO)CCCNc1nc(N2Cc3nccc(Cl)c3C2)c2ccsc2n1
g7656	0.89	C=CC(=O)NC[C@H]1C[C@@H]2CC[C@H]1N2C(=O)CSc1nnc2nc(NCC)nc(NCC)n12
g15705	0.89	C=CC(=O)N(C1CCC2(CC1)C(=O)Nc1ncc(Br)cc12)C(Cc1nccn1C)C(C)C
g31032	0.89	C=CC(=O)N(Cc1ccccc1)C(CNC(=O)Nc1ncn(CC(=O)NC)n1)C(F)(F)F
c49030	0.89	C=CC(=O)NCc1ccc(CNc2ccnc3cc(OC)cc(OC)c23)cc1
i40110	0.89	C=CC(=O)N1CCN(c2cccc3sc(C(=O)Nc4ccc(NCC5CCCO5)c(F)c4)cc23)CC1
f65955	0.89	C=CC(=O)N1CC(C)C(Nc2nc(NC3CCS(=O)CC3)nc3ncn(C)c23)C(C)C1
e65903	0.89	C=CC(=O)NC(C(=O)Nc1cc(OC2CCN(C)CC2)cc(C(F)(F)F)c1)C(C)C
a13748	0.89	C=CC(=O)NCCCNc1cc(C)c(C#N)c2nc3ccccc3n12
a182836	0.89	C=CC(=O)NCC12CCCC(CN1c1cn[nH]c(=O)c1Cl)C2
a121527	0.89	C=CC(=O)N(Cc1c(C)nc2ccccn12)C1CC(C)CCC1C
a132127	0.89	C=CC(=O)NC[C@H]1CC[C@H](C(=O)NNc2cn[nH]c(=O)c2Br)CC1
a203423	0.89	C=CC(=O)N(C)C(C)(C)CN(C)Cc1c(C)[nH]c(C(=O)OCC)c1C
a196548	0.89	C=CC(=O)NCCC1(C)CCN(c2nc3c(cc2C#N)COCC3)C1
a84048	0.89	C=CC(=O)NCc1nc(-c2cncc(S(C)(=O)=O)c2)n[nH]1
a211597	0.89	C=CC(=O)NC1CCN(c2ccnc(-c3cncc(C(F)F)c3)n2)C1
a26822	0.89	C=CC(=O)N1CCC(O)(Cc2cn(-c3cnn(C)c3I)nn2)CC1
i75142	0.89	C=CC(=O)N1CCC(Nc2nc(NCc3ccc(C)cc3SC)c3cnn(C)c3n2)(C(F)(F)F)CC1
i53972	0.89	C=CC(=O)N1CCC(Nc2nc(NCCNS(=O)(=O)NC(C)C)c3sccc3n2)(C(F)(F)F)CC1
b124758	0.89	C=CC(=O)NC(C)(CO)Cc1ccc(-c2ccc3c(c2)ncn3C)cc1
b50354	0.89	C=CC(=O)N(Cc1ncc(Br)c2ccccc12)C1CC(C)N(C)CC1C
b9268	0.89	C=CC(=O)N(CC)C1CCCC(Nc2nccc(N3CCC(=C)CC3)n2)C1
i82188	0.89	C=CC(=O)N(C(C)c1ccccc1)C(C)(C)CNC(=O)Nc1ncc2c(n1)CCC(NC(=O)OC(C)(C)C)C2
i94140	0.89	C=CC(=O)N(C1CC1)C1CC(Nc2nc3c(c(NCc4ccc(-c5ccn[nH]5)cc4)n2)COC3)C1
e34602	0.89	C=CC(=O)N[C@H]1CCC[C@@H](c2cn(-c3ccc(Oc4ccccc4)c(Cl)c3)nn2)C1
f65203	0.89	C=CC(=O)N(CC)C1CCCC(Nc2nc(N)nc(NC3CN(CC(F)(F)F)C3)n2)C1
e12628	0.89	C=CC(=O)N(C1CC1)C1CC(Nc2nc(NC(CC)CC#N)c3cnn(C)c3n2)C1
h27346	0.89	C=CC(=O)N(CC)C1CCCC(Nc2nc(N)nc(N3CCC4(CC3)C(=O)NCCN4C)n2)C1
f59409	0.89	C=CC(=O)NCc1ccc(-c2cn(-c3ccc(Oc4ccccc4)c(Br)c3)nn2)cc1
h38897	0.89	C=CC(=O)N(C)CCC(C)(C)Nc1nc(NCCc2ccnn2C)nc(-c2ccccc2)n1
h69950	0.89	C=CC(=O)N(C)C1CCN(c2nc3c(c(N4CCC(=Cc5ccccc5)CC4)n2)COC3)CC1
h55705	0.89	C=CC(=O)N1CCN(c2nc(-c3cnc(N)c(OC(F)F)c3)nc(N3CCOCC3)n2)CC1
h34812	0.89	C=CC(=O)N(Cc1ccccc1)C1CCC(Nc2nccc(NCc3csc(NC)n3)n2)CC1
h30316	0.89	C=CC(=O)N1C2=C(C(=O)CCC2)C(C(=O)NCC2(C)CC(NC(=O)OC(C)(C)C)C2)CC1C
e20343	0.89	C=CC(=O)N1CCN(c2nc(-c3cnccc3C#N)nc(N3CCOCC3)n2)CC1
f788	0.89	C=CC(=O)N(CC)C1CCN(C(=O)CSc2nnc3nc(NCC)nc(NCC)n23)C1
i79139	0.89	C=CC(=O)N(C1CC1)C1CCN(c2nc(NCCCN3CCCC3=O)c3ncn(C(C)C)c3n2)CC1
h72184	0.89	C=CC(=O)N1C(C)CC(NC(=O)Nc2ncc3c(n2)CCN(Cc2ccccc2)C3)CC1C
i34341	0.89	C=CC(=O)N(C)CCC(C)(C)Nc1nc(NCC2CCC(CC(F)(F)F)CC2)c2c(ncn2CC)n1
i70448	0.89	C=CC(=O)N(C)CCC(C)(C)Nc1nc(N2CCC(C)(CNC(=O)OC(C)(C)C)C2)c2cnn(C)c2n1
i22467	0.89	C=CC(=O)N(C(C)C)C1CCCN(c2nc(N[C@H]3C[C@H]4CC[C@@H](C3)[C@H]4O)c3ncn(C)c3n2)CC1
i67329	0.89	C=CC(=O)N1CCCC1CCNc1nc(NCC(CC2CCCCC2)OC)c2c(ncn2C)n1
e6318	0.89	C=CC(=O)NC(c1ccc(F)cc1)c1ccccc1-c1cccc(C(=O)OC)c1C
e20323	0.89	C=CC(=O)N1CCN(S(=O)(=O)c2ccc(-c3ccnc4cc(Cl)ccc34)cc2)CC1
i16154	0.89	C=CC(=O)N1CCC(O)(C2CCN(c3ncnc4cc(-c5ccc(OC)cc5)sc34)CC2)CC1
f4238	0.89	C=CC(=O)N(CC)CCCNc1nc(N2CCC(F)(CF)CC2)c2c(ncn2CC)n1
d17285	0.9	C=CC(=O)N1CCN(C(C)C(=O)NS(=O)(=O)c2cc(C(N)=O)ccc2OC)CC1
i34372	0.9	C=CC(=O)N(C)C1CCN(c2nc(NCCCS(=O)(=O)N3CCCC3)c3ncn(C(C)C)c3n2)CC1
a119917	0.9	C=CC(=O)N1CCCC1CCCNC(=O)Nc1ncn(C(C)(C)C)n1
d40294	0.9	C=CC(=O)N1CCC(Cc2cn(-c3ccc(Oc4ccccc4)c(Br)c3)nn2)C1
h3247	0.9	C=CC(=O)N1CCC(Nc2nc(N)nc(NC3CCC(c4ccccc4)CC3)n2)CC12CCC2
h58745	0.9	C=CC(=O)N(CCNC(=O)Nc1ncc2c(n1)CCC(C)(C)C2)C1C2CC3CC(C2)CC1C3
h8319	0.9	C=CC(=O)N(C1CC1)C1CC(Nc2nc(N3CCC(CC)(CO)CC3)c3c(ncn3C)n2)C1
h4443	0.9	C=CC(=O)N(C)CCOCc1cn(CC2=C(C(=O)OC)C(c3ccccc3)NC(=O)N2C)nn1
h68092	0.9	C=CC(=O)N(CC(F)(F)F)C1CC(Nc2nc(N3CCN(C)CC3)c3c(ncn3CC)n2)C1
h32776	0.9	C=CC(=O)N(C)CCC(C)(C)Nc1nc(NCc2nc(C3CC3)n[nH]2)c2c(ncn2CC)n1
h35076	0.9	C=CC(=O)N(C)Cc1cccc(NC(=O)C(=O)N(C)Cc2ccc(Oc3ccccc3)cc2)c1
h71378	0.9	C=CC(=O)N(C1CCC1)C1CCN(c2nc(NC3CCCN(C)C3)c3ncn(C)c3n2)CC1
h4342	0.9	C=CC(=O)N(CCCNS(=O)(=O)c1ccc(C)cc1)Cc1cc(=O)oc2cc3c(cc12)CCC3
h53346	0.9	C=CC(=O)N(CC(C)(C)CO)C1CCN(c2nc(NCC=C(C)C)c3ncn(CC)c3n2)CC1
e36395	0.9	C=CC(=O)N(C)C1CCCN(CCC(=O)Nc2cc(S(=O)(=O)N(C)C)ccc2O)C1
e1301	0.9	C=CC(=O)N[C@@H]1CCN(C(=O)C(=O)N2CCN3c4ncc(Br)cc4NC(=O)C3C2)C1
e20558	0.9	C=CC(=O)N(C)C1CCN(c2nc(NCCSCCCO)c3ncn(C)c3n2)CC1
e32670	0.9	C=CC(=O)N(CC)C1CCCC(Nc2nccc(NCc3c(F)cccc3Br)n2)C1
h108	0.9	C=CC(=O)N1CCC(Nc2nc3c(c(NCCCSc4nccs4)n2)COC3)(C(N)=O)CC1
d52386	0.9	C=CC(=O)N1CC[C@H](NCc2nc(N)nc(Nc3ccc(C)cc3)n2)[C@H]1C(C)C
f2522	0.9	C=CC(=O)NC(Cc1ccccc1)C(=O)Nc1cccc(-c2[nH]nc3c2COCC3)c1
f40760	0.9	C=CC(=O)N(Cc1cccc(NC(=O)CC(C)C)c1)Cc1cnc2c(C#N)cnn2c1
f6706	0.9	C=CC(=O)N(C1CC1)C1CC(Nc2nc(NCc3cscn3)c3c(ncn3CC)n2)C1
c57572	0.9	C=CC(=O)NCC#Cc1ccc(C(=O)Nc2cc3c(cc2SC)OCO3)cc1
c77581	0.9	C=CC(=O)NCCN1CCN(CC(=O)Nc2nc3ccc(OC)cc3s2)CC1
c7394	0.9	C=CC(=O)NCc1ccnc(C(=O)Nc2ncc(CCc3ccccc3)s2)c1
c68456	0.9	C=CC(=O)N(CC)[C@H]1CC[C@H](Nc2nccc(NCC3(C)CC3(C)C)n2)CC1
c17821	0.9	C=CC(=O)N(C)Cc1cccc(NC(=O)C(=O)N2CCC(C)(C(=O)NC)C2)c1
f23455	0.9	C=CC(=O)N(C)C(C)(C)CNC(=O)Nc1ncc2c(n1)CCN(Cc1ccccc1)C2
c34785	0.9	C=CC(=O)NC(c1ccc(F)cc1)c1ccccc1-c1cn(CCC)nc1C
c10811	0.9	C=CC(=O)NCCc1ccc(CNC(=O)Nc2cc(CCOC)ccn2)cc1
f20535	0.9	C=CC(=O)N(CC)[C@H]1CC[C@H](Nc2nccc(N3CCN(CCOC)C(=O)C3)n2)CC1
f27939	0.9	C=CC(=O)N(CC)CCCNc1nc(NCc2ccncc2C)c2c(ncn2CC)n1
f4910	0.9	C=CC(=O)N1CCC(CN(C)c2ccnc(NC3CCCC(C(C)(C)C)CC3)n2)CC1
f28742	0.9	C=CC(=O)N(C)CCC(C)(C)Nc1nc(NC2CCC(C3CC3)CC2)c2ncsc2n1
f17746	0.9	C=CC(=O)N1CCC(Nc2nc(N)nc(NCCN(CC)CCC)n2)(C(F)(F)F)CC1
c32371	0.9	C=CC(=O)NC1CCC(N(C)c2ncnc3scc(-c4ccccc4)c23)CC1
e5046	0.9	C=CC(=O)N(C)C1(C(N)=O)CCN(c2nc(NCC(Cl)Cl)c3cnn(C)c3n2)CC1
e8052	0.9	C=CC(=O)N(CCCNC(=O)Nc1ncn(CC(F)(F)F)n1)[C@H](C(=O)OC)C(C)C
b36352	0.9	C=CC(=O)N(CCCCNS(C)(=O)=O)Cc1cc(Cl)cc([N+](=O)[O-])c1O
i78294	0.9	C=CC(=O)N(CCc1c[nH]c2nccc(C)c12)C1CCC(NC(=O)COc2ccc(Cl)cc2)CC1
i43441	0.9	C=CC(=O)N(CC)C1CCCC(Nc2nc(NCC3(c4ccc(F)cc4)CCOCC3)c3[nH]ccc3n2)C1
g50108	0.9	C=CC(=O)N(C(C)c1ccccc1)C1(CNC(=O)Nc2nccc(C3CC3)n2)CCCC1
g48970	0.9	C=CC(=O)NC(Cc1cn(Cc2cc3cc(OC)ccc3[nH]c2=O)nn1)c1ccccc1
g53927	0.9	C=CC(=O)N[C@H]1CS(=O)(=O)[C@@H]2CN(c3ncnc4cc(-c5ccc(OC)cc5)sc34)C[C@H]12
g34389	0.9	C=CC(=O)NCCCCCN1CCN(Cc2nc(N)nc(Nc3ccc(F)cc3)n2)CC1
b40901	0.9	C=CC(=O)N(C)CCC(C)(C)Nc1nc(NC(C)C)c2c(F)cccc2n1
g57343	0.9	C=CC(=O)N(C(C)C)C1CCN(c2nc(NC3CCC(SC)CC3)c3[nH]ccc3n2)CC1
g10265	0.9	C=CC(=O)N(CC)CCCNc1nc(NC2CCCC(C(C)C)C2)c2ncn(CC)c2n1
g34338	0.9	C=CC(=O)N1C(C)CC(Nc2nc(NCC34CCN(CC3)C4)c3c(ncn3C)n2)CC1C
g18854	0.9	C=CC(=O)NCCCN(CC)C(=O)C(=O)Nc1ccnn1Cc1cccc(OC)c1OC
g1362	0.9	C=CC(=O)N(CC)CCCNc1nc(NCCc2ccc(F)cc2F)c2c(ncn2C)n1
g13624	0.9	C=CC(=O)N(C)CCC(C)(C)Nc1nc(NCCc2ccccc2C)c2ccccc2n1
d36881	0.9	C=CC(=O)N1CC2(NCc3nc(N)nc(Nc4ccc(C)cc4)n3)CCC1CC2
g52099	0.9	C=CC(=O)N(CCCNc1nc(NC(C)CC2CCCO2)c2c(ncn2C)n1)C(C)(C)C
i24109	0.9	C=CC(=O)N(C)CCC(C)(C)Nc1nc(N[C@H]2C[C@@H](COc3ccccc3)C2)c2c(F)cccc2n1
i14231	0.9	C=CC(=O)N1CC[C@H]2CN(c3nc(NC[C@@H]4[C@H]5CN(C(=O)OC(C)(C)C)C[C@@H]45)c4ncn(C(C)C)c4n3)CC[C@H]21
i2303	0.9	C=CC(=O)N(C)C1CCN(c2nc3c(c(N(C)CCC(NC(C)=O)C(C)(C)C)n2)COC3)CC1
b8693	0.9	C=CC(=O)N(C[C@H]1C[C@@H](OC)CN1c1cncc(C)n1)C(CCC)CCC
b140058	0.9	C=CC(=O)NC(C(=O)N1CCC(n2cnc3c(N)ncnc32)C1)C(C)C
b78433	0.9	C=CC(=O)N1CCC(Nc2ccc3ncc(Br)n3c2)CC1c1ccccc1
a102843	0.9	C=CC(=O)N1CCC(c2ccccc2C(=O)Nn2cc(Br)cn2)CC1
i55141	0.9	C=CC(=O)N(C)CCC(C)(C)Nc1nc(NC2CC2CNC(=O)OC(C)(C)C)c2ncsc2n1
a30785	0.9	C=CC(=O)N1C[C@H]2C(Nc3cncc(C)c3)CC[C@H]2[C@@H]1C(=O)OCC
b42872	0.9	C=CC(=O)NC1CCC(CC(=O)N(C)Cc2cnc3ccccn23)CC1
a114114	0.9	C=CC(=O)N(CC)C(C)(C)C(=O)Nc1cc(C(=O)O)cc(Br)c1C
a98618	0.9	C=CC(=O)N1CCc2c(C(=O)Nc3ncc(CCO)s3)csc2C1
a20078	0.9	C=CC(=O)NC1CC=C(c2ccnc(C(N)=O)c2Br)C1
a171376	0.9	C=CC(=O)N1CC(Nc2cncc(N(C)C)c2)CC2(CCOCC2)C1
i47896	0.9	C=CC(=O)N1CCC(Nc2nc3c(c(N4CCC(C(=O)NCC)CC4)n2)COC3)(C(F)(F)F)CC1
i34349	0.9	C=CC(=O)N(CCCNc1nc(N2CCCC3(CCC(O)C3)C2)c2c(ncn2CC)n1)CCN(C)C
i92397	0.9	C=CC(=O)NC1CCC(N2CCN(c3ncnc4cc(OCc5ccccc5)c(OC)cc34)CC2)C1
a188985	0.9	C=CC(=O)NC(C)(C)CN1CCC(c2n[nH]c(=O)n2C)CC1
d10586	0.91	C=CC(=O)N(CC)C1CCCC(Nc2nccc(N(C)CCC3CN(C)C3)n2)C1
d33298	0.91	C=CC(=O)NCCOc1cccc(NC(=O)C(=O)N(C)Cc2cn(CC)nn2)c1
f23880	0.91	C=CC(=O)N(CCCO)CCCNc1nc(NC2CCS(=O)(=O)C2)nc2c1cnn2C
f33031	0.91	C=CC(=O)N(CC)Cc1cccc(NC(=O)C(=O)N2CCC3(CC2)CNC(=O)C3O)c1
d45387	0.91	C=CC(=O)N1CC(CCO)(CNCc2c(-c3ccccc3)nc3ncccn23)C1
i31959	0.91	C=CC(=O)N(C)Cc1cnn(Cc2cn(-c3n[nH]c4c3CN(C(=O)OC(C)(C)C)C4(C)C)nn2)c1
d2565	0.91	C=CC(=O)N1CC=C(CNc2ncnc3cc(-c4ccc(OC)cc4)sc23)CC1
e27288	0.91	C=CC(=O)N1CCN(c2cccc3sc(-c4cnc(N)c(C(=O)OC)c4)cc23)CC1
d28484	0.91	C=CC(=O)N1CC(CNc2ncnc3cc(-c4ccc(OC)cc4)sc23)C1(C)C
e32467	0.91	C=CC(=O)NC1(CC)CCCN(c2ncnc3cc(-c4ccc(OC)cc4)sc23)C1
e62042	0.91	C=CC(=O)N(Cc1ccccc1)Cc1ccc(-c2cnc(N)c(OC(F)F)c2)cc1
e43282	0.91	C=CC(=O)N1CCC2CCC(Nc3cc(C)c(C#N)c4nc5ccccc5n34)C1C2
h58621	0.91	C=CC(=O)N(C)CCC(C)(C)Nc1nc(N2CCC(OCC(N)=O)CC2)c2cnn(C)c2n1
h7195	0.91	C=CC(=O)N(C)CCC(C)(C)Nc1nc(N[C@H](C)c2ccc(OC)c(C)c2)c2cnn(C)c2n1
h22771	0.91	C=CC(=O)N[C@@H]1CCN(c2nc(C(=O)Nc3ccnn3Cc3ccccc3Br)nc(C)c2C)C1
h49033	0.91	C=CC(=O)N(C)CCC(C)(C)Nc1nc2c(c(NCCN3CC[C@@H](N(C)C)C3)n1)COCC2
h70269	0.91	C=CCCC1(CNc2nc(N3CCC(N(C)C(=O)C=C)CC3)nc3c2ncn3CC)CCCC1
h58855	0.91	C=CC(=O)N(C)CCC(C)(C)Nc1nc(NCCCc2ccc(F)cc2)c2cnn(C)c2n1
b69022	0.91	C=CC(=O)N(CC)CCCNc1nc(NCC(=C)C)c2c(ncn2C)n1
c24533	0.91	C=CC(=O)N1CCN(CCCNC(=O)Nc2ccc(Br)cc2C(=O)OC)CC1
c40939	0.91	C=CC(=O)N1CCC1(C)CCNc1ncnc2cc(-c3ccc(Cl)cc3)sc12
c10969	0.91	C=CC(=O)N(CCOC)CCc1cn(-c2cnccc2-c2cccnc2)nn1
c5098	0.91	C=CC(=O)NCc1ccnc(C(=O)Nc2cncc(Br)c2CC(=O)OCC)c1
c73659	0.91	C=CC(=O)N(CC)[C@H]1CC[C@H](Nc2nccc(N3CCSC(CC)C3)n2)CC1
c68885	0.91	C=CC(=O)N(Cc1nc(C(F)(F)F)n2c1CCCC2)[C@@]12C[C@H]3CC[C@H](N3)[C@@H]1C2
c63826	0.91	C=CC(=O)N1CCC(Oc2cccc(C(=O)Nc3ncc(C(C)(C)O)s3)c2)C1
c74935	0.91	C=CC(=O)N[C@H]1[C@@H]2CN(C(=O)C(=O)N3Cc4[nH]ncc4C(C(=O)OC)C3)C[C@@H]21
c80213	0.91	C=CC(=O)NCCOc1cccc(NC(=O)C(=O)N2CC3CC2C(F)(F)C3)c1
i24667	0.91	C=CC(=O)N(CC)[C@H]1CC[C@H](Nc2nc(NCC3CC34CCOc3ccccc34)c3cnn(C)c3n2)CC1
i95330	0.91	C=CC(=O)N(C(C)C)C1CCCN(c2nc(NC3CCC(F)(F)CC3)c3ncn(C(C)C)c3n2)CC1
i58276	0.91	C=CC(=O)N1CCC(Nc2nc3c(c(N4CCn5ncc(CN(C)C)c5C4)n2)COC3)(C(N)=O)CC1
c33575	0.91	C=CC(=O)NC(c1ccc(F)cc1)c1ccccc1-c1ccc(CO)c(Cl)c1
b47136	0.91	C=CC(=O)N(C)C(C)c1cn(-c2cnccc2-c2ccc(F)cc2)nn1
e12573	0.91	C=CC(=O)N(C)CCC1CCN(C(C)c2nc(=Nc3ccccc3)nc(N)[nH]2)CC1
b113166	0.91	C=CC(=O)N1CCc2[nH]c(C(=O)N3CCCC3CC(=O)OCC)cc2C1
g62936	0.91	C=CC(=O)N(C1CC1)C1CC(Nc2nc(NCc3csc(Br)c3)c3c(ncn3CC)n2)C1
b3614	0.91	C=CC(=O)N(CC)CCCNc1nc(NC(C)C(C)F)c2cnn(C)c2n1
g11284	0.91	C=CC(=O)N(C(C)CCc1ccc(I)cc1)C(C)C(=O)Nc1cc([N+](=O)[O-])ccc1OC
g7082	0.91	C=CC(=O)N(C(C)c1cccc(F)c1)[C@@H]1CCN(c2nc(C(=O)N(C)C)nc(C)c2C)C1
g32221	0.91	C=CC(=O)N(CC)[C@H]1CC[C@H](Nc2nc(N)nc(N3CCOC(C(=O)N(C)C)C3)n2)CC1
g43723	0.91	C=CC(=O)N(CC)[C@H]1CC[C@H](Nc2nccc(N3CCn4nc5c(c4C3)CCC5)n2)CC1
g25995	0.91	C=CC(=O)N(CC)[C@H]1CC[C@H](Nc2cc(N3CC(CC(N)=O)OC(C)(C)C3)ncn2)CC1
a196786	0.91	C=CC(=O)NC12CC(Nc3cncc(SCc4ccccc4)n3)(C1)C2
a172344	0.91	C=CC(=O)NCC(C)(C)NCc1nc(N)nc(Nc2ccccc2)n1
a23609	0.91	C=CC(=O)N1CCC(Nc2cccc3c2OCC(=O)N3)CC1C
a76190	0.91	C=CC(=O)N(C)Cc1cc(-c2ccn3c(C(=O)OC)cnc3c2)cs1
a189539	0.91	C=CC(=O)NCc1ccc(C(=O)Nc2cn(CC)cn2)s1
a35975	0.91	C=CC(=O)N1CC[C@@H](n2cc(-c3cnn(C)c3C(=O)O)nn2)[C@H](O)C1
a127018	0.91	C=CC(=O)N1CC2(CC(Nc3cncc(P(C)(C)=O)c3)C2)C1
d73488	0.91	C=CC(=O)NCC1(Cn2cc(-c3ccc(CN4CCOCC4)cc3)nn2)CCC1
b79030	0.91	C=CC(=O)N(C)CCC(C)Nc1cc(C)c(C#N)c2nc3ccccc3n12
b2837	0.91	C=CC(=O)NCc1ccn2ncc(C(=O)NCCc3ncc(Br)cn3)c2c1
g33958	0.91	C=CC(=O)N(CC(F)(F)F)C1CC(Nc2nc(N[C@H]3CCO[C@H]3C)c3cnn(C)c3n2)C1
g36107	0.91	C=CC(=O)NCCCc1ccc(F)c(NC(=O)c2ccc(OCCC(C)C)c(OC)c2)c1
g55080	0.91	C=CC(=O)N(C)CCC(C)(C)Nc1nc(N(C)CCC(=O)NC2CC2)nc2ncn(C)c12
g20975	0.91	C=CC(=O)N(C)CCOc1cccc(NC(=O)C(=O)N(C)CC2OCc3ccccc32)c1
i17189	0.91	C=CC(=O)N[C@H]1CCCC[C@H]1n1cc(C(=O)N2CCC(c3cccc(Oc4ccccc4)c3)C2)nn1
a186540	0.91	C=CC(=O)NCC1N(c2cn[nH]c(=O)c2Cl)CCCC1(C)C
d39567	0.91	C=CC(=O)NC(c1ccc(F)cc1)c1ccccc1-c1ccc2[nH]ncc2c1C
c49904	0.92	C=CC(=O)N1CCC(Nc2cccc3c2OCC(=O)N3)CC1c1ccccc1
c61035	0.92	C=CC(=O)N1CCN(C(C)(C)C(=O)Nc2ccc3[nH]c(=O)c(C)cc3c2)CC1
c27752	0.92	C=CC(=O)NCc1ccn2ncc(C(=O)NCc3cc(F)c(C)cc3F)c2c1
f35377	0.92	C=CC(=O)N(C1CC1)C1CCN(c2nc(NCCOCC)c3ncn(CC)c3n2)CC1
f66250	0.92	C=CC(=O)NC(c1ccc(F)cc1)c1ccccc1-c1cc(-c2ccccc2)nn1C
f55012	0.92	C=CC(=O)N(C)Cc1cccc(NC(=O)C(=O)N2CCn3ncc(S(C)(=O)=O)c3C2)c1
h40778	0.92	C=CC(=O)N(C)CCC(C)(C)Nc1nc(NCCCc2ccccc2Br)c2c(ncn2C)n1
h17098	0.92	C=CC(=O)N(CCC)Cc1ccc(-c2cncc(N3CCN(C(=O)OC(C)(C)C)CC3)n2)cc1
h5974	0.92	C=CC(=O)N(CCCNc1nc(NCCn2ncc(Br)n2)c2c(ncn2CC)n1)C(C)(C)C
b42469	0.92	C=CC(=O)N(Cc1nc2ccccc2c(=O)n1CC#N)[C@@H](CO)C(=O)O
b82856	0.92	C=CC(=O)N(CCC(=O)N1CC(=O)Nc2ccccc21)C(C)(C)C#CC
b59195	0.92	C=CC(=O)N1CCC(O)(CN2CC=C(c3c[nH]c4ncccc34)CC2)CC1
b99367	0.92	C=CC(=O)NCC(C)Cn1cc(-c2ccc(N(CCC)CCC)cc2)nn1
b7952	0.92	C=CC(=O)N1CC(NCc2nc(N)nc(Nc3ccc(F)cc3)n2)C1(C)C
b119713	0.92	C=CC(=O)NC(C(=O)Nc1cccc(Oc2ccc(C#N)cn2)c1)C(C)C
b27471	0.92	C=CC(=O)N1CCNC(=O)C1c1ccccc1-c1cccc(C(=O)NC)c1
b81094	0.92	C=CC(=O)NCC(Cc1cn(-c2cnn3cc(Br)cnc23)nn1)C1CC1
h63383	0.92	C=CC(=O)N(C)CCC(C)(C)Nc1nc2c(c(N3CCN(CCOC)[C@H](C)C3)n1)COCC2
b78495	0.92	C=CC(=O)N1CCOC(c2ccc(-c3cnc(N)c(OC(F)F)c3)cc2)C1
f8538	0.92	C=CC(=O)N(C1CCOC(CC(=O)O)C1)C1CCC(NC(=O)OC(C)(C)C)C(C)(C)C1
h16837	0.92	C=CC(=O)N(CC)Cc1cccc(NC(=O)C(=O)N2CCC(c3cccc(C(F)(F)F)c3)C2)c1
h43588	0.92	C=CC(=O)N(C1CCC1)C1CCN(c2nc(NCC3CC34CCOC4)c3ncn(C)c3n2)CC1
h46175	0.92	C=CC(=O)N1CCC(Nc2nc(NC3CCN(CCC)C3)c3ncn(C)c3n2)CC12CCC2
h39715	0.92	C=CC(=O)N(CC1CCCN(c2nc(N3CCS(=O)(=O)CC3)c3c(ncn3CC)n2)C1)C(C)C
h14613	0.92	C=CC(=O)N1CC(C)C(Nc2nc3c(c(NCc4nnc(CC(C)C)o4)n2)COC3)C(C)C1
h1231	0.92	C=CC(=O)N1C(C)CC(Nc2nc(NCC=Cc3cccnc3)c3cnn(C)c3n2)CC1C
h27862	0.92	C=CC(=O)N(CCCNC(=O)Nc1ncc2c(n1)CN(C(=O)OC(C)(C)C)C2)C1CCCCC1
b124469	0.92	C=CC(=O)N[C@@H](CNc1cc(C(=O)OCC)nc2ccccc12)C(C)C
f26704	0.92	C=CC(=O)N(CC)Cc1cccc(NC(=O)C(=O)N(C)Cc2nnc3ccccn23)c1
d37174	0.92	C=CC(=O)N1CC(c2cn(Cc3nc(N)nc(Nc4ccc(F)cc4)n3)nn2)C1
f65630	0.92	C=CC(=O)N1CCc2c(c(CNc3cc(C(=O)OCC)nc4ccccc34)nn2C)C1
a70844	0.92	C=CC(=O)NC1CC2CC(C1)N(c1cccc(Cl)c1C#N)C2
g14134	0.92	C=CC(=O)N1CCC(C2(C(=O)Nc3cc4c(C)cc(O)nc4cc3C)CCOCC2)CC1
g32508	0.92	C=CC(=O)N1CCOc2c(cc(Cl)cc2C(=O)NC2CCCN(C(=O)N3CCCC3)C2)C1
g7832	0.92	C=CC(=O)N[C@@H]1CCN(c2nc(C(=O)NCC(F)(F)CC(COC)OC)nc(C)c2C)C1
g2246	0.92	C=CC(=O)N1CCC(Nc2nc(N)nc(NCCC(OCC)C(C)C)n2)(C(F)(F)F)CC1
g31909	0.92	C=CC(=O)NC1(c2ccccc2NC(=O)c2ccc(NS(=O)(=O)c3cccs3)cc2)CC1
a203660	0.92	C=CC(=O)N(C1CC1)C1CN(C(=O)Nc2nccc(C(C)(F)F)n2)C1
g35619	0.92	C=CC(=O)N(CC)C1CCCC(Nc2nccc(NCC(C)(C)c3cc(=O)cc[nH]3)n2)C1
g41563	0.92	C=CC(=O)N(CCNS(=O)(=O)NCC(F)(F)F)Cc1cc(=O)oc2cc3c(cc12)CCC3
i29714	0.92	C=CC(=O)N1C(C)CC(Nc2nc(NC3CCN(CC(C)C)CC3)c3ncn(CC)c3n2)CC1C
i18923	0.92	C=CC(=O)N(CCCNC(=O)Nc1ncc2c(n1)CCN(C(=O)OC(C)(C)C)C2)[C@H](C(=O)OC)C(C)C
i21609	0.92	C=CC(=O)N(C)C1CCN(c2nc(N3CCN(c4ccc(C)c(C)c4)CC3)c3c(n2)c(C)nn3C)CC1
i58573	0.92	C=CC(=O)N(C)CCC(C)(C)Nc1nc(NC2CC(C3CCCC3)C2)c2ncn(C(C)C)c2n1
i47202	0.92	C=CC(=O)N(CC)[C@H]1CC[C@H](Nc2nc(NCc3cc(Cl)cc(S(C)(=O)=O)c3)c3c(ncn3C)n2)CC1
g27466	0.92	C=CC(=O)N1Cc2[nH]nc(C(=O)Nc3cc(C(=O)N4CC(C)CC(C)C4)ccc3C)c2C1
a51557	0.92	C=CC(=O)N1C(C)CC(NC(=O)Nc2nccc(C)n2)CC1C
a15148	0.92	C=CC(=O)N1CCC2(CC1)CC2C(=O)NNc1cn[nH]c(=O)c1Cl
a134639	0.92	C=CC(=O)N(C)Cc1cc(-c2cncc(S(C)(=O)=O)c2)c[nH]1
e48307	0.92	C=CC(=O)N(CC)C1CCCC(Nc2nccc(NCc3ccnc(CO)c3)n2)C1
f33791	0.92	C=CC(=O)NCCOc1cccc(NC(=O)C(=O)N2CCC[C@H]2CN2CCCC2=O)c1
a21008	0.92	C=CC(=O)N[C@H](C)C[C@@H](C)Nc1ncc(S(N)(=O)=O)s1
a176808	0.92	C=CC(=O)NCC(O)CN(C)C(=O)Nc1ncc(C(F)(F)F)s1
a118942	0.92	C=CC(=O)NCc1cccc(-n2ccc(C(=O)N3CCC3CF)n2)c1
a31088	0.92	C=CC(=O)N1C2CCC1CC(Nc1cc(Cl)c(Cl)cc1OC)C2
a34470	0.92	C=CC(=O)N1CCC(C)(c2cccc(-c3[nH]ncc3C)c2)CC1
a1672	0.92	C=CC(=O)N1CCO[C@]2(CC[C@H](Nc3cncc(Cl)n3)CC2)C1
a20014	0.92	C=CC(=O)NCC(C)Nc1cc(Br)cc2nccnc12
a181969	0.92	C=CC(=O)NC1CC(C(C)Nc2cc3c(cc2Br)OCO3)C1
a173408	0.92	C=CC(=O)N1[C@@H]2CC[C@@H](C2)[C@H]1C(=O)N1CCC(n2cc[nH]c2=O)CC1
a171898	0.92	C=CC(=O)NCCN(C)c1nc(Nc2ccccc2)c2[nH]cnc2n1
a186173	0.92	C=CC(=O)N1CCC(CN2C(C)C(=O)NC(C)C2C)C(C)C1
e13225	0.92	C=CC(=O)N1CC[C@H]2CN(c3nc4c(c(N5CCNC(=O)CC5)n3)COC4)CC[C@H]21
a15315	0.92	C=CC(=O)NCCC(=O)NC1CCCc2[nH]c(=O)c(C(N)=O)cc21
i82315	0.92	C=CC(=O)N1CCC(Nc2nc(N)nc(NC3CCN(c4ccccn4)CC3)n2)(C(F)(F)F)CC1
i73058	0.92	C=CC(=O)N(CC)C1CCCC(Nc2nc(N3CCC(F)(CN(C)C)CC3)c3ccsc3n2)C1
a203520	0.92	C=CC(=O)N(CCCc1nncs1)Cc1cnc2c(C#N)cnn2c1
i29729	0.92	C=CC(=O)N(CC(=O)N(CCC)CC(=O)Nc1ccccc1OC)C(C)c1nnc2n1CCCC2
f49803	0.92	C=CC(=O)N1CCC(Nc2ccccc2)(C(=O)Nc2cc(C)cc(C(=O)OC)c2)CC1
f11626	0.92	C=CC(=O)N(C)C(C(=O)Nc1cccc(-c2cn3cccnc3n2)c1)c1cccnc1
i84	0.92	C=CC(=O)N1C2=C(C(=O)CCC2)C(C(=O)N=S2(=O)CCC(N(C)C(=O)OC(C)(C)C)C2)CC1C
d40233	0.92	C=CC(=O)N(CC)CCCNc1nc(NC(C)c2cc[nH]n2)c2cnn(C)c2n1
d7140	0.92	C=CC(=O)NC1C(C)CN(Cc2nc(N)nc(Nc3ccc(F)cc3)n2)CC1C
d28753	0.92	C=CC(=O)N1CC(Nc2cc(-c3ccccc3)nc3ncnn23)CCC12CCC2
e38627	0.92	C=CC(=O)N(CC)C1CCCC(Nc2nccc(NCCNC(=O)NC(C)C)n2)C1
i3461	0.92	C=CC(=O)N(CCCCNc1nc(N2CCN(C)CC(C)C2)c2c(ncn2CC)n1)CC(F)(F)F
i86359	0.92	C=CC(=O)N(CCc1cnc(SC2CCCC2)nc1)Cc1nnc2n(C)c(=O)c3ccccc3n12
i85911	0.92	C=CC(=O)N(CC)CCCNc1nc(NC(C)c2ccc(Cl)c3ccccc23)c2c(ncn2C)n1
i2513	0.92	C=CC(=O)N(C)C1CCN(c2nc(NC3COC(c4ccccc4)C3)c3ncn(C)c3n2)CC1
i14855	0.92	C=CC(=O)N1CCN(c2ncccc2NC(=O)C(=O)Nc2ccc(SC3CCCCC3)cc2C)CC1
i26076	0.92	C=CC(=O)N(C)C1CCN(c2nc(NCCc3ccccc3SCC)c3ncn(CC)c3n2)CC1
a154801	0.93	C=CC(=O)N(Cc1c(C)nc2cc(Cl)ccn12)C1CCCCC1C
a197541	0.93	C=CC(=O)N[C@H](C)c1ccc(-c2cnc3cnn(C)c3c2)cc1
a91518	0.93	C=CC(=O)NCCNc1ccc(Br)cc1-c1nc[nH]n1
a62458	0.93	C=CC(=O)N1CCC2(CCC2)C(CN2C(C)C(=O)NC(C)C2C)C1
a173884	0.93	C=CC(=O)N1CC[C@H](CNC(=O)Nc2ccc3c(c2)SCC(=O)N3)C1
a219150	0.93	C=CC(=O)NC1CCn2ncc(C(=O)Nc3cccc(I)c3)c2C1
a22987	0.93	C=CC(=O)NC[C@@H](C)Nc1nc(C(F)(F)F)nc2ccccc12
i60297	0.93	C=CC(=O)N1CCN(c2cccc3sc(C(=O)NNC(=O)Nc4c(Cl)cc(Cl)cc4Cl)cc23)CC1
i4019	0.93	C=CC(=O)N(CC)[C@H]1CC[C@H](Nc2nccc(N3CCC(CN(C)C(=O)OC(C)(C)C)C3)n2)CC1
a46013	0.93	C=CC(=O)NCCC(C)N(C)c1ccc2ncc([N+](=O)[O-])n2n1
a99594	0.93	C=CC(=O)N1CCC2(CC1)CC(Nc1cncc(SC)c1)CCO2
a33415	0.93	C=CC(=O)N[C@H](C)c1cccc(-c2cncc(S(C)(=O)=O)c2)c1
a121828	0.93	C=CC(=O)NC1CC(Nc2cc(F)cc(N3CCOCC3)c2)C1C
a117367	0.93	C=CC(=O)N1CCC(Nc2cc(Br)c(F)cc2OC)CC1CC
a96491	0.93	C=CC(=O)N(C)CCSCc1nc(N)nc(Nc2ccccc2)n1
a133882	0.93	C=CC(=O)NCC1(Nc2nccc(C(N)=O)c2[N+](=O)[O-])CC1
a172638	0.93	C=CC(=O)NCc1ccnc(-c2ccc(CN3CCOCC3)cc2)c1
a46599	0.93	C=CC(=O)N1CCCC(N2CCC(c3n[nH]c(=O)n3C)CC2)C1
a14792	0.93	C=CC(=O)N(C)C1(CNC(=O)Nc2nnc(CCCO)[nH]2)CCC1
e17360	0.93	C=CC(=O)NCC1Cc2cc(F)ccc2N(C(=O)c2n[nH]c(=O)c3ccccc23)C1
e72763	0.93	C=CC(=O)N1CCC(c2c[nH]c3ccc(C(=O)Nn4cc(C(=O)O)cn4)cc23)CC1
e25278	0.93	C=CC(=O)N(CC(=O)N1CCOCC1)C1CCC2(CC1)C(=O)Nc1ncc(Br)cc12
e52390	0.93	C=CC(=O)NC1CCN(C(=O)c2cnc(-c3cc(C(=O)OC)ccc3Cl)cn2)CC1
c7877	0.93	C=CC(=O)N1CC(C2(NC(C)c3nc(=Nc4ccccc4)nc(N)[nH]3)CC2)C1
c52999	0.93	C=CC(=O)N(CC)C1CCCC(Nc2nccc(NCCN(C)C(C)C)n2)C1
c4502	0.93	C=CC(=O)NCc1ccn2ncc(C(=O)Nc3cc(C(C)C)ccc3F)c2c1
c79537	0.93	C=CC(=O)NCCCC(=O)Nc1cccc(-c2cn(-c3n[nH]cc3Br)nn2)c1
a7481	0.93	C=CC(=O)N1C(C)CC(NC(=O)Nc2ncc(Br)c(Cl)n2)CC1C
c17367	0.93	C=CC(=O)N(C(C)c1sc(-c2cccnc2)nc1C)C1CCCc2[nH]ccc21
c70359	0.93	C=CC(=O)NC1CC(CCSc2ncnc3cc(-c4ccc(F)cc4)sc23)C1
b24545	0.93	C=CC(=O)N1CCC(C)(NCc2nc(N)nc(Nc3ccc(F)cc3)n2)C1
b35147	0.93	C=CC(=O)N1CCNC(=O)C1c1ccccc1-c1cc(C(F)(F)F)ccn1
b113752	0.93	C=CC(=O)N1CCNC(=O)C1c1ccccc1-c1ccnc([N+](=O)[O-])c1
b1613	0.93	C=CC(=O)N(Cc1ccccc1)Cc1ccc(-c2cnc(N)c(F)c2)cc1
a533	0.93	C=CC(=O)NCC(Nc1nc(C)nc2sc(C)c(C)c12)C(F)F
a60056	0.93	C=CC(=O)N1CCC(Nc2ccc3ncc(Cl)n3c2)CC12CCC2
a194614	0.93	C=CC(=O)NCC(C)CN1CCCC2c3ncn(C)c3CCC21
c2481	0.93	C=CC(=O)NC(C)(C)CN(C)CC(=O)N=c1cc[nH]n1Cc1cccc(C)c1
a168671	0.93	C=CC(=O)N(C)CCSc1ccnc2[nH]cc(Cc3ccccc3)c12
a212015	0.93	C=CC(=O)N(C(C)CCc1cnn(C)c1)C(c1nnnn1C)C(C)C
f5789	0.93	C=CC(=O)N1CCCC12CCN(c1ncnc3cc(-c4ccc(OC)cc4)sc13)CC2
h34875	0.93	C=CC(=O)N(CCCCN1CCC(Cc2ccccc2)CC1)Cc1cc(Cl)cc([N+](=O)[O-])c1O
g50324	0.93	C=CC(=O)N(CCCNc1nc(N2CC(C)CC(C)C2)c2c(ncn2CC)n1)CCOC
g1274	0.93	C=CC(=O)N(C)C1CCN(c2nc(N3CCN(C(C)(C)C)CC3)c3cnn(C)c3n2)CC1
g31665	0.93	C=CC(=O)N1CC[C@H]2CN(c3nc(NCCCCCCN(C)C)c4ncsc4n3)CC[C@H]21
g36317	0.93	C=CC(=O)N1CC23CCCCC2(C1)CN(c1nc(Nc2ccccc2)c2[nH]cnc2n1)C3
a167258	0.93	C=CC(=O)N(CC)Cc1cccc(-c2cccc3c2OCC(=O)N3)c1
g14647	0.93	C=CC(=O)N1CCC(Nc2nc(NCCOCC)c3c(ncn3CC)n2)(C(F)(F)F)CC1
d22580	0.93	C=CC(=O)N[C@H](C)Cn1cc(CN2CCC(c3c[nH]c4ncccc34)CC2)nn1
g56355	0.93	C=CC(=O)N(CC)C1(C(N)=O)CCN(c2nc3c(c(N(C)CCCSC)n2)COC3)CC1
i79604	0.93	C=CC(=O)N(CCCNc1ccc(C)cc1[N+](=O)[O-])CC1CC(NC(=O)OC(C)(C)C)(C(=O)OC(C)(C)C)C1
i51096	0.93	C=CC(=O)N(Cc1cc2ccccc2n2nnnc12)CC1CN(Cc2ccccc2)CC12CCC2
i44267	0.93	C=CC(=O)N(CCCNc1nc(NCCc2cccc3c2OC(C)(C)C3)c2c(ncn2CC)n1)C(C)(C)C
i71059	0.93	C=CC(=O)N(CC)C1CCCC(Nc2nc(N3CCC(C(N)=O)(c4ccccc4)CC3)c3ncsc3n2)C1
i77068	0.93	C=CC(=O)N(C)CCC(C)(C)Nc1nc(NC(C)c2nc3ccccc3n2C)c2cnn(C)c2n1
i23421	0.93	C=CC(=O)N(CCCNc1nc(NCC2C[C@H]3CCCC[C@@H]3O2)c2cnn(C)c2n1)C1CCCCC1
i79553	0.93	C=CC(=O)N1CCN(c2cccc3sc(C(=O)N4CCN(C(=O)C(C)Oc5ccccc5F)CC4)cc23)CC1
g34958	0.93	C=CC(=O)N1CCC(Nc2nc(NC(CC)C(C)C)c3cnn(C)c3n2)(C(F)(F)F)CC1
d47474	0.93	C=CC(=O)N1CCC(Nc2ccnc(NC3CCC(c4ccccc4)CC3)n2)C1
a170446	0.93	C=CC(=O)N(C)Cc1cccc(NC(=O)C(=O)N2CCC[C@@H]2CF)c1
d3745	0.93	C=CC(=O)N(CC)C1CCCC(Nc2nccc(NCCCc3cccs3)n2)C1
h15620	0.93	C=CC(=O)N(CCCNc1nc(N[C@H]2CCC[C@H](C=C)C2)c2c(ncn2CC)n1)C(C)(C)C
d72029	0.93	C=CC(=O)N1CCC(OCC(F)(F)F)(C(=O)N2CC(=O)NC3CCCCC32)CC1
h4805	0.93	C=CC(=O)N(C1CC1)C1CCN(c2nc(N(C)CC(OC)C3CC3)c3cnn(C)c3n2)CC1
h36410	0.93	C=CC(=O)N(C1CC1)C1CCN(c2nc(N3CCN(C(C)(C)C)CC3)c3cnn(C)c3n2)CC1
h20988	0.93	C=CC(=O)N(C)CCC(C)(C)Nc1nc(NC(C)CCc2cnn(C)c2)c2cnn(C)c2n1
f43871	0.93	C=CC(=O)N(C)CCC1CCN(c2ncnc3cc(-c4ccc(OC)cc4)sc23)CC1
h43932	0.93	C=CC(=O)N(C1CCN(c2ccc(C#N)cc2)C1=O)[C@@H]1CCC[C@@H](NC(=O)OC(C)(C)C)C1
f44818	0.93	C=CC(=O)N(C)CCC(C)(C)Nc1nc(N(C)Cc2cscc2Br)c2cnn(C)c2n1
h1963	0.93	C=CC(=O)N(C1CCC2(CC1)C(=O)Nc1ncc(Br)cc12)[C@H](C(=O)N1CCCC1)C(C)(C)C
h55031	0.93	C=CC(=O)N(C)C1CCN(c2nc3c(c(N4CCN(CCC(C)(C)C)CC4)n2)COC3)CC1
h70046	0.93	C=CC(=O)N(C)CCC(C)(C)Nc1nc2c(c(N3CCN(c4ccnc(F)c4)CC3)n1)COC2
e2592	0.94	C=CC(=O)N(C)CCC(C)(C)Nc1nc(NC2CC(CC)C2)c2ncn(CC)c2n1
e43089	0.94	C=CC(=O)NC(c1ccc(F)cc1)c1ccccc1-c1cccc(-n2cnnn2)c1
e20420	0.94	C=CC(=O)N1CCN(Cc2cn(-c3ccc(C(C)N4CCOCC4)cc3)nn2)CC1
e33375	0.94	C=CC(=O)NC(c1ccc(F)cc1)c1ccccc1-c1ccc2[nH]c(=O)n(C)c2c1
e64598	0.94	C=CC(=O)NCC1(c2cccc(-c3cccc(N4CCNC4=O)c3)c2)CCOCC1
h62251	0.94	C=CC(=O)N1[C@H](C(=O)N(C)Cc2ccc(Br)cc2[N+](=O)[O-])Cc2[nH]cnc2[C@@H]1c1cccs1
e57046	0.94	C=CC(=O)N(CCCNC(=O)Nc1cc(Cl)cc2c1OCC(=O)N2)C1CCCCC1
e7845	0.94	C=CC(=O)NC(Cc1cccs1)C(=O)Nc1cccc(-c2[nH]nc3c2COCC3)c1
e66114	0.94	C=CC(=O)N1C2CCC1CC(n1cc(-c3csc(C4(C)CCC(=O)N4C)n3)nn1)C2
e60095	0.94	C=CC(=O)N(CC1CCCO1)C1CCN(C(=O)C(=O)N2[C@H](C)C[C@@H]3CCC[C@@H]32)CC1
h32586	0.94	C=CC(=O)N1CCCc2ccc(NC(=O)C(=O)N3CCCC(C(=O)N(C)C(C)C)C3)cc2C1
h3088	0.94	C=CC(=O)N1CCCCC1C1CCCN(c2ccc([N+](=O)[O-])cc2S(=O)(=O)N2CCCC2)C1
e51947	0.94	C=CC(=O)NC1CCC(N(C)C(=O)CCc2nc(=O)c3c4c(sc3[nH]2)CCCC4)C1
c60114	0.94	C=CC(=O)N1CCN(c2nc(C(=O)N3CCC(C=C)(C(=O)OC)C3)co2)CC1
c31812	0.94	C=CC(=O)NCCOc1cccc(NC(=O)C(=O)N(C)Cc2cn(C)nn2)c1
h31447	0.94	C=CC(=O)NCC1(c2cccc(-c3cc(F)ccc3OCc3ccccn3)c2)CCOCC1
i34268	0.94	C=CC(=O)N(Cc1c(C)c(C#N)c2[nH]c3ccccc3n2c1=O)C(C)Cc1ccc(C(=O)OC)cc1
i57959	0.94	C=CC(=O)N(CCCNc1nc(N[C@H]2CCO[C@@H]2c2ccccc2)c2c(ncn2CC)n1)C(C)(C)C
i68518	0.94	C=CC(=O)N(CC1CCCN(c2nc(NCC3(OCC)CCC3)c3c(ncn3C)n2)C1)C(C)C
i83505	0.94	C=CC(=O)N(Cc1ccccc1)C1CCC(Nc2nccc(NCCCc3cnccn3)n2)CC1
i39933	0.94	C=CC(=O)N(C)C1CCN(c2nc(N3CCC(CCN4CCCCC4)CC3)c3cnn(C)c3n2)CC1
h6566	0.94	C=CC(=O)N(C)CCC(C)(C)Nc1nc(NCc2ccc(F)c(F)c2F)c2c(ncn2CC)n1
c17609	0.94	C=CC(=O)N1C[C@H](F)[C@H](NC(=O)CCc2nc(=O)c3c4c(sc3[nH]2)CCC4)C1
h27141	0.94	C=CC(=O)N(CCCCNc1nc(N2CCn3nncc3C2)nc2ncn(C)c12)CC(F)(F)F
i62821	0.94	C=CC(=O)N(C(C)C)C1CCN(c2nc(NCCc3cc(C)nc(O)c3)c3ncn(C)c3n2)CC1
i26449	0.94	C=CC(=O)N[C@@H]1CCN(c2nc(C(=O)N3CCC(O)(Cc4cccc(F)c4)CC3)nc(C)c2C)C1
h14667	0.94	C=CC(=O)N1CCC(c2cccc(C(F)(F)F)c2)C(Nc2cc(Cl)cc(C(N)=O)c2OC)C1
c8930	0.94	C=CC(=O)NCCC(O)CNc1ncnc2cc(-c3ccc(OC)cc3)sc12
c78515	0.94	C=CC(=O)N(C)CCCC(=O)N1CCC(NC(=O)Nc2ncn(CC)n2)CC1
c70861	0.94	C#CC1(CNC(=O)N2CCC(N(C(=O)C=C)C3CCS(=O)(=O)C3)CC2)CCC1
i89926	0.94	C=CC(=O)N(C1CCC1)[C@H]1C[C@H](Nc2nc(N3C4CCC3CC3(C4)CC3(F)F)c3c(ncn3C)n2)C1
i26743	0.94	C=CC(=O)N(CC1COCC1(C)C)C1(c2nnnn2CCCSC)CC(c2ccccc2Br)C1
a4651	0.94	C=CC(=O)N1CCC(c2cn(-c3cncc(C(C)(F)F)c3)nn2)CC1
d41780	0.94	C=CC(=O)N1CCN(c2cc(Br)cc(NC(=O)C(=O)NCCC(=O)NC)c2)CC1
d58646	0.94	C=CC(=O)N(CC)C1CCCC(Nc2nccc(N3CCN(CCC)CC3)n2)C1
d42234	0.94	C=CC(=O)NCC1CN(c2nc(Nc3ccccc3)c3[nH]cnc3n2)CC12CC2
d46779	0.94	C=CC(=O)NC(C(=O)Nc1cccc(-c2n[nH]c(=O)[nH]2)c1)C(C)c1ccccc1
g49757	0.94	C=CC(=O)N(CC)[C@H]1CC[C@H](Nc2nc(N)nc(N3CCCN(C(C)CO)CC3)n2)CC1
a144394	0.94	C=CC(=O)NC1CCc2ncc(NCC3CC3Cl)cc2C1
a72799	0.94	C=CC(=O)NCC1CC(C)(C)CCC1NC(=O)c1ccoc1
a34842	0.94	C=CC(=O)N(C)C(C)CCNC(=O)Nc1ncn(CCOC)n1
d49710	0.94	C=CC(=O)N1CCN(c2ncccc2NC(=O)C(=O)N[C@H]2[C@H](O)C[C@H]2OC)CC1
d37401	0.94	C=CC(=O)NC(CCN(C)CC(=O)Nc1sc2c(c1C(N)=O)CCC2)C(C)(C)C
b133237	0.94	C=CC(=O)NC1CCC(NS(=O)(=O)c2ccc(Cl)cc2)c2ccccc21
b12744	0.94	C=CC(=O)NC1CC(c2cn(-c3cnccc3-n3cc(C)cn3)nn2)C1
g46078	0.94	C=CC(=O)N1CC(Oc2ccnc(-c3ccc(Oc4cccc(C(F)(F)F)c4)cc3)n2)C1
g18630	0.94	C=CC(=O)N(C)C1CCN(c2nc(NC3CC4(CNC(=O)O4)C3)c3ncn(C)c3n2)CC1
g58643	0.94	C=CC(=O)NCc1ccc(C(=O)NNc2ncnc3cc(-c4ccc(F)cc4)sc23)cc1
g7339	0.94	C=CC(=O)N(CC)[C@H]1CC[C@H](Nc2nc(N)nc(N3CCC4(CCC4)C(CO)C3)n2)CC1
b8068	0.94	C=CC(=O)N(Cc1cc2ccccc2n2nnnc12)C1CCCNC1(C)C
b117206	0.94	C=CC(=O)NC1CC(F)(CNc2cc(-c3ccccc3)nc3ncnn23)C1
b94108	0.94	C=CC(=O)N(CCCC)C(C)c1cn(-c2cnc3[nH]ccc3c2C)nn1
b7023	0.94	C=CC(=O)NCCC1CN(c2ncnc3cc(-c4ccc(Cl)cc4)sc23)C1
b32919	0.94	C=CC(=O)N(C)CCC1CCCCN1c1nc2c(cc1C#N)CCC2(C)C
a8940	0.94	C=CC(=O)NCC(=O)Nc1ccc2[nH]c(C(=O)OCC)c(C)c2c1
d65685	0.94	C=CC(=O)N1CCC(n2cc(-c3cn(-c4cnccc4C(=O)O)nn3)cn2)CC1
d61580	0.94	C=CC(=O)N1[C@H](C)COC[C@@]1(CO)CNC(=O)Nc1nccc(C(OC)OC)n1
g50121	0.94	C=CC(=O)N(CC)C1CCCC(Nc2nccc(N(C)CCCNC(=O)C3CCC3)n2)C1
a220281	0.94	C=CC(=O)NCC(C)(C)CN1CCC(Nc2nccc(OC)n2)CC1
a115269	0.94	C=CC(=O)NCCc1ccc(-c2cnc(N)nc2C(F)(F)F)cc1
a154589	0.94	C=CC(=O)NCC(Nc1cccc(Cl)c1C#N)C12CCC(CC1)C2
a186078	0.94	C=CC(=O)N(C)Cc1ccc(-c2cnc3cnn(C)c3c2)s1
a103769	0.94	C=CC(=O)NCC(NC(=O)Nc1ncn(CC)n1)C1CCCCC1
f43867	0.94	C=CC(=O)NCC1CCC(C)N(C(=O)CCc2nc(=O)c3c4c(sc3[nH]2)CCCC4)C1
f29786	0.94	C=CC(=O)N(C)CCC(C)(C)Nc1nc(N2CCC(COC)CC2)c2cnn(C)c2n1
f63484	0.94	C=CC(=O)N(C1CC1)C1CC(Nc2nc(N)nc(NC(C)c3c(F)cccc3Cl)n2)C1
f66762	0.94	C=CC(=O)N1CC2(CCOCC2)CCC1CN1CCC(Nc2nccc(OC)n2)CC1
f38796	0.94	C=CC(=O)N(Cc1cnc2c(C#N)cnn2c1)CC1(c2cccc(F)c2)CCOCC1
a200431	0.94	C=CC(=O)NCCN(c1nc(NCCO)c2ccccc2n1)C(C)C
f8878	0.94	C=CC(=O)N(C1CCCC1)C1CCN(C(=O)Nc2ccncc2-c2ccccc2)CC1
g44022	0.95	C=CC(=O)N(C)Cc1cccc(NC(=O)C(=O)N2CCCC(C#N)(c3ccccn3)C2)c1
h5812	0.95	C=CC(=O)N(C)C1CCN(c2nc(N3CCC(C(N)=O)(N(C)C)C3)c3cnn(C)c3n2)CC1
h49437	0.95	C=CC(=O)N1CCN(CC2CCN(Cc3nc(N)nc(Nc4ccc(C)cc4)n3)CC2)CC1
h17832	0.95	C=CC(=O)N(C(C)C)C1CCN(c2nc3c(c(N4CC5CC4(CN(C)C)C5)n2)COC3)CC1
h36030	0.95	C=CC(=O)N1CCN(c2ccncc2NCc2ccc(N(CC)Cc3ccccc3)cc2)CC1
h65713	0.95	C=CC(=O)N1CCN(c2ccc(CNc3ccc(-c4cn5cccnc5n4)cc3)cc2)CC1
g5056	0.95	C=CC(=O)N(C1CCC1)[C@H]1C[C@H](Nc2nc(NCC3CC3(F)F)c3c(ncn3CC)n2)C1
g61866	0.95	C=CC(=O)N(C(C)C)C1CCN(c2nc(N[C@H]3CC[C@@H](C#N)CC3)c3ncsc3n2)CC1
g31879	0.95	C=CC(=O)N(C1CCC(C)(NC(=O)OC(C)(C)C)CC1)C(c1nnnn1CCC)C(C)C
g6760	0.95	C=CC(=O)N(C)CCC(C)(C)Nc1nc(N2CCC3(CC2)CC3C#N)c2cnn(C)c2n1
h55709	0.95	C=CC(=O)N1C(C)CC(Nc2nc(N3Cc4cc(O)nnc4C3)c3ccccc3n2)CC1C
g35759	0.95	C=CC(=O)N(CCCC)C1CCN(C(=O)C(=O)N2[C@H](CS(C)(=O)=O)C[C@@H]3CCC[C@@H]32)CC1
f45033	0.95	C=CC(=O)N(C1CC1)C(CCNC(=O)Nc1cc(N2CCCCC2)ccn1)C(F)(F)F
d61411	0.95	C=CC(=O)NC[C@H](C)n1cc(CN2CC=C(c3c[nH]c4ncccc34)CC2)nn1
f61130	0.95	C=CC(=O)NC1CCN(C(=O)Nc2ccnc3ccc(Oc4ccccc4)cc23)CC1
f51232	0.95	C=CC(=O)NCCCN(C)C(=O)CCCN1C(=O)c2ccccc2N2C(=O)CCC12C
f28403	0.95	C=CC(=O)N1CCC(CN(C)C(=O)c2ccc(-c3cnc(N)c(OC(F)F)c3)nn2)C1
f27210	0.95	C=CC(=O)N1C[C@@H]2[C@@H](CN(C)C(=O)CCc3nc(=O)c4c5c(sc4[nH]3)CCCC5)[C@@H]2C1
f55055	0.95	C=CC(=O)N(C)CCC(C)(C)Nc1nc(NC2CC3CSCC3C2)c2ccccc2n1
f5175	0.95	C=CC(=O)NCCOc1cccc(NC(=O)C(=O)N(C)Cc2ncnn2CC(F)F)c1
h61598	0.95	C=CC(=O)NCCOc1cccc(NC(=O)C(=O)NCc2sc(-c3ccccc3)nc2C)c1
f12223	0.95	C=CC(=O)N1CCN(Cc2cn(-c3ccc(CN4CCN(C)CC4)cc3)nn2)C(=O)C1
d65345	0.95	C=CCN(Cc1cn(-c2cnccc2-c2ccc(N(C)C)cc2)nn1)C(=O)C=C
d70620	0.95	C=CC(=O)N1CCC(N(c2cc(C)c(C#N)c3nc4ccccc4n23)C2CC2)C1
d15362	0.95	C=CC(=O)NC1(CCCNc2ncnc3cc(-c4ccc(OC)cc4)sc23)CC1
d28501	0.95	C=CC(=O)N(CC)[C@H]1CC[C@H](Nc2nccc(NCCc3ncc(C)o3)n2)CC1
d60687	0.95	C=CC(=O)N(CC)C1CCCC(Nc2nccc(NCCNC(=O)OCC)n2)C1
f53611	0.95	C=CC(=O)N(CC(=O)Nc1c(C#N)c(C)c(C)n1C1CCCC1)C1CCOCC1(C)C
d48363	0.95	C=CC(=O)NCCc1ccc(O)c(NC(=O)c2ccc(OCCCCC)cc2)c1
a115673	0.95	C=CC(=O)NC(C)(C)CN1CCC(Oc2cncc(Cl)n2)CC1
i59527	0.95	C=CC(=O)N(C1CC1)C1CCN(c2nc3c(c(NC4CCC(c5cccc(F)c5)C4)n2)COC3)CC1
a974	0.95	C=CC(=O)N1CCC(CNc2ccncc2P(C)(C)=O)C(C)C1
c2723	0.95	C=CC(=O)N1CCN(C(C)(C)C(=O)Nc2cc(C(=O)OC)cc(Br)c2C)CC1
i23657	0.95	C=CC(=O)N(CCN1CCN(c2nc(NCC3CC(OC)C3(C)C)c3c(ncn3C)n2)CC1)C(C)C
i76095	0.95	C=CC(=O)N(Cc1ccccc1)C1CCC(Nc2nccc(N3CCOC4(CCSC4)C3)n2)CC1
i83211	0.95	C=CC(=O)N(C)CCC(C)(C)Nc1nc2c(c(NC3CCC(N4CCCCC4=O)CC3)n1)SCC2
e4855	0.95	C=CC(=O)NCC1CN(c2ncnc3cc(-c4ccc(OC)cc4)sc23)CC1(F)F
e55282	0.95	C=CC(=O)N1CCNC(=O)C1c1ccccc1-c1ccnc(N2CCN(C)CC2)c1
e50404	0.95	C=CC(=O)NC(C(=O)N1Cc2ccccc2NC(=O)C1C)c1cc(Br)ccc1OC
c2443	0.95	C=CC(=O)N(C)CCCN(C)Cc1nnc2n(C)c(=O)c3cc(C)ccc3n12
e4974	0.95	C=CC(=O)N(CC)C1CCCC(Nc2nc(N)nc(NCC(C3CC3)C3CC3)n2)C1
e5847	0.95	C=CC(=O)NCC1CCn2ncc(C(=O)Nc3cc(C(=O)OC)ccc3CC)c2C1
a192822	0.95	C=CC(=O)N1CCC(n2c(NC(C)=O)nc3ccccc32)CC1
a213685	0.95	C=CC(=O)NCc1ccc(CC(=O)Nc2cc(C(F)(F)F)n(C)n2)s1
a104991	0.95	C=CC(=O)N1CCC(OC)(c2nc(-c3cnn(C)c3Br)no2)CC1
a53504	0.95	C=CC(=O)N1CCC(C(=O)Nc2cnc(C)n2CC(F)(F)F)CC1
a36569	0.95	C=CC(=O)N(C(C)C)C1CCN(C(=O)Nc2cc(C#N)cnn2)CC1
a121330	0.95	C=CC(=O)N1CCc2[nH]c(C(=O)N3CCC[C@H]3C(F)(F)F)cc2C1
e50484	0.95	C=CC(=O)NCc1ccc(C(=O)N2CCCC(S(=O)(=O)Nc3ccccc3)C2)cc1
c66438	0.95	C=CC(=O)N1CCC(NC(=O)c2ccccc2-c2ccc(C)cc2)C(CO)C1
i80024	0.95	C=CC(=O)N[C@@H](C(=O)Nc1ccc(C)c(Nc2nccc(-c3cccnc3)n2)c1)[C@H](C)OCc1ccccc1
b119229	0.95	C#CCC(C(=O)NC)N(C(=O)C=C)C1CCCN(c2ccccc2F)C1=O
i90945	0.95	C=CC(=O)N(C)C1CCN(c2nc(NCC3(CF)CC34CCOCC4)c3ncn(CC)c3n2)CC1
i7859	0.95	C=CC(=O)N1CCC(Cc2ccc(NC(=O)C(=O)N3CCCC3Cn3cnc4ccccc43)cc2)CC1
i11667	0.95	C=CC(=O)N(Cc1ccccc1)C1CCC(Nc2nc(NC3CN4CCC3CC4)c3ncn(CC)c3n2)CC1
i39547	0.95	C=CC(=O)N1CCC(CC(N)=O)(Nc2nc(NC)nc(N3CCN(c4cc(Cl)ccc4C)CC3)n2)CC1
i46024	0.95	C=CC(=O)N1CCC(CC(N)=O)(Nc2nc(N3C4CCC3CC(Oc3ccccc3)C4)c3cnn(C)c3n2)CC1
i20805	0.95	C=CC(=O)N1CCN(C(=O)N2CCN(C(=O)Nc3ccc(Oc4ccccc4)cc3OC)CC2)CC1
i53679	0.95	C=CC(=O)N(Cc1c(Oc2ccc(F)cc2)nc2ccccn12)C1CN(CC(=O)OC(C)(C)C)C1
i3493	0.95	C=CC(=O)N1CCC(Nc2nc(NC3CCCc4sccc43)c3ncn(C)c3n2)(C(F)(F)F)CC1
i28449	0.95	C=CC(=O)N(C1CC1)C1CCN(c2nc(NCC3(C)CSCCO3)c3c(ncn3CC)n2)CC1
i8800	0.95	C=CC(=O)N(CCCCNc1nc(NCc2coc3ccc(F)cc23)c2cnn(C)c2n1)CC(F)(F)F
b70633	0.95	C=CC(=O)N1CCC2(CC(C(=O)Nc3ccc4nc(O)ccc4c3C)C2)C1
b37888	0.95	C=CC(=O)N1CCn2ncc(-c3cn(-c4ccc(Cl)c(Cl)c4)nn3)c2C1
h334	0.95	C=CC(=O)N(CC)CCCNc1nc(NCCc2cc3ccccc3[nH]2)c2c(ncn2C)n1
b109721	0.95	C=CC(=O)N(C)C1CCCN(CCC(=O)Nc2nc3c(s2)CC(=O)CC3)C1
b50681	0.95	C=CC(=O)NCc1ccc(C)c(-c2nc(C)c3c(n2)N(C)CC(=O)N3)c1
b130929	0.95	C=CC(=O)N(C1CC1)C1CN(C(=O)Nc2ncc3c(n2)CCC(C)(C)C3)C1
b45985	0.95	C=CC(=O)NC1(C)CN(C(=O)C(C)Sc2ccnc3cc(Cl)ccc23)C1
b48623	0.95	C=CC(=O)N1CCC(n2cc(-c3csc(C4(C)CCC(=O)N4C)n3)nn2)C1
e4133	0.96	C=CC(=O)N1CCC(C(=O)NNc2ncnc3cc(-c4ccc(F)cc4)sc23)CC1
e56404	0.96	C=CC(=O)N(C)CCC(C)(C)Nc1nc(NCCS(=O)(=O)CC)c2ncn(C)c2n1
e68368	0.96	C=CC(=O)NCCCC[C@@H](CO)Nc1ncnc2cc(-c3ccc(OC)cc3)sc12
e7064	0.96	C=CC(=O)N(CC)C1CCCC(Nc2nccc(NCc3ncoc3C(F)F)n2)C1
e1037	0.96	C=CC(=O)N1CCOCC1Cc1cn(-c2ccc(Oc3ccccc3)c(Br)c2)nn1
e59029	0.96	C=CC(=O)N[C@H]1CCC[C@@H](c2cn(-c3ccc(Sc4ccccc4)cc3C)nn2)C1
e21364	0.96	C=CC(=O)N1CC(C)C(Nc2nc(N)nc(NCCc3cccn3CC)n2)C(C)C1
e68891	0.96	C=CC(=O)N1CCN(C(C)C(=O)NCc2cn(-c3[nH]nc4c3COCC4)nn2)CC1
e4984	0.96	C=CC(=O)N1CCN(C(=O)CCc2nc(=O)c3c4c(sc3[nH]2)CCCC4)C(C)(C)C1
f15772	0.96	C=CC(=O)N(CC)[C@H]1CC[C@H](Nc2nc(NCC3(CO)CC3)c3cnn(C)c3n2)CC1
h36892	0.96	C=CC(=O)N(CC)C1CCCC(Nc2nccc(N3CCC(NC(=O)c4cccs4)CC3)n2)C1
a116478	0.96	C=CC(=O)N1CCC(F)(C(=O)Nc2c[nH]nc2C(F)(F)F)CC1
a165439	0.96	C=CC[C@@H](NC(=O)C=C)C(=O)N(C)c1cccc(C(=O)OC)c1C
f7821	0.96	C=CC(=O)NCC1CCn2ncc(C(=O)Nc3ccc(N4CCCCC4)cc3C)c2C1
f42364	0.96	C=CC(=O)N(C)C1CCN(c2nc(N[C@@H]3CC[C@H]4C[C@@H]3CO4)c3ncn(C)c3n2)CC1
f43493	0.96	C=CC(=O)N1CCC(Nc2nc3c(c(NCC(CC)CO)n2)CCC3)(C(F)(F)F)CC1
h68166	0.96	C=CC(=O)N(CCCC)C(c1c(C)c(C#N)c2[nH]c3ccccc3n2c1=O)c1nnnn1C
a31277	0.96	C=CC(=O)N1CCC(Nc2cccc3c(=O)n(C)ccc23)CC1
f38648	0.96	C=CC(=O)N(CC)C1CCCC(Nc2nccc(N3CCC(CNC(C)=O)CC3)n2)C1
g2208	0.96	C=CC(=O)N1CC[C@H]2CN(c3nc4c(c(NCC(CCO)CC(C)C)n3)COC4)CC[C@H]21
g5745	0.96	C=CC(=O)N(CCCNc1nc(NC(C)c2ccn(C)n2)c2cnn(C)c2n1)C(C)(C)C
g9681	0.96	C=CC(=O)N(Cc1cccc(NC(=O)N2CCCC2)c1)C1CCCC1Cc1cnn(C)c1
g52966	0.96	C=CC(=O)N(CCCO)CCCNc1nc(NC2CCCS(=O)(=O)C2)c2ncn(C)c2n1
g22559	0.96	C=CC(=O)N1CC[C@H]2CN(c3nc4c(c(N(C)CCCS(C)(=O)=O)n3)COCC4)CC[C@H]21
g51179	0.96	C=CC(=O)N(C)Cc1cccc(NC(=O)C(=O)N2CCCC(C(O)c3nccn3C)C2)c1
a208764	0.96	C=CC(=O)NCC(CC(C)C)C(=O)N1CC(=O)NC(CC)C1
g12164	0.96	C=CC(=O)N(CC)[C@H]1CC[C@H](Nc2cc(N3Cc4ccoc4CC(C)(C)C3)ncn2)CC1
a93755	0.96	C=CC(=O)NC1CCN(CC(=O)N2CC3CC4CC3C2C4OC)CC1
a34544	0.96	C=CC(=O)NC(CC(C)CC)C(=O)NNc1cn[nH]c(=O)c1Br
b70448	0.96	C=CC(=O)N1CCC(N(C)CC(=O)Nc2cc3c(cc2SC)OCO3)CC1
b130694	0.96	C=CC(=O)N1CC2CC1CC2Nc1ccc2[nH]c(C(=O)OCC)c(C)c2c1
b88606	0.96	C=CC(=O)N1C[C@@H]2C[C@H]1CN2S(=O)(=O)N1CCn2ncc(S(C)(=O)=O)c2C1
b54467	0.96	C=CC(=O)N1CCCC(N(C)c2nc(C)c3c(n2)N(C)[C@@H](C)C(=O)N3)CC1
b24608	0.96	C=CC(=O)N1CCCC(C)(CNc2nc3c(cc2C#N)CCC(C)(C)C3)C1
b2142	0.96	C=CC(=O)N(CC(=O)Nc1c(-c2ccccc2)nc2ncccn12)C(C)C
a220643	0.96	C=CC(=O)N1C2CCC1C(CNc1nc3c(cc1C#N)COCC3)C2
b15574	0.96	C=CC(=O)N[C@]1(C)CCN(c2cc(-c3ccccc3)nc3ncnn23)C1
a26508	0.96	C=CC(=O)N(CC)C(C)(C)c1cn(-c2cnccc2C(=O)O)nn1
a192030	0.96	C=CC(=O)N1CC(Nc2ccc3ncc(Br)n3n2)C1(C)C
a224811	0.96	C=CC(=O)N1CCC(N(C)CC(=O)NN2CCNC2=O)CC1
a69623	0.96	C=CC(=O)N1CCC(Nc2cc3c(cc2Cl)OCCC3)CC1
a115850	0.96	C=CC(=O)NCC(C)C(=O)Nc1cc(C(=O)OC)cc(Br)c1C
a51596	0.96	C=CC(=O)N1CCN(S(=O)(=O)c2cccc(C(=O)NN)c2)CC1
b113511	0.96	C=CC(=O)N1CCC(Cn2cc(-c3csc(N(C)C4CC4)n3)nn2)CC1
f20720	0.96	C=CC(=O)N(C)Cc1cccc(NC(=O)C(=O)N(C)C(C)CCc2ccc(O)cc2)c1
f48617	0.96	C=CC(=O)N(C1CC1)C1CC(Nc2nc3c(c(N(C)Cc4ccccc4)n2)COC3)C1
i11391	0.96	C=CC(=O)N(CC)C1CCCC(Nc2nc3c(c(NC4CN(c5cccnn5)C4)n2)SCC3)C1
h70336	0.96	C=CC(=O)N(CC)CCCNc1nc(NC2CCC(C(=O)N(C)C)CC2)c2c(ncn2CC)n1
h50147	0.96	C=CC(=O)N(CCCNc1nc(N)nc(N2CCN(C)C3(CCN(C)CC3)C2)n1)C(C)(C)C
d61942	0.96	C=CC(=O)N(C1CCN(C(=O)NC2CC(F)(F)C2(C)C)CC1)C1CCS(=O)(=O)C1
d20991	0.96	C=CC(=O)N(CC1CCC(F)(F)C1)C(c1nnnn1CCOCC1CC1)C(C)C
d74158	0.96	C=CC(=O)NC(C(=O)N1CCC(N(C)Cc2cc(=O)[nH]c(N(C)C)n2)C1)C(C)C
d27101	0.96	C=CC(=O)N1CCCC1CCNc1nc(N(C)CC(C)C)c2c(ncn2CC)n1
d17408	0.96	C=CC(=O)N(Cc1cc(=O)oc2cc(C)c(C(C)C)cc12)C1CCNCC1CO
i68584	0.96	C=CC(=O)N(Cc1ccccc1)C1CCC(Nc2nccc(NC3CC4(C3)CC4(F)F)n2)CC1
i57616	0.96	C=CC(=O)NCc1cccc(NC(=O)C(=O)N2CCN(Cc3nc4ccsc4c(=O)[nH]3)CC2)c1
i69850	0.96	C=CC(=O)N(CC)[C@H]1CC[C@H](Nc2nc(NCC34CCC(C3)C(=O)N4)c3c(ncn3CC)n2)CC1
i68646	0.96	C=CC(=O)NCCCCc1ccc(NC(=O)C(=O)N2CCC(C)(c3cccc(OC)c3)C2)cc1
i5446	0.96	C=CC(=O)N1CCc2c(NC(=O)C(=O)Nc3ccc(Oc4ccncc4)cc3C)ccc(Cl)c2C1
h58151	0.96	C=CC(=O)N(C1CC1)C1CCN(c2nc(NC3CCc4[nH]c(C)nc4C3)c3ncsc3n2)CC1
i66678	0.96	C=CC(=O)N(Cc1cn(C)cn1)C(c1cccc(OC)c1OC(F)F)c1nnnn1C(C)(C)CC
c11224	0.96	C=CC(=O)N(CC)[C@H]1CC[C@H](Nc2nccc(NCc3csc(=O)[nH]3)n2)CC1
c9723	0.96	C=CC(=O)N(CCCc1ccc(F)cc1)C1CCS(=O)(=O)c2ccc(F)cc21
c2526	0.96	C=CC(=O)NC[C@@H]1[C@H]2CN(C(C)c3nc(=Nc4ccccc4)nc(N)[nH]3)C[C@@H]12
i39435	0.96	C=CC(=O)N1C[C@H]2OC(=O)N(C3CCN(C(=O)Nc4cc(S(=O)(=O)N5CCCCC5)ccc4C)C3)[C@H]2C1
h8062	0.96	C=CC(=O)N(CC(=O)Nc1c(C#N)c(C)c(C)n1C1CCCC1)C(C)Cc1c(C)noc1C
h32611	0.96	C=CC(=O)N(CC)C1CCCC(Nc2cc(N(C)Cc3cccc(NC(C)=O)c3)ncn2)C1
h36814	0.96	C=CC(=O)NCc1ccn2ncc(C(=O)Nc3ccc(Oc4ccc(C#N)cc4)cc3C)c2c1
i11463	0.96	C=CC(=O)N1CCC(c2nc(C(=O)N(C)Cc3ccc(OCc4ccccc4)cc3)co2)CC1
i63838	0.96	C=CC(=O)N(C1CCOCC1)C1CCN(c2nc(NCCCCN(C)C3CC3)c3ncsc3n2)CC1
h31811	0.96	C=CC(=O)N(C1CC1)C1CC(Nc2nc(NCC(CC)(CC)C(N)=O)c3c(ncn3C)n2)C1
i90111	0.96	C=CC(=O)N(CCN1CCN(c2nc(NC3c4cc(F)ccc4CC3C)c3cnn(C)c3n2)CC1)C(C)C
i90870	0.96	C=CC(=O)NC(CCC(=O)OCc1ccccc1)C(=O)N1CCN(C)c2ccc(C(=O)OC)cc21
i15806	0.96	C=CC(=O)N(C)CCC(C)(C)Nc1nc(NCc2cc(C(F)F)nn2C)c2c(ncn2CC)n1
i17261	0.96	C=CC(=O)N(CC(=O)N(C)C(c1ccccc1)c1ccccc1)C1CCN(C2CCN(C)CC2)C1=O
i93662	0.96	C=CC(=O)N(C(C)C)C1CCN(c2nc(NCC3(c4ccccc4OC)CCC3)c3ncn(C)c3n2)CC1
i63535	0.96	C=CC(=O)N1CCC2(CC1)CN(C(=O)c1ccc(NS(=O)(=O)c3ccc(Cl)s3)cc1)c1ccccc12
c42419	0.96	C=CC(=O)N1CCNC(=O)C1c1ccccc1-c1cccc2c1CCC(=O)N2
i33148	0.96	C=CC(=O)N(C1CC1)C1CCN(c2nc3c(c(N4CCN(C(C)(C)COC)CC4)n2)CSC3)CC1
h24083	0.96	C=CC(=O)N1CCc2c(c(C(=O)NCCc3ccc(OCc4ccccc4)cc3)nn2C)C1
d35304	0.97	C=CC(=O)N(C)CCC(C)(C)Nc1nc(N[C@H](CC)CCO)c2cnn(C)c2n1
g50295	0.97	C=CC(=O)N(C)CCC(C)(C)Nc1nc2c(c(NCCCN3CCCC3=O)n1)COCC2
g34432	0.97	C=CC(=O)N(CCOCCNc1nccc(N2CCn3c(n[nH]c(=O)c3=O)C2)n1)C(C)C
g61571	0.97	C=CC(=O)NC(c1ccc(F)cc1)c1ccccc1-c1cc(C(=O)OC)cc2c1OCC2
d38629	0.97	C=CC(=O)N(Cc1nc2ccccc2c(=O)n1Cc1ccco1)C(C)(C)C(N)=O
g19441	0.97	C=CC(=O)N(C(C)CCC(F)(F)F)C(c1nnnn1-c1ccc(C(=O)OC)cc1)C(C)C
a61253	0.97	C=CC(=O)N(C(C)CC(N)=O)C(C)c1ccc(Cl)c2ccccc12
a197595	0.97	C=CC(=O)N1CCC(C(=O)N2CC(=O)NCC2C(C)(C)C)CC1
e53141	0.97	C=CC(=O)N(CC)C1CCCC(Nc2nccc(NCCCN3CCCC3=O)n2)C1
e50466	0.97	C=CC(=O)N(CC)CCCNc1nc(N2CC[C@H](C)O[C@H](C)C2)c2c(ncn2C)n1
e1036	0.97	C=CC(=O)NCCc1cccc(C(=O)Nc2ccc(Oc3ccccc3)c(Br)c2)c1
e8008	0.97	C=CC(=O)NCCCc1cn(-c2ccc(Oc3cccc(C(C)C)c3)c(C)c2)nn1
e18294	0.97	C=CC(=O)N(C)CCC(C)(C)Nc1nc(NC(C)C(C)CCC)c2cnn(C)c2n1
i7216	0.97	C=CC(=O)N(CCC(=O)N1CC(=O)Nc2ccccc21)C(C)(C)c1cc(C(F)(F)F)cc(C(F)(F)F)c1
i32118	0.97	C=CC(=O)N(Cc1ccccc1)C1CCC(Nc2nccc(N3CCC(N4CCCOC4=O)CC3)n2)CC1
i41196	0.97	C=CC(=O)N(CCCNc1nc(NC(CC)c2ccc(F)cc2F)nc2c1cnn2C)C(C)(C)C
i74849	0.97	C=CC(=O)N(C)C1CCN(c2nc3c(c(N(C)CC4CN(CC)c5ccccc5O4)n2)COC3)CC1
i91557	0.97	C=CC(=O)N(C)CCC(C)(C)Nc1nc(NCCc2ccc3c(c2)OCCCO3)nc(-c2ccccc2)n1
a37997	0.97	C=CC(=O)NC1CN(c2ccc3ncc(Br)n3n2)C1
i32565	0.97	C=CC(=O)N1CCCC1CCNc1nc(NC2COCCN(C(=O)OC(C)(C)C)C2)c2c(ncn2CC)n1
i85812	0.97	C=CC(=O)N1CCC(Nc2nc(NC(C)c3ccnc(C)n3)c3cnn(C)c3n2)(C(F)(F)F)CC1
i9560	0.97	C=CC(=O)N[C@H]1CN(C(=O)c2cn(CC)c3cc(N4CCN(C)CC4)c(Cl)cc3c2=O)CC[C@H]1C(=O)O
i25890	0.97	C=CC(=O)N1CCCC1(Cc1ccccc1)C(=O)Nc1ccc2ncn(CC(=O)OC)c(=O)c2c1
a117314	0.97	C=CC(=O)N(Cc1nc2cc(F)ccc2s1)C1CC2CC1CN2
a141558	0.97	C=CC(=O)N1CC2CC1(CN1CCn3ncc(S(C)(=O)=O)c3C1)CO2
a64500	0.97	C=CC(=O)NCC(C)CN1CC(O)(c2ccncc2Br)C1
a109983	0.97	C=CC(=O)N1CC(CCN2CCCC2C(=O)Nc2nccs2)C1
a34796	0.97	C=CC(=O)NC(C)(C)CCNc1nc2c(cc1C#N)CCCC2
a222550	0.97	C=CC(=O)N(C)C(C)(C)CNC(=O)Nc1nnc(C(C)C)[nH]1
a141799	0.97	C=CC(=O)N1CCC(=Cc2ccc(C(=O)Nc3ncc(C)s3)o2)CC1
i76158	0.97	C=CC(=O)NCCOc1cccc(NC(=O)C(=O)N2CCN(C(=O)c3cc4sccc4s3)CC2)c1
d34795	0.97	C=CC(=O)N(CCCO)CCCNc1nc(N)nc(NC2CCC(F)(F)CC2)n1
d55809	0.97	C=CC(=O)N1CCC(CCN(c2cccc(Br)c2)S(=O)(=O)c2ccccc2)CC1
b87809	0.97	C=CC(=O)N(C1CCN(C(=O)NC2CC2(C)C)CC1)C1CCS(=O)(=O)C1
b34211	0.97	C=CC(=O)NC1CCc2cc(-c3cncc(S(C)(=O)=O)c3)ccc2NC1=O
b26241	0.97	C=CC(=O)NCCC(C)N(C)c1cc(-c2ccccc2)nc2ncnn12
b58696	0.97	C=CC(=O)N1C2CCC1CC(Nc1ccccc1-c1nc(C3CC3)n[nH]1)C2
b47405	0.97	C=CC(=O)N(C(C)C)C1CCN(C(=O)Nc2nccn3ncc(Br)c23)CC1
c2086	0.97	C=CC(=O)N1C[C@@H]2C[C@@H]2[C@H]1C(=O)Nc1c(-c2ccccc2)nc2ncccn12
b109581	0.97	C=CC(=O)NCc1cccc(C(=O)Nc2ncc(-c3ccccc3F)s2)c1
b78790	0.97	C=CC(=O)N(C)Cc1cccc(NC(=O)C(=O)N2CCc3ncsc3C2)c1
b47643	0.97	C=CC(=O)N(CC)Cc1cccc(-c2ccn3c(C(=O)OC)cnc3c2)c1
b114965	0.97	C=CC(=O)N1CCCC(CNc2cc(C(=O)OCC)nc3ccccc23)C1
b106857	0.97	C=CC(=O)NCc1ccc(CNC(=O)Nc2cc3n(n2)CCN(C)C3)cc1
b24240	0.97	C=CC(=O)N1Cc2[nH]nc(C(=O)Nc3c(C)cc(C(=O)OC)cc3C)c2C1
b48313	0.97	C=CC(=O)N1CC[C@H](C(=O)N2Cc3[nH]nc(C(=O)O)c3C2)C[C@@H]1C(F)(F)F
b33317	0.97	C=CC(=O)N1CCC(NC(=O)Nc2cc3c(cc2C(=O)OC)OCO3)CC1
b109269	0.97	C=CC(=O)N1CC2(CCN2c2cc(C)c(C#N)c3nc4ccccc4n23)C1
b71866	0.97	C=CC(=O)N(CCC(=O)N1CCC(c2c[nH]c3ncccc23)CC1)C1CC1
c20745	0.97	C=CC(=O)NC1CN(CCCCOc2ccc3c(c2)NC(=O)CC3)C(C)(C)C1
c66662	0.97	C=CC(=O)NC1CCN(CCC(=O)Nc2sc3c(c2C#N)CCCC3)C1(C)C
c60501	0.97	C=CCC(C)(C)CCNc1nccc(N(C)CC2CCN(C(=O)C=C)CC2)n1
c30092	0.97	C=CC(=O)N(Cc1cc2ccccc2n2nnnc12)C1CCCCC(F)(F)C1
d70852	0.97	C=CC(=O)N(C1CC1)C1CC(Nc2nc(N(C)CC(=C)Br)c3cnn(C)c3n2)C1
f59577	0.97	C=CC(=O)NC1CCc2ncc(NC(=O)C(=O)N3CCC4(CC(=O)NC4=O)C3)cc2C1
f16922	0.97	C=CC(=O)N1CCC(c2nc(C(=O)Nc3cccc(Sc4ccccc4)c3)co2)CC1
f56149	0.97	C=CC(=O)N(CCOc1ccc(Cl)c(F)c1)Cc1cc(=O)oc2cc3c(cc12)CCC3
c79277	0.97	C=CC(=O)N(CCN(C)C)Cc1ccc(-c2cnc(N)c(C(=O)OC)c2)cc1
c51045	0.97	C=CC(=O)N1CCNC(=O)C1c1ccccc1-c1cc(C(=O)OC)ccc1C
c19526	0.97	C=CC(=O)N1CC2CC1(C(=O)N1CCCC1Cn1c(C)nc3ccccc31)C2
h49950	0.97	C=CC(=O)N1CCC2(CCC(CC(=O)Nc3c(-c4ccccc4)nc4ncccn34)CC2)CC1
h38988	0.97	C=CC(=O)N(C1CCCN(c2ccc(F)cc2F)C1=O)C(c1ccncc1)c1nnnn1C
c8011	0.97	C=CC(=O)N1CC(F)C(N(C)Cc2nc(N)nc(Nc3ccc(C)cc3)n2)C1
h44009	0.97	C=CC(=O)N1CCC(CC(N)=O)(Nc2nc(NC3CCN(C)C(C)C3)c3ncn(C)c3n2)CC1
h38148	0.97	C=CC(=O)N1CCc2c(Br)ccc(NC(=O)C(=O)NCC(=C)COCc3ccccc3)c2C1
h40716	0.97	C=CC(=O)N(Cc1ccccc1)C1CCC(Nc2nccc(N(C)CC3CCOC3)n2)CC1
h45096	0.97	C=CC(=O)NCC1(CSCC2=C(C(=O)OCC)C(c3ccc(OC)cc3)NC(=O)N2)CCC1
h25383	0.97	C=CC(=O)N(C1CC1)C1CC(Nc2nc(N[C@@H]3CCCN(CCO)C3)c3ncn(C)c3n2)C1
h23752	0.97	C=CC(=O)N1CCC(Nc2nc(NCCCC(N)=O)c3c(ncn3CC)n2)(C(F)(F)F)CC1
c22879	0.97	C=CC(=O)N[C@H](Cc1c[nH]c2ccccc12)C(=O)NNc1cn[nH]c(=O)c1Br
f5561	0.97	C=CC(=O)NCCCCCCCC(=O)Nc1c(-c2ccc(F)cc2)nc2ncccn12
f32618	0.97	C=CC(=O)N(C1CCN(C(=O)C(=O)N2C3CCC2CC(=C)C3)CC1)C1CCS(=O)(=O)C1
f11673	0.97	C=CC(=O)N(Cc1nncn1C)C(c1cc(C#N)n(C)c1C)c1nnnn1C1(C)CC1
h34049	0.97	C=CC(=O)N1CCC(Nc2nc(NC(C)CCN(C)C)c3c(ncn3CC)n2)(C(N)=O)CC1
c6950	0.97	C=CC(=O)N(C1CCCCc2ccccc21)C1CCCc2cc(CN)ccc21
c33559	0.98	C=CC(=O)N(Cc1nc(C(=O)OCC)n2ccccc12)C12CCN(CC1)CC2
c67084	0.98	C=CC(=O)N(Cc1cnc2c(C#N)cnn2c1)CC1CC2CCC(C1)S2(=O)=O
c24965	0.98	C=CC(=O)N(C)CCC(=O)NNc1ncnc2cc(-c3ccc(F)cc3)sc12
c53752	0.98	C=CC(=O)N(Cc1ccc(O)cc1I)C1CCCCC1Oc1ccccc1F
f51141	0.98	C=CC(=O)NC1CCN(C(=O)CNC(=O)c2ccc3c(c2)OCO3)c2ccc(Cl)cc21
c55673	0.98	C=CC(=O)N(C1CCN(C(=O)C(=O)N2CC(C)(C)C2)CC1)C1CCS(=O)(=O)C1
h39693	0.98	C=CC(=O)N1CCC(CC(N)=O)(Nc2nc(NCCCc3nccs3)c3cnn(C)c3n2)CC1
h12634	0.98	C=CC(=O)N(CCCNc1nc(NCCC2CC(C)(C)CO2)c2cnn(C)c2n1)C(C)(C)C
e13674	0.98	C=CC(=O)N(C1CC1)C1CC(Nc2nc(N3CCSC(C)C3)nc3ncn(C)c23)C1
e68778	0.98	C=CC(=O)N(C1CCC1)[C@H]1C[C@H](Nc2nc(NC3CCSC3)c3c(ncn3C)n2)C1
e60977	0.98	C=CC(=O)N1C[C@@H]2C[C@@H]2[C@H]1C(=O)N1CCC(N(C)Cc2cc(=O)[nH]c(N(C)C)n2)C1
e58301	0.98	C=CC(=O)NC(CC)(CC)CCNc1ncnc2cc(-c3ccc(OC)cc3)sc12
e21103	0.98	C=CC(=O)N(C1CCCCN(C(=O)c2ccc(F)cc2)C1=O)C(C)c1nnc(C)o1
e54579	0.98	C=CC(=O)N(CC)C1CCCC(Nc2nccc(NCC(C)(C)CS(N)(=O)=O)n2)C1
e42712	0.98	C=CC(=O)NCC(C)(C)N(C)C(=O)CCc1nc2sc3c(c2c(=O)[nH]1)CCC(C)C3
h17180	0.98	C=CC(=O)N1CC(C)C(Nc2nc(NCCOCCN(C)C)c3ncn(C(C)C)c3n2)C(C)C1
c44118	0.98	C=CC(=O)N(CC)CCCNc1nc(NCCC(C)(C)C)c2c(ncn2C)n1
a114187	0.98	C=CC(=O)N(C)CC(C)Nc1cc(N2CCNC2=O)ccc1OC
c43044	0.98	C=CC(=O)N(C1CCN(S(=O)(=O)CC(C)C)CC1)C(C)c1ccc(C#N)cc1
f3442	0.98	C=CC(=O)N1CC(O)(C(F)(F)CNc2ncnc3cc(-c4ccc(OC)cc4)sc23)C1
f42777	0.98	C=CC(=O)N1CCCC(n2cc(CN3CCC(c4c[nH]c5ncccc45)CC3)nn2)C1
f23933	0.98	C=CC(=O)NC(c1ccc(F)cc1)c1ccccc1-c1ccc(C(F)(F)F)nc1OC
f10604	0.98	C=CC(=O)N(CCCO)CCCNc1nc(NC2CCCC2C#N)c2c(ncn2C)n1
g62528	0.98	C=CC(=O)N(CC)C1CCCC(Nc2nccc(N3CCC(CCCN(C)C)CC3)n2)C1
g43612	0.98	C=CC(=O)N(CCCNc1nc(NC2CCC3(CC2)CSC3)c2ncsc2n1)CCOC
g53377	0.98	C=CC(=O)N(CC)CCCNc1nc(NC[C@H]2C[C@H]3O[C@@H]2[C@@H]2C[C@H]32)c2c(ncn2CC)n1
g10379	0.98	C=CC(=O)N1CC(C)C(Nc2nc(NCCc3cncn3C)c3ncn(C)c3n2)C(C)C1
g22622	0.98	C=CC(=O)N(CC)[C@H]1CC[C@H](Nc2cc(N3C[C@H](CO)[C@@H](CC(C)(C)C)C3)ncn2)CC1
d70734	0.98	C=CC(=O)NCc1cc(-c2cncc(NS(=O)(=O)c3ccccc3)c2)ccc1F
d3544	0.98	C=CC(=O)N(CCNC(=O)Nc1cc(O)nn1-c1ccc(C)nn1)C(CC)CC
d51387	0.98	C=CC(=O)N1CCCc2ccc(NC(=O)C(=O)N3CCC4(CC(O)C4)C3)cc2C1
d17723	0.98	C=CC(=O)N1C[C@H]2CN(Cc3nnc4n(C)c(=O)c5cc(C)ccc5n34)C[C@H]2C1
d77553	0.98	C=CC(=O)N1CCN(c2cccc3sc(C(=O)N4CCC4C(=O)NC)cc23)CC1
f24862	0.98	C=CC(=O)N1CCC(Nc2ncnc3cc(-c4ccc(OC)cc4)sc23)C(F)(F)CC1
f27592	0.98	C=CC(=O)NCC1CCN(Cc2cc(=O)oc3cc(NC(=O)OCC)ccc23)C1(C)C
f3735	0.98	C=CC(=O)N1CCNC(=O)C12CCN(c1nccc(N(C)CCc3cc[nH]n3)n1)CC2
e33812	0.98	C=CC(=O)N(C1CC1)C(CCNC(=O)Nc1ccc(C(=O)N(C)C)cn1)C(F)(F)F
b38532	0.98	C=CC(=O)N1CCC(Nc2cncc(C(F)(F)C(F)(F)F)c2)CC12CCC2
c180	0.98	C=CC(=O)N1C2CCC1CC(n1cc(-c3csc(N(C)CCOC)n3)nn1)C2
a220469	0.98	C=CC(=O)N1CC2CCCC(C1)N2c1ccc2ncc([N+](=O)[O-])n2n1
a40344	0.98	C=CC(=O)NCc1ccc(-c2ccc3c(c2)NCCNC3=O)cc1
a183028	0.98	C=CC(=O)N1C(C)CC(NC(=O)Nc2nnc(C(F)(F)F)[nH]2)CC1C
a50570	0.98	C=CC(=O)NCC1(C)CCN(C(=O)Nc2ccncc2Br)C1
a145031	0.98	C=CC(=O)N1CCC(Nc2cncc(Cl)n2)(C(F)F)CC1
a23031	0.98	C=CC(=O)NCCNC(=O)Nc1cc(Cl)cc2c1OCC(=O)N2
c463	0.98	C=CC(=O)N1CCCC(CNC(=O)c2ccc(Nc3nccs3)cc2F)CC1
a114977	0.98	C=CC(=O)N1CCCC1c1csc(-c2cccc3c2CCC3=O)c1
a181721	0.98	C=CC(=O)N(C(C)CCC1CC1(Cl)Cl)C1C2CCC1CNC2
a211690	0.98	C=CC(=O)N(CCOC)Cc1ccc(-c2cnccc2C(F)(F)F)s1
b128244	0.98	C=CC(=O)N(C)CC(O)CN(C)c1nc2c(cc1C#N)CCC(C)(C)C2
b28702	0.98	C=CC(=O)N1CCOC2(CCC(Nc3cccc4c3OCC(=O)N4)CC2)C1
b56295	0.98	C=CC(=O)N(C1CCN(Cc2cccc(C#N)c2)CC1)C1(C=C)CNC1
b13854	0.98	C=CC(=O)N(C)CCC(C)(C)Nc1nc(N)nc(NC2CC(C)(C)C2)n1
b94167	0.98	C=CC(=O)NC(C)(C)CN1CCC(Nc2nccc(C(F)(F)F)n2)CC1
a203906	0.98	C=CC(=O)N1CCNC(c2cn(-c3cncc(C(F)(F)F)c3)nn2)C1
e33159	0.98	C=CC(=O)NCC1CCn2ncc(C(=O)NCc3ccc(C(C)(C)CC)cc3)c2C1
b8304	0.98	C=CC(=O)NC1(CN(C)c2ncnc3cc(-c4ccc(Cl)cc4)sc23)CC1
i21818	0.98	C=CC(=O)N[C@@H]1CCN(c2nc(C(=O)Nc3ccc(OCC(=O)N(CC)CC)c(Cl)c3)nc(C)c2C)C1
i93755	0.98	C=CC(=O)N(CCCNc1nc(N2CCN(C(=O)c3ccccc3)CC2)c2c(n1)c(C)nn2C)CCN(C)C
i98294	0.98	C=CC(=O)N(C(C)C(=O)N1CC(CNC(=O)c2cncc(N(C)C)n2)(C(C)(C)O)C1)C(C)(C)CC
i21503	0.98	C=CC(=O)N1CCC(C(=O)Nc2cc(-c3ccccc3C)nn2Cc2ccccc2)(n2cccn2)CC1
i43496	0.98	C=CC(=O)N1CCN(c2cccc3sc(C(=O)Nc4ccc(Oc5cccc(C(N)=O)c5)cn4)cc23)CC1
i69700	0.98	C=CC(=O)N(C(c1ccc([N+](=O)[O-])c2cccnc12)c1nnnn1C)[C@H]1CCC[C@@H](C(F)(F)F)C1
i30111	0.98	C=CC(=O)N1CCC(c2nc(C)c(C(=O)Nc3ccc(OCc4cccc(F)c4)c(Cl)c3)[nH]2)CC1
i76527	0.98	C=CC(=O)N(C)CCC(C)(C)Nc1nc(NCC2CCN(C(C)CC)CC2)c2ncn(C)c2n1
i17017	0.98	C=CC(=O)N1CCN(Cc2ccc(CNC(=O)Nc3cc(C)n(-c4ccc(Cl)c(Cl)c4)n3)cc2)CC1
a146536	0.99	C=CCC(CC)N(C(=O)C=C)C(c1nnnn1C1(C)CC1)C(C)C
a17216	0.99	C=CC(=O)N(CCC(=O)N1CC(=O)NC2CCCCC21)C1CC1
a129624	0.99	C=CC(=O)N(C)C(C(=O)NNc1cncc(C)c1)C(C)CC
a114562	0.99	C=CC(=O)NC1(C)CCN(c2ccc3ncc([N+](=O)[O-])n3n2)CC1
a182691	0.99	C=CC(=O)NCC(CF)Nc1cc(Br)cnc1OCC(F)F
a44612	0.99	C=CC(=O)N[C@H]1CCCC[C@H]1n1cc(C(=O)N2CC=C(F)C2)nn1
a59336	0.99	C=CC(=O)N(Cc1cn(C)nc1-c1cccnc1)[C@H]1C[C@@H](F)C1
a122734	0.99	C=CC(=O)NC[C@H]1CC[C@H](C(=O)N2CC(=O)N[C@H](C(=O)OC)C2)CC1
a103968	0.99	C=CC(=O)N1C2CCC1CC(Nc1ccc3nccc(C)c3c1)C2
g8386	0.99	C=CC(=O)NCCc1ccc(O)c(NC(=O)c2ccc(Cl)c(S(=O)(=O)N3CCCC3)c2)c1
g29494	0.99	C=CC(=O)N(C)C1CCN(c2nc(NCC(=O)N(CC)OCC)c3ncn(C)c3n2)CC1
g62668	0.99	C=CC(=O)NC1CN(C(=O)C(=O)N2CCc3ccc(C(N)=O)cc3C2)CCC1C(F)(F)F
g61242	0.99	C=CC(=O)NC1(COC)CN(C(=O)C(=O)Nc2ccc3[nH]c(C(=O)OCC)c(C)c3c2)C1
a164459	0.99	C=CCN(Cc1cn(-c2n[nH]c3ncc(F)cc23)nn1)C(=O)C=C
g24564	0.99	C=CC(=O)N1CCC(c2cn(-c3ccn(C4CCN(C(=O)OC(C)(C)C)C4)n3)nn2)CC1
g62628	0.99	C=CC(=O)N(C)CCOc1cccc(NC(=O)C(=O)N(C)Cc2cccc3c2OCO3)c1
g11275	0.99	C=CC(=O)NCc1ccc(-n2cc(COC3CCCN(C(=O)OC(C)(C)C)C3)nn2)cc1
a131566	0.99	C=CC(=O)N1CCCn2cc(-c3ccc4nc(N)oc4c3)cc2C1
a29106	0.99	C=CC(=O)N1CCC(Nc2cnn(C)c2CC)CC12CCOCC2
g51036	0.99	C=CC(=O)N1CCOCC12CCN(c1ncnc3cc(-c4ccc(OC)cc4)sc13)CC2
i98	0.99	C=CC(=O)N1CCC(Nc2nc(NCC(C)(CC)CC)c3c(ncn3CC)n2)(C(F)(F)F)CC1
i35375	0.99	C=CC(=O)N(C)C1CCN(c2nc3c(c(N4CCN(c5cccc([N+](=O)[O-])c5)CC4)n2)COC3)CC1
e24893	0.99	C=CC(=O)NCc1cc(C(=O)Nc2c(-c3ccc(F)cc3)nc3ncccn23)[nH]n1
e44329	0.99	C=CC(=O)N1CC2CC(CC(C(=O)N3CCC(n4cnc5c(N)ncnc54)C3)C2)C1
e32491	0.99	C=CC(=O)NC1CCCN(C(=O)CCc2nc(=O)c3c4c(sc3[nH]2)CCCC4)CC1
e71272	0.99	C=CC(=O)N(CC)CCCNc1nccc(N2C3CCC(C3)C2c2ccccc2)n1
e34948	0.99	C=CC(=O)N(CC)Cc1cccc(NC(=O)C(=O)N(C)C(C)c2ccc(Cl)cn2)c1
e178	0.99	C=CC(=O)N(CCOCC(F)(F)C(F)F)Cc1cc(=O)oc2cc3c(cc12)CCC3
e55154	0.99	C=CC(=O)NCCc1ccccc1NC(Cc1cccnc1)Cc1cccc(C)c1
e51746	0.99	C=CC(=O)N(CC)C1CCCC(Nc2nccc(NCc3c[nH]c(COC)n3)n2)C1
e69834	0.99	C=CC(=O)N1CC[C@H]2[C@@H]1CCCN2Cc1nc(N)nc(Nc2ccccc2OC)n1
e20336	0.99	C=CC(=O)N1CCC(N(C)c2ccnc(-c3ccc(CN4CCCCC4)cc3)n2)C1
e58156	0.99	C=CC(=O)N(CCSC(C)c1nc(N)nc(Nc2ccccc2)n1)C1CCCCC1
e53959	0.99	C=CC(=O)N(C)C1CCCN(CCC(=O)Nc2nc(C)c(-c3n[nH]c(=S)n3C)s2)C1
e61764	0.99	C=CC(=O)N(C1CCN(C(=O)NC(C)C23CCC(CO2)C3)CC1)C1CCS(=O)(=O)C1
e64239	0.99	C=CC(=O)NC(C(=O)Nc1cccc(-c2n[nH]c(=O)[nH]2)c1)c1cc(F)c(F)c(F)c1
e33040	0.99	C=CC(=O)N(C)Cc1cccc(NC(=O)C(=O)N2CCOc3cc(Br)ccc3C2)c1
d1613	0.99	C=CC(=O)NCC(C)(CO)Cc1cn(-c2cc(-c3ccccc3)cnc2C)nn1
d39496	0.99	C=CC(=O)NCCCOCCN(C)Cc1nc(N)nc(Nc2ccc(C)cc2)n1
d5212	0.99	C=CC(=O)N1C[C@H]2OC(=O)N(C3CCN(C(=O)Nc4ncc(C(C)C)s4)C3)[C@H]2C1
d7790	0.99	C=CC(=O)N1CCc2ncc(C(=O)NCCCn3c(C)nc(C)c3C)c(O)c2C1
d36954	0.99	C=CC(=O)NCCCCC(=O)NNc1ncnc2cc(-c3ccc(Br)cc3)sc12
i6483	0.99	C=CC(=O)N1CCC(Cc2cn(-c3ccc(CNC(=O)OC(C)(C)C)c(OC)c3)nn2)(C(=O)OC)C1
i712	0.99	C=CC(=O)N(C1CC1)C1CCN(c2nc3c(c(NCC4CN(CC(F)(F)F)C4)n2)COC3)CC1
i38494	0.99	C=CC(=O)NCC1CCn2ncc(C(=O)Nc3ccc(Oc4cccc(OC)c4)cc3C(F)(F)F)c2C1
i65849	0.99	C=CC(=O)N(CC1CCCN(c2nc(N3CC4C5CCC(CC5)C4C3)c3c(ncn3C)n2)C1)C(C)C
i48292	0.99	C=CC(=O)N(CC)C1CCCC(Nc2nccc(N3CCC(CC(=O)N4CCOCC4)CC3)n2)C1
i21817	0.99	C=CC(=O)N1CCCc2ccc(NC(=O)C(=O)Nc3ccc(OCc4cccc(F)c4)c(Cl)c3)cc2C1
i85908	0.99	C=CC(=O)N1CCc2c(Br)ccc(NC(=O)C(=O)N3CC(n4cc(-c5ccccc5)nn4)C3)c2C1
a173132	0.99	C=CC(=O)NC1CCC(Nc2cc(C(=O)OC)cc3cccnc23)C1
a30773	0.99	C=CC(=O)N1[C@H](C)CCC[C@@H]1C(=O)Nc1csc2nc(=O)c(C)nn12
g24629	0.99	C=CC(=O)N(CC)C1CCCC(Nc2nc(N)nc(N3CCc4ccnc(N)c4C3)n2)C1
h45206	0.99	C=CC(=O)N1CCC(C(=O)NCc2cn(CC(=O)Nc3cc(C(F)(F)F)ccn3)nn2)CC1
b70585	0.99	C=CC(=O)N1C[C@H]2ON=C(C(=O)Nc3cc(F)c(O)cc3C(=O)OC)[C@H]2C1
b6164	0.99	C=CC(=O)N(C)Cc1cccc(NC(=O)C(=O)N2CCC3(CCCC3)C2)c1
b12839	0.99	C=CC(=O)NCCN(c1cc(C(=O)OC)nc2cc(Br)ccc12)C(C)C
b47280	0.99	C=CC(=O)N[C@@H]1C[C@@H](C(=O)OCC)CC[C@@H]1n1cc(-c2ccn[nH]2)nn1
b63624	0.99	C=CC(=O)N(C1CCCC1)C1CCN(C(=O)CC2CC3CCC2C3)CC1
b57261	0.99	C=CC(=O)N(C1CCN(C(=O)NC(C)C(C)(C)F)CC1)C1CCS(=O)(=O)C1
b131171	0.99	C=CC(=O)NC(CCN(C)c1nc2c(cc1C#N)CCC(C)(C)C2)C(C)C
b99520	0.99	C=CC(=O)N1CC(CCSCc2nc(N)nc(Nc3ccc(F)cc3)n2)C1
f63607	0.99	C=CC(=O)N(CC)[C@H]1CC[C@H](Nc2nc(NC(C)CS(C)=O)c3cnn(C)c3n2)CC1
f61204	0.99	C=CC(=O)N(CCC(=O)N1CC(=O)Nc2ccccc21)C(C)(C)c1cc(F)cc(Br)c1
h28142	0.99	C=CC(=O)N1CCCC(OCc2cn(-c3ccc(Oc4cccc(C(C)C)c4)c(C)c3)nn2)C1
f30211	0.99	C=CC(=O)N(CC)C1CCCC(Nc2nc(N3CCC(Cl)=C(Cl)C3)c3[nH]ccc3n2)C1
f20705	0.99	C=CC(=O)N1CCC(Nc2cc(NC3CCC(CN(C)C)CC3)ncn2)CC12CCC2
f13330	0.99	C=CC(=O)N(CC1CC1)C1CCN(C(C)c2nc(=Nc3ccccc3)nc(N)[nH]2)CC1
f28079	0.99	C=CC(=O)N(C(C)C)C1CCN(c2nc3c(c(N4Cc5ncsc5C4)n2)CCC3)CC1
f15789	0.99	C=CC(=O)N(CC)C1CCCC(Nc2nc3c(c(N(C)CC(C)(C)CO)n2)SCC3)C1
h2069	0.99	C=CC(=O)NCC1CCN(c2ncnc3cc(OCc4ccccc4)c(OC)cc23)CC1C
h70065	0.99	C=CC(=O)N(CC)[C@H]1CC[C@H](Nc2ncnc(NCC(OC)c3ccc(OC)cc3)c2C)CC1
h11711	0.99	C=CC(=O)N(C)Cc1cccc(NC(=O)C(=O)N2CCN(Cc3noc(C4CC4)n3)CC2)c1
h24534	0.99	C=CC(=O)N(CCN1CCN(c2nc(NC3CCCOC3)c3ncn(C)c3n2)CC1)C(C)C
h68056	0.99	C=CC(=O)N(Cc1ccccc1)C1CCC(Nc2nc(NC(C)C)c3cnn(C)c3n2)CC1
h65167	0.99	C=CC(=O)NC1CN(C(=O)C(=O)N2CCN(c3ccc(CN(C)C)cn3)CC2)CC(F)(F)C1
a146351	0.99	C=CC(=O)NC12CCCC(C(=O)N3CC(=O)NC(C(C)C)C3)(C1)C2
c33588	0.99	C=CC(=O)N(Cc1cncc(F)c1)Cc1cc(=O)oc2cc3c(cc12)CCC3
c35731	0.99	C=CC(=O)NCCCN(CCO)Cc1nc(N)nc(Nc2ccc(C)cc2)n1
c43364	0.99	C=CC(=O)NCc1ccn2ncc(C(=O)Nc3cc([N+](=O)[O-])ccc3C)c2c1
a161846	0.99	C=CC(=O)NCc1ccccc1-c1cccc(-n2cncn2)c1
a47940	0.99	C=CC(=O)N1CCC(Nc2cccc3ncc(C)c(Cl)c23)CC1
c15365	0.99	C=CC(=O)NC(C)c1cn(Cc2nc(N)nc(Nc3ccc(F)cc3)n2)nn1
b12663	0.99	C=CC(=O)N(C)C(C)(C)CNC(=O)Nc1ncn(C2CCS(=O)(=O)C2)n1
b113547	0.99	C=CC(=O)NC(C(=O)Nc1cccc(C(=O)NCC(=O)NC)c1)C(C)C
h50326	0.99	C=CC(=O)N(CC(=O)NCc1ccco1)C(c1ccc(Cl)cc1)c1ccccc1OC(C)C
c72955	0.99	C=CC(=O)N(CC1=CCCC1)C1CC(NC(=O)OC(C)(C)C)c2ccccc21
c79432	0.99	C=CC(=O)N(C)Cc1ccc(-c2cnn3c2CN(C(=O)OC(C)(C)C)CC3)s1
c28633	0.99	C=CC(=O)N(CCC(=O)N1CC(=O)Nc2ccccc21)[C@@H]1CCCC[C@H]1OC
c75169	0.99	C=CC(=O)N(C1CCC(C)(NC(=O)OC(C)(C)C)CC1)C(C)c1csc(N)n1
c14023	0.99	C=CC(=O)N1CCCCC12CCN(c1nc3c(cc1C#N)CCC(C)(C)C3)C2
b94586	0.99	C=CC(=O)N1CCC(C(=O)Nc2ccc3ncn(C)c3c2)(C(C)C)CC1
i98800	1	C=CC(=O)N1C[C@H](NC(=O)OCc2ccccc2)C[C@H]1C(=O)N1CCOc2ccc(C(=O)OC)cc21
i74042	1	C=CC(=O)N(C)C1CCN(c2nc3c(c(N4CCC(n5nc(C(C)C)nc5O)CC4)n2)COC3)CC1
i80694	1	C=CC(=O)N(Cc1ccccc1)C1CCC(Nc2nccc(NCC[C@H]3CCC(=O)N3)n2)CC1
i41925	1	C=CC(=O)N(Cc1c(Oc2ccc(F)cc2)nc2ccccn12)CC1(CNC(=O)OC(C)(C)C)COC1
i46706	1	C=CC(=O)N1CCC(CC2CCN(C(=O)c3ccc(OCC(=O)N4C(C)CCCC4C)cc3)c3ccccc32)C1
i94940	1	C=CC(=O)N(C1CC1)C1CC(Nc2nc(N(C)CC(=O)Nc3c(C)cccc3C)nc3c2cnn3C)C1
b64275	1	C=CC(=O)NC[C@@H]1CCCN1c1cc(-c2ccccc2)nc2ncnn12
b12271	1	C=CC(=O)NC1(C(=O)NS(=O)(=O)c2cccc([N+](=O)[O-])c2Cl)CCSC1
b42497	1	C=CC(=O)N1CCCC(C(C)Nc2cc3c(cc2C(=O)OC)OCO3)C1
b29832	1	C=CC(=O)NCCC(=O)NCC1CCCCN1C(=O)Nc1ncc(CC)s1
e59815	1	C=CC(=O)N1CCOc2c(cc(Cl)cc2C(=O)NCc2nnc(CC(=O)OC)s2)C1
e46047	1	C=CC(=O)N(CCCNc1nccc(NC2CCCC(C(F)F)CC2)n1)C(C)(C)C
e56040	1	C=CC(=O)NC(c1ccc(F)cc1)c1ccccc1-c1cc2c(C#N)cccc2[nH]1
e26002	1	C=CC(=O)N(C1CCN(C(=O)NCC23CCC(C2)C3(C)C)CC1)C1CCS(=O)(=O)C1
h15596	1	C=CCC1(C(=O)OCC)CCN(C(=O)C(=O)Nc2ccc3c(c2)CN(C(=O)C=C)CCC3)C1
b7027	1	C=CC(=O)NCCC1CN(c2nc(Nc3ccccc3)c3[nH]cnc3n2)C1
b23522	1	C=CC(=O)NCCC(C)Nc1ncnc2cc(-c3ccc(OC)cc3)sc12
h11051	1	C=CC(=O)N(CC)Cc1cccc(NC(=O)C(=O)N2CCCC(C(O)c3nccn3C)C2)c1
d37451	1	C=CC(=O)N1CCN(C(=O)C(=O)NC2COC(C)(C)C2)[C@H](C)[C@@H]1c1ccccc1
h29506	1	C=CC(=O)NC12CC3CC(C1)CC(NC(=O)c1cc(S(=O)(=O)N4CCCC4)ccc1O)(C3)C2
h54933	1	C=CC(=O)N(CC)C1CCCC(Nc2nccc(NCc3ccccc3N3CCCC3)n2)C1
h60646	1	C=CC(=O)N(CC)C1CCCC(Nc2nc(NCCSCCC(F)(F)F)c3c(ncn3C)n2)C1
h48283	1	C=CC(=O)N(C)C1CCN(c2nc(NCC(c3cccs3)N(C)C)c3ncn(CC)c3n2)CC1
h24347	1	C=CC(=O)N(CCOC)Cc1ccn(Cc2cn(-c3c(-c4ccccc4)cnn3C)nn2)n1
h52198	1	C=CC(=O)N(CC)Cc1cccc(NC(=O)C(=O)N(C)Cc2ccc(F)c(C(F)(F)F)c2)c1
a25581	1	C=CC(=O)N1CCO[C@H]2CC(Nc3cncc(C(F)F)c3)C[C@H]21
i89112	1	C=CC(=O)N1CC(C)C(Nc2nc(NCCCN3CCCOCC3)c3ncn(C(C)C)c3n2)C(C)C1
a84508	1	C=CC(=O)NCc1nc(-c2ccc3ncc(I)n3c2)no1
i77629	1	C=CC(=O)N(C1CC1)C1CCN(c2nc(N3CC(C)OC4(CCOC4)C3)nc3ncn(C)c23)CC1
a220058	1	C=CC(=O)N1CCC(CN2CCC(n3cnc(C(N)=O)c3N)CC2)C1
i27997	1	C=CC(=O)N1CCC(Nc2nc3c(c(N4CCC(N5CCC(O)C5)CC4)n2)COC3)(C(N)=O)CC1
i31411	1	C=CC(=O)N1CCC(Nc2nc(N3CCC(n4cccn4)C3)c3cnn(C)c3n2)(C(F)(F)F)CC1
b105678	1	C=CC(=O)N[C@@H](C)CN(C)Cc1nc(N)nc(Nc2ccc(F)cc2)n1
a23045	1	C=CC(=O)N1CC2(C(=O)N[C@H]3CCNC3=O)CC1(COC)CO2
a106945	1	C=CC(=O)NCc1ccc(C(=O)N2CC(=O)NC3CCCCC32)cc1
a115408	1	C=CC(=O)NC1CN(c2ccccc2NCc2ccccn2)C1
a212404	1	C=CC(=O)N[C@@H](CO)Cc1ccc(-c2ccc3nc(N)oc3c2)cc1
a100090	1	C=CC(=O)N[C@H](C(=O)N1CCc2ccc(C(=O)OC)cc21)[C@@H](C)O
a175357	1	C=CCC(C)N(C(=O)C=C)C(c1nnnn1C)C1(CCl)CCC1
d21806	1	C=CC(=O)NC1(c2nc(-c3c(N)n(CC(C)C)c(=O)n(C)c3=O)cs2)CCCC1
d14257	1	C=CC(=O)N[C@@H](CC(=O)N1CCc2ccc(N=[N+]=[N-])cc21)Cc1ccc(Cl)cc1
d7474	1	C=CC(=O)N(C1CCN(C(=O)CC(C)(C)C)CC1)C1CCOC(CC(=O)OC)C1
d4253	1	C=CC(=O)N(CC)[C@H]1CC[C@H](Nc2nccc(NCc3cccc(F)c3)n2)CC1
d62859	1	C=CC(=O)N(Cc1ccc(-c2ccn[nH]2)o1)C(CCC(=O)O)Cc1ccccc1
d60547	1	C=CC(=O)N1C2CCC1CC(n1cc(-c3csc(CN4CCOCC4)n3)nn1)C2
d47	1	C=CC(=O)NCc1ccnc(C(=O)Nc2ncc(Cc3ccc(F)cc3F)s2)c1
d69146	1	C=CC(=O)N1CC2(CCCCN2Cc2nc(N)nc(Nc3ccc(C)cc3)n2)C1
i51651	1	C=CC(=O)N1CCC(Nc2nc(NCCc3nc4ccccc4o3)c3c(F)cccc3n2)(C(F)(F)F)CC1
h44231	1	C=CC(=O)N1CCN(C(C)C(=O)NCc2cn(-c3[nH]nc(C)c3-c3ccc(F)cc3)nn2)CC1
c46327	1	C=CC(=O)N1CCN(c2ncc(C(=O)Nc3cncc(C(C)(C)O)c3)s2)CC1
g54364	1	C=CC(=O)N1CCCC1CCNc1nc(NCCn2cc(Br)nn2)c2c(ncn2CC)n1
g61406	1	C=CC(=O)N(C)C1CCN(c2nc(N[C@H]3C[C@@H]3C3(C)CCOCC3)c3sccc3n2)CC1
c44095	1	C=CC(=O)N(CC)CCCNC(=O)C(=O)Nc1cc(Cl)cc2c1OCC(=O)N2
g30003	1	C=CC(=O)N1CCc2ccc(NC(=O)C(=O)NCCS(=O)(=O)c3ccc(F)cc3)cc2C1
g55966	1	C=CC(=O)N(CC)C1CCCC(Nc2nc(N3CCC4(CC3)CSC4)c3ccsc3n2)C1
g6478	1	C=CC(=O)N(Cc1ccccc1)C1CCC(Nc2nccc(NCCCC3CC3)n2)CC1
g45978	1	C=CC(=O)N1CCN(c2nc(C(=O)N3CCCC(CCCc4ccccc4)C3)cs2)CC1
g32128	1	C=CC(=O)N(CC)C1CCCC(Nc2nc3c(c(NCc4cccnc4Br)n2)CCC3)C1
g11445	1	C=CC(=O)N1CCOC(c2ccc(NC(=O)C(=O)N3CCC4(CC(=O)NC4=O)C3)cc2)C1
g36953	1	C=CC(=O)N1CC[C@H]2CN(c3nc(NC4CCc5[nH]ncc5C4)nc4c3CCC4)CC[C@H]21
g41848	1	C=CC(=O)N(C1CC1)C1CC(Nc2nc(N[C@@H]3CC=CC[C@H]3C)c3c(ncn3CC)n2)C1
g47671	1	C=CC(=O)N(C)CCC(C)(C)Nc1nc2c(c(N3CCC(CN(C)CC)CC3)n1)CSC2
f23861	1	C=CC(=O)N1Cc2cccc(NC(=O)c3ccc(NS(=O)(=O)c4cccs4)cc3)c2C1
g21118	1	C=CC(=O)N(C(C)C(=O)NCCc1[nH]ncc1C(=O)Nc1c(C)noc1C)C(C)(C)CC
f59160	1	C=CC(=O)N(C1CCOC2(CCN(Cc3ccccc3)CC2)C1)C1CCCS(=O)(=O)C1
c12340	1	C=CC(=O)N(CCC(=O)c1cnc2ncccn12)Cc1ccc(N(C)C)cc1
c5814	1	C=CC(=O)N1CCNC(=O)C1c1ccccc1-c1cc(C(F)(F)F)ccc1F
c20532	1	C=CC(=O)N1CCCc2ccc(NC(=O)C(=O)N3CCC(F)(CC)C3)cc2C1
f16850	1	C=CC(=O)N(CCCNC(=O)Nc1ccc2c(c1)S(=O)(=O)CC(=O)N2)C1CCCCC1
c52013	1	C=CC(=O)NCC(C)(C)c1ccc(-c2ccn3c(C(=O)OC)cnc3c2)cc1
c481	1	C=CC(=O)NC1(CO)CCN(C(=O)CSc2nc(C)c(C)c(C)c2C#N)CC1
c51260	1	C=CC(=O)N[C@H]1C[C@@H](CSc2cc(Nc3ccc(OC)cc3OC)ncn2)C1
f12722	1	C=CC(=O)N(CCN1CCN(CC)CC1)C1CCC2(CC1)C(=O)Nc1ncc(Br)cc12
f43817	1	C=CC(=O)N(CC)C1CCCC(Nc2nccc(NCc3c(Cl)cccc3OC)n2)C1
b74994	1.01	C=CC(=O)NC(c1ccc(F)cc1)c1ccccc1-c1ccncc1F
b118202	1.01	C=CC(=O)NCC(CO)Cc1cc(-c2cnc3n2CCC3)ccc1OC
b56598	1.01	C=CC(=O)NCC(O)CN(C)Cc1nc(N)nc(Nc2ccc(C)cc2)n1
b60813	1.01	C=CC(=O)NC(C)(C)c1cccc(-c2cn(C3CCCNC3=O)nn2)c1
c70779	1.01	C=CC(=O)N(C)CCC(C)(C)Nc1nc(N)nc(NC2CC(=C3CCC3)C2)n1
c47582	1.01	C=CC(=O)NCC12CCC(CNc3ncnc4sc5c(c34)CCC5)(CC1)OC2
h71231	1.01	C=CC(=O)N1CCCC(CNC(=O)N(C(=O)C(=O)N2CCCC(O)C2)c2ccc(F)cc2)C1
b137849	1.01	C=CC(=O)N1CCC(n2c(NC(=O)c3cscn3)nc3ccccc32)CC1
b293	1.01	C=CC(=O)N(CCc1ccc(I)cc1)Cc1cnc2c(C#N)cnn2c1
b67610	1.01	C=CC(=O)N(C)CCNC(=O)Nc1cc(C(=O)OC)cc2cccnc12
b46422	1.01	C=CC(=O)N(CCC(=O)N1c2ncc(Br)cc2NC(=O)C1C)C(C)(C)C
b13583	1.01	C=CC(=O)N(C)CCCN(C)c1cc(-c2ccccc2)nc2ncnn12
b52652	1.01	C=CCC1(N(CCC(=O)N2CC(=O)Nc3ccccc32)C(=O)C=C)CCC1
b6043	1.01	C=CC(=O)NC(C(=O)Nc1cccc(OCCN2CCOCC2)c1)C(C)C
b137207	1.01	C=CC(=O)N1CCCC(C#N)(C(=O)N2CC(=O)NC(c3ccccc3)C2)C1
b52782	1.01	C=CC(=O)N(C(C)c1nc(C)sc1C)C1(Cc2cc(F)ccc2OC)CC1
b45984	1.01	C=CC(=O)NC1(C)CN(Cc2c(C(=O)OCC)[nH]c3ccc(C)cc23)C1
b60178	1.01	C=CC(=O)NC1(CCN2CCCC3CC(O)CCC32)CCC(C)(C)CC1
h8869	1.01	C=CC(=O)N(CCCCNc1nccc(N2CC=C(C(F)(F)F)CC2)n1)Cc1ccccn1
h55573	1.01	C=CC(=O)N(C1CCCC1)C1CCN(C(=O)Nc2nnc(C(=O)OC)c3c2CCCC3)CC1
b80889	1.01	C=CC(=O)N(Cc1cc(=O)oc2cc(C)ccc12)C1CCN2CCC1C2
g935	1.01	C=CC(=O)N(CCCCNc1nccc(N2CCC(C(F)F)CC2)n1)Cc1ccccn1
h6897	1.01	C=CC(=O)N(CCCNc1nc(NCC2(C(C)C)CCCC2)c2ncn(CC)c2n1)C(C)(C)C
g5401	1.01	C=CC(=O)N1CCC(Cn2cc(-c3ccc(N(CCCC)CCCC)cc3)nn2)C(C)C1
d11112	1.01	C=CC(=O)N1CCOCC1(CO)c1cn(CC(=O)Nc2nc3c(s2)CCC3)nn1
e32371	1.01	C=CC(=O)NC(C)(C)CN(C)CC(=O)N=c1cc[nH]n1Cc1ccc(C(C)C)cc1
e40861	1.01	C=CC(=O)N1CCN(c2nc(-c3cnc4n3CCC4)nc(N3CCOCC3)n2)CC1
e25662	1.01	C=CC(=O)N(C1CCN(C(=O)NC2(C(F)(F)F)CCCC2)CC1)C1CCS(=O)(=O)C1
e653	1.01	C=CC(=O)N1Cc2ccccc2CC1CN1CCC(Nc2nccc(OC)n2)CC1
e71093	1.01	C=CC(=O)N1CCCc2ccc(NC(=O)C(=O)N3CC4CC4(C(=O)OC)C3)cc2C1
e20368	1.01	C=CC(=O)N(C1CC1)C1CCN(c2nc(N)nc(NC3CCC(F)(F)CC3)n2)CC1
d20603	1.01	C=CC(=O)N[C@@H](C(=O)Nc1cccnc1NC(C)=O)[C@H](C)OCc1ccccc1
d21428	1.01	C=CC(=O)N1CCC([C@@H]2NC(=O)CC[C@H]2NC(=O)Nc2ccn(C(C)C)n2)CC1
d72222	1.01	C=CC(=O)N(CCC(=O)Nc1ncn(CC(=O)NCc2ccccc2)n1)C(C)C
d3907	1.01	C=CC(=O)N(C1CCN(c2cccc(OC(F)(F)F)c2)C1=O)[C@H]1CCCC[C@H]1N
d74144	1.01	C=CC(=O)NCc1cccc(NC(=O)C(=O)N(C)Cc2cn3c(n2)CCCC3)c1
d34829	1.01	C=CC(=O)N(CCC(=O)N1CC(=O)Nc2ccccc21)C(CC(C)C)CC(C)C
d36278	1.01	C=CC(=O)N(C1CC1)C1CC(Nc2nc(NCC(F)F)c3c(ncn3CC)n2)C1
c60565	1.01	C=CC(=O)N(C1CCN(C(=O)NC(C)(C)C(F)(F)F)CC1)C1CCS(=O)(=O)C1
c81173	1.01	C=CC(=O)N1C[C@H](C)[C@H](n2cc(-c3csc(C4(OC)CCOCC4)n3)nn2)C1
c38560	1.01	C=CC(=O)NC[C@H]1C[C@@H](O)CN1Cc1cn(-c2ccc(C)cc2OCC)nn1
c32494	1.01	C=CC(=O)N1CCC(c2ncc(C(=O)N3CC(c4cccc(Br)c4)C3)o2)CC1
c21025	1.01	C=CC(=O)N1CCC(c2cccc(C(=O)Nc3cn(CC4CC4)cn3)c2)CC1
c59232	1.01	C=CC(=O)N(Cc1nc2ccccc2c(=O)n1CC#N)C(CCOC)C(=O)O
c78943	1.01	C=CC(=O)N1CCCC(OCc2cn(C3CCCc4[nH]c(=O)ccc43)nn2)C1
c59775	1.01	C=CC(=O)NCCC(F)CNC(=O)c1cc(-c2ccco2)nc2onc(C)c12
h47075	1.01	C=CC(=O)N1CCCC(C2CCCN(C(=O)C(=O)N3CCn4nc5c(c4C3)CCCC5)C2)C1
h21395	1.01	C=CC(=O)N1CC[C@H]2CN(c3nc(N4CCC5(CC=CCO5)C4)c4cnn(C)c4n3)CC[C@H]21
h11235	1.01	C=CC(=O)N1CCc2c(Br)ccc(NC(=O)C(=O)NC3CC(=O)N(C4CCCCC4)C3)c2C1
h65507	1.01	C=CC(=O)NCCc1nc(C(=O)N(C)Cc2ccc(OCc3ccccc3)c(OC)c2)cs1
h8181	1.01	C=CC(=O)N(C)CCC(C)(C)Nc1nc(NC(C)c2cccc(C)n2)c2c(ncn2CC)n1
h53832	1.01	C=CC(=O)N1CCC(C(=O)Nc2cc(C(=O)OC)cc3cccnc23)(c2ccc(Cl)cc2)CC1
h34781	1.01	C=CC(=O)N1CCC(c2nnc(Sc3cc(-c4ccccc4)nc4ncnn34)n2C(C)C)CC1
i73915	1.01	C=CC(=O)N1CCCC1CCNc1nc(NC2CC(=O)N(c3cnn(C)c3)C2)c2ncn(CC)c2n1
g28705	1.01	C=CC(=O)N(CC(F)(F)F)C1CCN(c2nc(N[C@H]3CCOC3)c3ncn(C)c3n2)CC1
a112220	1.01	C=CC(=O)NC(C)(C(=O)N1CCC(CN2CCNC2=O)CC1)C1CC1
a120130	1.01	C=CC(=O)NC[C@@H](NC(=O)c1c2c(n[nH]c1=O)CCOC2)C(C)(C)C
a129131	1.01	C=CC(=O)NC1(c2ccc(-c3c[nH]c4nncc-4c3)s2)CC1
a148925	1.01	C=CC(=O)N1CC(CNc2cccc(F)c2C(C)=O)OC2(CCC2)C1
a170769	1.01	C=CC(=O)NC1CCN(C(=O)c2ccc(-c3ccsc3Cl)nn2)CC1
a113203	1.01	C=CC(=O)NC(C)(C)CCNc1cc2c(cc1[N+](=O)[O-])CCCO2
f65681	1.01	C=CC(=O)N1CC2CCC1C(c1cn(-c3cc(CCc4ccccc4C)n[nH]3)nn1)C2
f41287	1.01	C=CC(=O)N(C(C)C)C1CCN(C(=O)Nc2nc3ccc(Br)cc3cc2C2CC2)CC1
i86226	1.01	C=CC(=O)N(Cc1ccc(-c2cccc([N+](=O)[O-])c2)o1)C1CCN(S(=O)(=O)NCC(F)(F)F)CC1
i44408	1.01	C=CC(=O)N(C1CC1)C1CC(Nc2nc(NC(Cc3nccn3C)C(C)C)c3c(ncn3C)n2)C1
i15889	1.01	C=CC(=O)N(CC)C1CCCC(Nc2nc3c(c(NCc4sccc4S(C)(=O)=O)n2)COC3)C1
g29503	1.01	C=CC(=O)NCc1ccc(C(=O)N2CCN(CCNS(=O)(=O)c3ccccc3)CC2)cc1
i96546	1.01	C=CC(=O)N(CC(SCC(=O)OCC)C(F)(F)F)C1CC2CCCC(C1)N2C(=O)OCc1ccccc1
i879	1.01	C=CC(=O)N(CC)[C@H]1CC[C@H](Nc2nc(NC(C)Cc3ccccc3Cl)c3c(ncn3C)n2)CC1
i26163	1.01	C=CC(=O)N1C2CCC1c1c(NC(=O)C(=O)Nc3cc(CCc4ccccc4C)n[nH]3)cccc12
i62147	1.01	C=CC(=O)N(C1CC1)C1CCN(c2nc(N3C[C@@H]4CC[C@H](O)[C@@H]4C3)c3c(ncn3CC)n2)CC1
i4952	1.01	C=CC(=O)N(C1CCC1)C1CCN(c2nc(NC3CCCc4[nH]ccc43)c3ncn(C)c3n2)CC1
i44420	1.01	C=CC(=O)N1CC[C@H]2CN(c3nc(N4CCC(C)(CN(C)C)C4)c4cnn(C(C)C)c4n3)CC[C@H]21
i69828	1.01	C=CC(=O)N(CCCNc1nc(N2C[C@H]3CS(=O)(=O)C[C@@]3(C)C2)c2c(ncn2CC)n1)C(C)(C)C
i56276	1.01	C=CC(=O)N(CCCCNc1cc(NC2CN(C)C3(CCOCC3)C2)ncn1)Cc1ccccn1
i49093	1.01	C=CC(=O)N(CCNC(=O)Nc1ncc2c(n1)CCN(Cc1ccccc1)C2)C1C2CC3CC(C2)CC1C3
i41796	1.01	C=CC(=O)N(C1CCC(C)(CNC(=O)OC(C)(C)C)CC1)C(C)C(=O)N1CCN(c2ccccc2)CC1
i51141	1.01	C=CC(=O)N(Cc1ccccc1)C1CCC(Nc2nccc(N3Cc4nn(C)c(N)c4C3)n2)CC1
i55014	1.01	C=CC(=O)N1CCc2ccc(-c3cn(-c4cnccc4-c4ccc(N(C)C)cc4)nn3)cc2C1
i49156	1.01	C=CC(=O)N(C)CCC(C)(C)Nc1nc(N2CCN(c3ncccc3[N+](=O)[O-])CC2)c2c(F)cccc2n1
i4472	1.01	C=CC(=O)N(C)CCC(C)(C)Nc1cc(NCCC(=O)N2CCN(C(C)=O)CC2)nc(C(C)C)n1
g20107	1.01	C=CC(=O)N(CCCNc1nccc(N2CCCC(OCC(F)F)C2)n1)C1CCCCC1
g3679	1.01	C=CC(=O)N1CCC2(CC1)CC2C(=O)Nc1cc(C(N)=O)ccc1NC1CCN(C)CC1
a8307	1.01	C=CC(=O)N[C@@H](C)c1ccc(-c2cccc3c2CNC3=O)cc1F
g62407	1.01	C=CC(=O)N(C)Cc1cccc(NC(=O)C(=O)N2CCC(COCc3ccccc3)C2)c1
g8492	1.01	C=CC(=O)N[C@H](C(=O)OC)[C@H](C)Nc1c(C(=O)OCC)cnc2ccc(C(F)(F)F)cc12
g35057	1.01	C=CC(=O)NCC(C)(CO)Cc1cn(-c2ccc(C(=O)N3CCN(CC)CC3)cc2)nn1
a164431	1.01	C=CC(=O)N1CC(CCNc2cncc(C(F)(F)F)n2)(OC)C1
f67396	1.01	C=CC(=O)N(C1CCCC1)C1CCN(C(=O)Nc2cc(O)nn2-c2ncccn2)CC1
a82149	1.01	C=CC(=O)NC(CCNc1cncc(C(F)F)c1)C(F)F
a51912	1.01	C=CC(=O)N(Cc1cn(C)nc1-c1cccnc1)C(C)(C)CC
a7507	1.01	C=CC(=O)NCc1ccc(-c2cc3nc[nH]c3cc2C(F)(F)F)o1
a34835	1.01	C=CCCCn1cnc2sc3c(c2c1=O)CCN(C(=O)C=C)C3
a49087	1.01	C=CC(=O)NC(C(=O)Nc1cccc(C(=O)O)c1)C(C)(C)C
f3808	1.01	C=CC(=O)N1CCC(CC(N)=O)(Nc2nc(NCCC(C)CO)c3ncsc3n2)CC1
a107908	1.01	C=CC(=O)N(C)C(C)(C)CNC(=O)Nc1ncc(C2CCC2)o1
a212419	1.01	C=CC(=O)N1CCN(c2onc(C)c2-c2c(F)cccc2OC)CC1
a158544	1.01	C=CC(=O)N(CC(C)=CBr)C(c1ncccc1C)C(C)C
a73154	1.01	C=CC(=O)NC1CC2(CCC(Nc3cncc(Cl)n3)CC2)C1
g8893	1.01	C=CC(=O)N(C)Cc1cnn(Cc2cn(-c3ccc(Oc4ccccc4)c(Br)c3)nn2)c1
a98402	1.01	C=CC(=O)N(C1CCCC1)C1CCN(C(=O)NC[Si](C)(C)C)CC1
a130500	1.01	C=CC(=O)NCc1ccc(-c2nc(CCN(C)C(C)=O)no2)cc1
e31541	1.02	C#CC1CCCCN1C(=O)C(=O)N1CCC(N(C(=O)C=C)C2CCS(=O)(=O)C2)CC1
e20569	1.02	C=CC(=O)N(Cc1nncn1C1CC1)C1CCC2(CC1)C(=O)Nc1ncc(Br)cc12
e68076	1.02	C=CC(=O)N1CC(O)(c2cn(CCCCOc3ccc4c(c3)NC(=O)CC4)nn2)C1
e48101	1.02	C=CC(=O)N[C@H]1CN(C(=O)c2ccc(S(=O)(=O)N3CCCC3)cc2)C[C@@H]1C(F)(F)F
c15506	1.02	C=CC(=O)N(C)C(C)Cc1cn(-c2ccc(Oc3ccccc3Cl)cc2)nn1
c14413	1.02	C=CC(=O)N[C@@H](Cc1cncnc1)C(=O)N1CCC(c2cccc(OC)c2)C1
c48768	1.02	C=CC(=O)NC(C(=O)Nc1ccc2ncn(CC(=O)OC)c(=O)c2c1)C(C)C
c51663	1.02	C=CC(=O)N[C@@H]1CC[C@H](CCNc2ncnc3sc(C(=O)OCC)c(C)c23)C1
e55251	1.02	C=CC(=O)N1C(C)(C)CC(NC(=O)Nc2ncn(C3CCS(=O)(=O)C3)n2)CC1(C)C
c21233	1.02	C#CC(CN(Cc1cc2ccccc2n2nnnc12)C(=O)C=C)CC(C)(C)C
e70042	1.02	C=CC(=O)N(CC1CC(NC(=O)OC(C)(C)C)C1)C(c1nnnn1C1CC1)C(C)C
c76118	1.02	C=CC(=O)NC1CCC(SCc2nc(N)nc(Nc3ccc(C)cc3)n2)CC1
c67390	1.02	C=CC(=O)N1CCNC(=O)C1c1ccccc1-c1cc2c(C#N)cccc2[nH]1
e39925	1.02	C=CC(=O)N(CCCNc1nccc(N2CCC(CO)(N(C)C)CC2)n1)C(C)(C)C
g26361	1.02	C=CC(=O)N(CC1(F)CC(NC(=O)OC(C)(C)C)C1)C(C)CCc1ccc2c(c1)OCO2
e20182	1.02	C=CC(=O)N(CCCNc1nc(N(C)CC2CC2)c2c(ncn2CC)n1)C(C)(C)C
g63443	1.02	C=CC(=O)N(C(CC(C)C)c1nnnn1CCc1cccc(F)c1)C1(c2ccsc2)CC1
c70453	1.02	C=CC(=O)N1CCC(O)(Cc2cn(-c3cc(Cl)cc4nccnc34)nn2)CC1
e52530	1.02	C=CC(=O)NCc1ccc2c(c1)N(Cc1cccc(Oc3ccccc3)c1)CCO2
f7548	1.02	C=CC(=O)N1CCC(C2(C(=O)Nc3cccc(C(=O)NC(N)=O)c3)CCOCC2)CC1
g4848	1.02	C=CC(=O)N(CCOc1c(C)cc(Br)cc1C)Cc1cc(=O)oc2cc3c(cc12)CCC3
a51497	1.02	C=CC(=O)N1CCC(CN2CC(=O)NC3CCCCC32)CC1
a14065	1.02	C=CC(=O)N(Cc1cn(-c2cnccc2C(F)(F)F)nn1)CC(C)C
a130872	1.02	C=CC(=O)NC(C)(C)c1ccc(-c2cnccc2C(F)(F)F)nc1
a126471	1.02	C=CC(=O)N1CC2CC1CC2Nc1cncc(C(C)(F)F)c1
a80060	1.02	C=CC(=O)N1CCNC(=O)C1c1ccccc1-c1cnnn1CC
a121420	1.02	C=CC(=O)N1CC2CCC(Nc3cc(Cl)ccc3NC(C)=O)C2C1
a154962	1.02	C=CC(=O)NC1CCn2ncc(C(=O)Nc3csnc3CC)c2C1
a107837	1.02	C=CC(=O)NCc1csc(-c2cccc(N3CCNC3=O)c2)c1
a48901	1.02	C=CC(=O)NCCCNc1cc(C#N)c2cc(Cl)ccc2n1
a58344	1.02	C=CC(=O)N1C(C)CC(Nc2cc3c(cc2Br)OCO3)CC1C
a161335	1.02	C=CC(=O)NCC(C(=O)N1CC(=O)N[C@H](C(=O)OC)C1)C(C)C
a37339	1.02	C=CC(=O)NC(CCNc1cncc(Br)n1)C1CC1
a97017	1.02	C=CC(=O)N(Cc1csc(-c2ccoc2)n1)C1CCC2CC1CN2
a108426	1.02	C=CC(=O)N(CC=CC(C)NC(=O)OC(C)(C)C)C(C)C(C)C
a206169	1.02	C=CC(=O)NC1CCC(Nc2cc3c(cc2C(=O)OC)OCO3)C1
a169164	1.02	C=CC(=O)N1CCN(c2ccccc2CNc2ncc(C#N)o2)CC1
a68435	1.02	C=CC(=O)NCc1ccc(-c2ccc3[nH]cc(C#N)c(=O)c3c2)cc1
g54779	1.02	C=CC(=O)NC1(c2ccc(-c3cnccc3C(F)(F)F)cc2)CN(C(=O)OC(C)(C)C)C1
e5200	1.02	C=CC(=O)N(CCCCNc1ccccc1)Cc1cc2ccccc2n2nnnc12
d18868	1.02	C=CC(=O)N(CCCNC(=O)Nc1ncc2c(n1)C1CCC2C1)C1CCCCC1
d14640	1.02	C=CC(=O)N1CCN(C(=O)c2ccccc2-c2cnc(N)c(OC(F)F)c2)CC1
g28317	1.02	C=CC(=O)N(CCCNC(=O)Nc1cc2c(cc1C(=O)OC)OCO2)Cc1cccnc1
g26148	1.02	C=CC(=O)N1CCC(OCC(F)(F)F)(C(=O)N2Cc3ccnn3CC(C(=O)OC)C2)CC1
g32222	1.02	C=CC(=O)N1CCN(c2cccc3sc(C(=O)N4CCOC(C(=O)N(C)C)C4)cc23)CC1
g50995	1.02	C=CC(=O)N(CC)Cc1cccc(NC(=O)C(=O)N(C)Cc2c[nH]c3ccc(Cl)cc23)c1
g2813	1.02	C=CC(=O)NCc1cccc(-c2cn(-c3n[nH]c4c3CN(C(=O)OC(C)(C)C)C4)nn2)c1
a208573	1.02	C=CC(=O)N[C@@H](CN1CCC(c2cnc(N)[nH]2)CC1)C(C)C
g40600	1.02	C=CC(=O)N(CC)C1CCCC(Nc2nccc(N3CCC(c4coc(N)n4)CC3)n2)C1
d46195	1.02	C=CC(=O)NC1(C(=O)Nc2ccc3nc(O)ccc3c2C)Cc2ccccc2C1
d40293	1.02	C=CC(=O)NCc1ccc(C(=O)Nc2ccc(Oc3ccccc3)c(Br)c2)cc1
d36632	1.02	C=CC(=O)N1CCNCCN(c2nc(Nc3ccccc3)c3[nH]cnc3n2)CC1
d19132	1.02	C=CC(=O)NC1(c2cccc(NC(=O)C(=O)N3CCC3COC)c2)CCOCC1
d39677	1.02	C=CC(=O)N1CCC(Nc2cnc3c(c2)CC(F)(F)CC3)CC1c1ccccc1
d39984	1.02	C=CC(=O)N1CC(c2cn(CCCCOc3ccc4c(c3)NC(=O)CC4)nn2)C1
d36631	1.02	C=CC(=O)N1CCNCCN(c2nc(Nc3ccccc3)c3[nH]cnc3n2)CC1
d69013	1.02	C=CC(=O)N1CCC1Cn1cc(CN2CCC(Oc3cncc(Cl)n3)CC2)nn1
d51348	1.02	C=CC(=O)N(C1CCN(C(=O)NCC(C)(F)C(C)(C)F)CC1)C1CCS(=O)(=O)C1
d71237	1.02	C=CC(=O)NC(C)(C)CNC(=O)C(=O)N1CC=C(c2c[nH]c3ncccc23)CC1
d11236	1.02	C=CC(=O)N(C1CCN(C(=O)NC2C3CCCC2CC3)CC1)C1CCS(=O)(=O)C1
a100685	1.02	C=CC(=O)N(CCN1CCc2c(C#N)cccc2C1)C1CCCCC1
c60405	1.02	C=CC(=O)N(C)C1CCCN(CCC(=O)N2CC(=O)Nc3c(C)ccnc32)C1
a148019	1.02	C=CC(=O)N(C(C)c1ccc(C#N)cc1)[C@H]1CCC[C@@H](C(F)(F)F)C1
h71377	1.02	C=CC(=O)NCCn1cc(Br)cc(C(=O)NCc2ccc(C(=O)c3ccccc3)cc2)c1=O
h42652	1.02	C=CC(=O)N(C(c1nnnn1C1COC1)C(C)C)[C@@H]1C[C@H]2C[C@@H](NC(=O)OC(C)(C)C)[C@H]2C1
h9447	1.02	C=CC(=O)N(Cc1ccccc1)C1CCC(Nc2nccc(N[C@H]3C[C@@H]3C3CCC3)n2)CC1
i66947	1.02	C=CC(=O)NCCOc1cccc(NC(=O)C(=O)NCCCCN2C(=O)c3ccccc3C2=O)c1
i94616	1.02	C=CC(=O)N(C)C1CCN(c2nc(NCc3ccc(C)cc3N3CCCC3)c3ncn(CC)c3n2)CC1
i98229	1.02	C=CC(=O)N(CCCS(=O)(=O)c1ccc(F)cc1)C(c1nnnn1C1CC(C(=O)OC)C1)C(C)C
i77641	1.02	C=CC(=O)N(C1CCNC(=O)C1)C(CC(C)CCC=C(C)C)c1nnnn1-c1ccc(OC)cc1
i80531	1.02	C=CC(=O)N(Cc1cc(Cl)cc([N+](=O)[O-])c1O)CC1(C2CC2)CCN(Cc2ccccc2)CC1
i26127	1.02	C=CC(=O)N1CCN(C(=O)Nc2cc(C(=O)OCC)nc3ccccc23)[C@H](C)[C@@H]1c1ccccc1
a193666	1.02	C=CC(=O)N1CC(O)(c2cn(-c3cnccc3C(=O)O)nn2)C1
i37420	1.02	C=CC(=O)N1CCN(c2cccc3sc(C(=O)NNC(=O)COc4ccc(C)c(C)c4)cc23)CC1
i96300	1.02	C=CC(=O)N(Cc1nnc2n(C)c(=O)c3cc(C)ccc3n12)[C@H]1CNCC[C@H]1c1ccc(OCC)cc1
i13466	1.02	C=CC(=O)N(C1CCC1)[C@H]1C[C@H](Nc2nc(N3C4CCC3CC3(C4)CC3(F)F)nc3c2COC3)C1
i42910	1.02	C=CC(=O)N1C[C@H](NC(=O)OCc2ccccc2)C[C@H]1C(=O)Nc1cc(N=[N+]=[N-])ccc1OC
i63202	1.02	C=CC(=O)N(C)CCC(C)(C)Nc1nc2c(c(NCCC3CCN(CC(F)(F)F)CC3)n1)COCC2
b78858	1.02	C=CC(=O)NC(C)(C(=O)N1CCCC(Nc2ccc(N)nc2)CC1)C1CC1
b68330	1.02	C=CC(=O)N1CCC(c2cn(-c3ccc(CN4CCCCC4)cc3)nn2)C1
b99927	1.02	C=CC(=O)N1CC(Nc2cc(OC3CCN(C)CC3)cc(C(F)(F)F)c2)C1
b13516	1.02	C=CC(=O)N1CCCC(C(=O)N2CCC(Oc3cncc(Cl)n3)CC2)C1
f41521	1.02	C=CC(=O)N(CC)C1CCCC(Nc2nc(N)nc(N(C)Cc3ccn(CC)n3)n2)C1
f16095	1.02	C=CC(=O)N(CC1CCCN(c2nc(NCC(C)(F)F)c3c(ncn3C)n2)C1)C(C)C
f44109	1.02	C=CC(=O)N1CCC(NCC(=O)Nc2sc3c(c2C(=O)OC(C)C)CCCC3)C(C)C1
f46851	1.02	C=CC(=O)N(CC)C1CCCC(Nc2nc(N)nc(NCC(C)(C)C3=CCCC3)n2)C1
h40506	1.02	C=CC(=O)N(C1CCC1)[C@H]1C[C@H](Nc2nc(N)nc(NC3CCN(C(=O)C4CC4)CC3)n2)C1
h40492	1.02	C=CC(=O)N1CCc2onc(C(=O)Nc3ccc(Oc4cccc(C(C)C)c4)c(C)c3)c2C1
i98815	1.02	C=CC(=O)N(C1CC1)C1CCN(c2nc(N[C@@H](CC(C)C)CN3CCCC3)c3ncn(C)c3n2)CC1
h8330	1.02	C=CC(=O)N1CCC2(CCC(C(=O)Nc3ccc(OCc4ccccc4)c(Br)c3)OC2)CC1
a17666	1.02	C=CC(=O)N(C)CCNc1nc(C(F)(F)F)nc2ccccc12
a160214	1.02	C=CC(=O)N1C2CCC1CC(Nc1cnc3ncccc3c1)C2
a147540	1.02	C=CC(=O)N1CC2CCC1C(Nc1cccc3c1OCC(=O)N3)C2
c21777	1.02	C=CC(=O)N1CCC(c2cn(-c3cncc(C(F)(F)C(F)(F)F)c3)nn2)CC1
h10951	1.02	C=CC(=O)N1C(C)CC(Nc2nc(NCCc3ccc(OC)cc3)c3cnn(C)c3n2)CC1C
c81344	1.02	C=CC(=O)NCC(COc1ccc(Cl)cc1)Nc1cnc2cc(C)ccc2c1
c41707	1.02	C=CC(=O)N(C(c1nnnn1C1(C)CC1)C(C)C)[C@H]1CCC[C@@H](C(F)(F)F)C1
c7712	1.02	C=CC(=O)N(Cc1cn(Cc2csc3cncn23)nn1)C1(CC(=O)OC)CC1
c23531	1.02	C=CC(=O)NC1Cc2ccc(-c3cncc(OCC(F)(F)C(F)F)n3)cc2C1
f17319	1.02	C=CC(=O)N1CCC(CCC(=O)N(Cc2ccccc2)c2cc(Br)ccc2OC)CC1
c39849	1.02	C=CC(=O)NCc1ccn2ncc(C(=O)NCCc3nnc(S)n3CC)c2c1
b86708	1.02	C=CC(=O)NC(C)C(=O)NNc1ncnc2cc(-c3ccc(F)cc3)sc12
b64983	1.02	C=CC(=O)N(CCC(=O)N1CC(=O)Nc2ccccc21)C(C)CC(F)F
b85711	1.02	C=CC(=O)N1CCC(C#N)(c2nc(-c3ccc(CN(C)C)cc3)no2)C1
b136131	1.02	C=CC(=O)N(C1CC1)C1CN(C(=O)Nc2cc(O)nn2-c2ncccn2)C1
b70722	1.02	C=CC(=O)NCC(SC(C)c1nc(N)nc(Nc2ccccc2)n1)C(C)C
b83613	1.02	C=CC(=O)N[C@@H](CC)CSc1ncnc2cc(-c3ccc(Cl)cc3)sc12
c43372	1.02	C=CC(=O)N(C1CCN(C(=O)Nc2cccc(F)c2)CC1)C1CCS(=O)(=O)C1
f27411	1.03	C=CC(=O)N(C1CCC(C)(NC(=O)OC(C)(C)C)CC1)C(C)c1ccc([N+](=O)[O-])cc1
f50967	1.03	C=CC(=O)N(Cc1nc(C(N)=O)cs1)C(CC(C)C)c1nnnn1-c1ccccc1C
f35280	1.03	C=CC(=O)N1CC23CCCC2(CN(Cc2nc(N)nc(Nc4ccc(F)cc4)n2)C3)C1
f67648	1.03	C=CC(=O)NC1CCN(S(=O)(=O)c2ccc(-c3cccc4c3OCC(=O)N4)cc2)CC1
h7904	1.03	C=CC(=O)N(CC)[C@H]1CC[C@H](Nc2nc(NCCn3cnnc3C)c3cnn(C)c3n2)CC1
d65507	1.03	C=CC(=O)N(CC)[C@H]1CC[C@H](Nc2nccc(N[C@H]3CCO[C@@H]3C3CC3)n2)CC1
d52452	1.03	C=CC(=O)N(CCC(=O)c1cnc2ncccn12)Cc1ccc2c(c1)OCCO2
d74334	1.03	C=CC(=O)NC(C)(C)C(C)NC(=O)C(=O)N1CCC(Oc2cncc(Cl)n2)CC1
d47086	1.03	C=CC(=O)N(CC)CCCNc1nc(N(C)Cc2cscn2)nc2ccccc12
d14268	1.03	C=CC(=O)N(Cc1cc(=O)oc2cc3c(cc12)CCC3)[C@@H]1C[C@H]2CC[C@@H]1C[C@H]2N
d9751	1.03	C=COCCCNc1nc(N)nc(NC2(C(F)(F)F)CCN(C(=O)C=C)CC2)n1
d65593	1.03	C=CC(=O)NCc1ccc(S(=O)(=O)N2CCC(c3cc(O)nc(N(C)C)n3)C2)s1
d42525	1.03	C=CC(=O)N(CCC1(CNC(=O)OC(C)(C)C)CCC1)C(C)C1CC2C=CC1C2
f50813	1.03	C=CCC1(N(CC2CC(NC(=O)OC(C)(C)C)(C(=O)OC)C2)C(=O)C=C)CC(F)(F)C1
f44681	1.03	C=CC(=O)N1CCC(CCCCNCc2c(-c3ccccc3)nc3ncccn23)CC1
f33383	1.03	C=CC(=O)NCC(Cn1cc(-c2ccc(OCc3ccccc3)c(OC)c2)nn1)OC
h31407	1.03	C=CC(=O)NCc1cccc(-n2ccc(C(=O)N3CCC(Oc4ccc(F)cc4C)C3)n2)c1
h39325	1.03	C=CC(=O)N(CCCO)CCCNc1nc(N2CCC3(CCCN3C)C2)c2c(ncn2C)n1
h39544	1.03	C=CC(=O)N(CCCn1cnnc1)C(c1cc(Br)ccc1OCC)c1nnnn1C(C)(C)C
h23293	1.03	C=CC(=O)N(CCCNc1nc(NC2CCc3nc(C)ncc3C2)c2ncsc2n1)CCOC
c32455	1.03	C=CC(=O)NCC(C)(C)CN(C)C(=O)C1CCCN1C(=O)NC1CCCCC1
b80644	1.03	C=CC(=O)N1C[C@H](CNc2nc3c(cc2C#N)CCC3)O[C@@H]2COC[C@H]21
d26060	1.03	C=CC(=O)N1CCC(c2ncc(C(=O)N3CC(Oc4ccccc4Cl)C3)o2)CC1
d61546	1.03	C=CC(=O)N(C1CCN(C(=O)C(=O)N2C3CCC2CC3)CC1)C1CCS(=O)(=O)C1
d48905	1.03	C=CC(=O)N(CCc1cn(-c2cnccc2-n2ccnn2)nn1)C1CCOCC1
d6181	1.03	C=CC(=O)N(CC)C1CCCC(Nc2nccc(NC3CCC(C)(C)CC3)n2)C1
h55122	1.03	C=CC(=O)N(Cc1cccc(NC(=O)N2CCCC2)c1)C(C)CCc1n[nH]c2ccccc12
f16089	1.03	C=CC(=O)N(CCCNC(=O)Nc1ncncc1-c1ccc(Cl)cc1)C1CCCCC1
f1075	1.03	C=CC(=O)NC(c1ccc(F)cc1)c1ccccc1-c1cc(C(=O)OC)cc(F)c1F
f29829	1.03	C=CC(=O)N(CCC(F)F)C(c1cnc2c(C#N)cnn2c1)c1nnnn1C(C)CC
f52004	1.03	C=CC(=O)NCCCN(C)Cc1cn(-c2cnccc2-c2ccc(N(C)C)cc2)nn1
f55103	1.03	C=CC(=O)N(C)C1CCN(c2nc3c(c(NCC45CCCC4C5(F)F)n2)COC3)CC1
h6513	1.03	C=CC(=O)N1CCn2ncc(NC(=O)c3cc(S(=O)(=O)Nc4ccc(Cl)cc4)ccc3Cl)c2C1
c75870	1.03	C=CC(=O)NC(CCN(C)c1ncnc2sc(-c3ccccc3)cc12)C(C)C
c73642	1.03	C=CC(=O)N(CCSc1cc(-c2ccccc2)nc2ncnn12)CCN(C)C
a14548	1.03	C=CC(=O)NCCc1[nH]ncc1C(=O)NCCOc1ccccc1
a220614	1.03	C=CC(=O)N1CCC(F)(F)C(C(=O)Nc2ccc3ncn(C)c3c2)C1
a134600	1.03	C=CC(=O)N1CCc2[nH]c(-c3cncc(C(F)F)c3)nc2C1
a66547	1.03	C=CC(=O)N1CCCC1C(C)(C)CNc1cc(Cl)ccc1C
a105100	1.03	C=CC(=O)N(Cc1cn(C)nc1-c1cccnc1)C1(CO)CCC1
a113778	1.03	C=CC(=O)N(Cc1cn(-c2ccn(C(C)CC)n2)nn1)C(C)(C)C
a131277	1.03	C=CC(=O)N1CCN(c2nc(C(=O)N3CCC(SC)C3)co2)CC1
b71955	1.03	C=CC(=O)N1CCC(Cn2cc(-c3ccc(NS(C)(=O)=O)cc3)nn2)CC1
b102905	1.03	C=CC(=O)NC1CN(CCCCOc2ccc3c(c2)NC(=O)CC3)CC1C
b11336	1.03	C=CC(=O)N(CC1CCC(F)(F)C1)C(c1nnnn1C1(C)CC1)C(C)C
b64597	1.03	C=CC(=O)NCCN(CCN)Cc1nc(N)nc(Nc2ccccc2)n1
b47120	1.03	C=CC(=O)N(C1CN(c2cnccn2)C1)C1CCSc2ccc(F)cc21
e60367	1.03	C=CC(=O)N(CCCNC(=O)Nc1nccc(P(C)(C)=O)n1)[C@H](C(=O)OC)C(C)C
b78060	1.03	C=CC(=O)NCc1ccc(CNc2cccc(-c3cnn(C)c3Cl)n2)cc1
b54862	1.03	C=CC(=O)N(C)Cc1cccc(NC(=O)C(=O)N2C[C@H]3C[C@@]3(CC)C2)c1
b12193	1.03	C=CC(=O)N1CCNC(=O)C1c1ccccc1-c1cccc(C#N)c1C
c45101	1.03	C=CC(=O)N(CC)[C@H]1CC[C@H](Nc2nccc(NCc3nc(C)n[nH]3)n2)CC1
c25087	1.03	C=CC(=O)N(Cc1c(Cl)nc2ccccn12)CC(c1cccc(F)c1)N(C)C
e61221	1.03	C=CC(=O)N1CC(C)C(Nc2nc(N)nc(NC3CN(C(=O)C4CC4)C3)n2)C(C)C1
e16806	1.03	C=CC(=O)N(CCC(=O)N1CC(=O)Nc2ccccc21)C(CCO)c1ccccc1
e22334	1.03	C=CC(=O)N(C1CCN(C(=O)NCCN(C2CC2)C2CC2)CC1)C1CCS(=O)(=O)C1
e25267	1.03	C=CC(=O)N1C2=C(C(=O)CCC2)C(C(=O)NCC(C)(O)c2ccc(Cl)cc2)CC1C
e38589	1.03	C=CC(=O)N1CC(Cn2cc(-c3ccc(N(CC)CC)cc3)nn2)OC2(CCC2)C1
e56322	1.03	C=CC(=O)N(Cc1cnc2c(C#N)cnn2c1)C(c1ccccc1)c1cccnc1
c6509	1.03	C=CC(=O)NC1CCN(S(=O)(=O)CCn2cnc3ccccc32)CCC1(F)F
e13015	1.03	C=CC(=O)NC(C)C1CCN(Cc2sc(N3CCCCC3)nc2-c2cccs2)CC1
c72262	1.03	C=CC(=O)N1CCC(Nc2cncc(C(F)(F)F)c2)CC12CCC(F)(F)CC2
c17751	1.03	C=CCC1(CNc2ccnc(C(=O)OC)c2C(=O)OC)CCCN1C(=O)C=C
c17940	1.03	C=CC(=O)N1CC[C@@H](CNc2ncnc3cc(-c4ccc(OC)cc4)sc23)C1
c51230	1.03	C=CC(=O)NCCCOCCN(C)CC(=O)Nc1sc2c(c1C(N)=O)CCC2
c69717	1.03	C=CC(=O)NC1CN(S(=O)(=O)c2cc(C)c(C)c([N+](=O)[O-])c2)C(CC)(CC)C1
c42276	1.03	C=CC(=O)N[C@@H](CCCC)C(=O)Nc1cccc(-c2[nH]nc3c2COCC3)c1
e23592	1.03	C=CC(=O)N1CCN(c2ccc(NS(=O)(=O)c3ccc([N+](=O)[O-])cc3)c(C)c2)CC1
a56590	1.03	C=CC(=O)N(C)CCCNc1cnccc1-c1ccc(F)cc1
b124310	1.03	C=CCC1(C(=O)Nc2ccc(O)cc2OCCC)CCCN1C(=O)C=C
a190891	1.03	C=CC(=O)N[C@]1(C(=O)OC)C[C@@H](Nc2cncc(Cl)n2)C1
a179595	1.03	C=CC(=O)N1CC2CC1CC2Nc1cc2c(cc1Cl)OCO2
i82502	1.03	C=CC(=O)N(C1CC1)C1CC(Nc2nc(NC(CC)c3cc(C)cc(C)c3)c3cnn(C)c3n2)C1
i95924	1.03	C=CC(=O)N1CCOc2ccc(-c3nc(-c4cccc(S(=O)(=O)Nc5cc(C)on5)c4)no3)cc2C1
i36347	1.03	C=CC(=O)N1CCC(C(C(=O)Nc2cc(C(=O)OC)n(Cc3ccccc3)c2)c2cccc(C)c2)CC1
i21226	1.03	C=CC(=O)N(CC)[C@H]1CC[C@H](Nc2nc(NC(C)c3cccc(F)c3F)c3c(ncn3CC)n2)CC1
i31850	1.03	C=CC(=O)N1CCOc2c(Br)cc(NC(=O)C(=O)Nc3cc(-c4ccc(C)o4)ccc3C)cc2C1
i83089	1.03	C=CC(=O)N(CCCNc1nc(NCCC2=CCN(C)CC2)c2ncccc2n1)C1CCCCC1
i24552	1.03	C=CC(=O)N1CCC(C(Nc2nc3c(c(NCC4COCCC4(F)F)n2)COCC3)c2nc(C)cs2)CC1
g51983	1.03	C=CC(=O)N(Cc1cn(Cc2csc3cncn23)nn1)C(C)Cc1ccc(N(C)C)cc1
g33307	1.03	C#Cc1cc(Br)cc(C(=O)OC)c1NC(=O)N1CCC(N(C(=O)C=C)C2CCCC2)CC1
g30112	1.03	C=CC(=O)N1C(C)CC(Nc2nc(N)nc(NC3CCN(C(=O)C4CC4)CC3)n2)CC1C
g29426	1.03	C=CC(=O)N(CC)CCCNc1nc(N2C3CCC2CC2(C3)CC2(F)F)c2ccsc2n1
g15226	1.03	C=CC(=O)N1CCCC1CCNc1nc(N[C@@H](C)c2ccncc2Br)c2cnn(C)c2n1
g60760	1.03	C=CC(=O)N(C(C)CCO)C(c1ccsc1)c1nnnn1Cc1cccc2ccccc12
g16083	1.03	C=CC(=O)N[C@H](CC1CCCCC1)C(=O)Nc1ccc2ncn(CC(=O)OC)c(=O)c2c1
i23565	1.03	C=CC(=O)NC[C@H]1CN(C(=O)C(=O)Nc2cc(S(=O)(=O)N(CC)CC)ccc2C)C[C@@]1(F)C(=O)OC
i22135	1.03	C=CC(=O)NC1CCCN(CCc2cn(CC3=C(C(=O)OC)C(c4ccccc4)NC(=O)N3C)nn2)C1
e15931	1.03	C=CC(=O)N(Cc1coc2ccc(OC)cc2c1=O)CC1CC(NS(=O)(=O)CC)C1
a30701	1.03	C=CC(=O)NCCN1CCN(Cc2cc(Br)cc([N+](=O)[O-])c2O)CC1
a204464	1.03	C=CC(=O)N(Cc1ccccc1F)C1(Cc2cccc(Br)c2C)CC1
a19193	1.03	C=CC(=O)NCC1CC(Nc2ccccc2-c2nnc[nH]2)CO1
g48563	1.03	C=CC(=O)NCc1ccc(-c2cn(-c3cccc(S(=O)(=O)C4CCCCC4)c3)nn2)cc1
g27484	1.03	C=CC(=O)NCCn1cc(Br)cc(C(=O)Nc2ccc(Oc3cccc(F)c3)nc2)c1=O
a96584	1.03	C=CCC(C1CC1)N(C(=O)C=C)C(c1nnnn1C(C)C)C(C)C
a13511	1.03	C=CC(=O)N(CCC(=O)N1CC(=O)Nc2c(F)cccc21)C(C)(C)C
g11393	1.03	C=CC(=O)N(CCCNc1nc(N2CC(C)=CC(C)C2)c2c(ncn2C)n1)CCN(C)C
g18386	1.03	C=CC(=O)N1CCCC1c1[nH]nnc1C(=O)Nc1ccc(OCc2cccnc2)c(Cl)c1
a34045	1.03	C=CC(=O)NCc1cc(-c2ccc3c(c2)ncn3C)ccc1Cl
i18418	1.03	C=CC(=O)N(C(C)C)C1CCCN(c2nc3c(c(N4CCN(c5oc(C6CC6)nc5C#N)CC4)n2)COC3)CC1
a176996	1.04	C=CC(=O)N1CCCC1CCNc1cncc(N2CCCC2)n1
f18016	1.04	C=CC(=O)N(C1CCC1)C1CCN(c2nc(NCC(F)(F)Cl)c3cnn(C)c3n2)CC1
f36829	1.04	C=CC(=O)N1C(C)CC(Nc2nccc(N(C)Cc3cccc4cc[nH]c34)n2)CC1C
f63575	1.04	C=CC(=O)N1C(C)CC(NC(=O)Nc2nsc(-c3ccc(C(F)(F)F)cc3)n2)CC1C
a180408	1.04	C=CC(=O)NCC(CC(C)C)C(=O)Nc1c[nH]nc1C(=O)O
a79637	1.04	C=CC(=O)N1CCCC(Nc2ccc3c(c2)S(=O)(=O)CC(=O)N3)C1
a20727	1.04	C=CC(=O)N(C)CC(F)(F)CNc1cn[nH]c(=O)c1Cl
a162332	1.04	C=CC(=O)N(C)C1(CNC(=O)Nc2nccc(OC)n2)CCC1
a194603	1.04	C=CC(=O)N(Cc1cnc2ccccn12)C1(C2(O)CNC2)CC1
f17871	1.04	C=CC(=O)N1CCCC(Cc2cn(-c3ccc(Oc4ccc(F)cc4)c(Br)c3)nn2)C1
f26954	1.04	C=CC(=O)N[C@@H]1CCN(c2nc(C(=O)NCCOCCOCC(=O)O)nc(C)c2C)C1
c80011	1.04	C=CC(=O)NC(c1ccccc1)c1ccc(-c2cncc(S(C)(=O)=O)c2)cc1
c4472	1.04	C=CC(=O)N1CCNC(=O)C1c1ccccc1-c1sc(C(=O)OC)c(Br)c1C
i46188	1.04	C=CC(=O)N(CC)[C@H]1CC[C@H](Nc2nc(NCCC3CCC4(CCOCC4)CO3)c3ncn(C(C)C)c3n2)CC1
i42054	1.04	C=CC(=O)N(C)C1CCN(c2nc(N3Cc4ccccc4OC4(CCOC4)C3)c3c(ncn3C)n2)CC1
i40343	1.04	C=CC(=O)N(C1CC1)C1CCN(c2nc(N3CCN(C(=O)C4CCCO4)CC3)nc3cc[nH]c23)CC1
i96939	1.04	C=CC(=O)N1CCN(Cc2cn(-c3ccc4c(c3)ncn4CCc3ccc(Cl)cc3)nn2)CC1
i51327	1.04	C=CC(=O)N(CC)[C@H]1CC[C@H](Nc2nc(NC3CCN(C4CCOCC4)C3)c3ncn(C(C)C)c3n2)CC1
i29615	1.04	C=CC(=O)N(Cc1ccccc1)C1CCC(Nc2nccc(NCc3nnc4n3CCC4)n2)CC1
i47837	1.04	C=CC(=O)N(CC)C1CCCC(Nc2nc(NCCCc3cccc(Cl)c3)c3cnn(C)c3n2)C1
i47307	1.04	C=CC(=O)N(Cc1cccc(N2C(=O)NC3(CCCC3)C2=O)c1)C(C)C(=O)Nc1cccc([N+](=O)[O-])c1
g59115	1.04	C=CC(=O)N1CCN(Cc2c(C(=O)NCCNc3ccccc3[N+](=O)[O-])cnn2C)CC1
g2851	1.04	C=CC(=O)N[C@@H](CC(=O)NCc1cc(Cl)ccc1OC(F)F)Cc1ccc([N+](=O)[O-])cc1
g3842	1.04	C=CC(=O)N1CCN(CCc2cn(-c3cnccc3-c3ccc(N(C)C)cc3)nn2)CC1
g49919	1.04	C=CC(=O)N1CCC2(CCC(C(=O)Nc3ncc(-c4ccc(OC(F)(F)F)cc4)s3)O2)C1
g17378	1.04	C=CC(=O)N[C@@H](CC(=O)NS(=O)(=O)c1cc(C(N)=O)n(C)c1)Cc1cc(F)c(F)cc1F
f66924	1.04	C=CC(=O)N(CC)[C@H]1CC[C@H](Nc2nccc(N3CCOC4(CCOC4C)C3)n2)CC1
g1844	1.04	C=CC(=O)N(Cc1ccc(-n2ccnc2C)c(F)c1)C1CCS(=O)(=O)c2ccc(F)cc21
b58228	1.04	C=CC(=O)N(C1CCC(C)(NC(=O)OC(C)(C)C)CC1)C(C)(C)C1(C)CC1
b79510	1.04	C=CC(=O)N1CCC2(CCc3cc(-c4cnc5n4CCC5)ccc3O2)CC1
b58711	1.04	C=CC(=O)N1CCC(c2ncc(C(=O)NNc3cn[nH]c(=O)c3Cl)o2)CC1
f44843	1.04	C=CC(=O)NCCCOCc1cn(-c2n[nH]c3c2CN(C(=O)OC(C)(C)C)CC3)nn1
f4865	1.04	C=CC(=O)N(CC)CCCNc1nc(NC2CC(C(C)(C)C)C2)c2c(ncn2CC)n1
f11595	1.04	C=CC(=O)N(CC(=O)N(C)C)C(c1nc(CCCC)[nH]c1Cl)c1nnnn1C1(C)CC1
a118742	1.04	C=CC(=O)N(C)CCCCN(C)CC(=O)Nc1sc(C)c(C)c1C#N
f34170	1.04	C=CC(=O)N(CC)[C@H]1CC[C@H](Nc2nccc(NCc3coc4ccccc34)n2)CC1
f52812	1.04	C=CC(=O)N(CC)C1CCCC(Nc2nc(N)nc(N3CCn4nc(C)cc4C3)n2)C1
b111100	1.04	C#CC(NC(=O)N1CCC(N(C(=O)C=C)C2CCS(=O)(=O)C2)CC1)C1CC1
b46310	1.04	C=CC(=O)N(C(C)c1ncc(Br)s1)C(c1nnnn1C1(C)CC1)C(C)C
b111768	1.04	C=CC(=O)N1CCC(Nc2cncc(N(C)C)c2)CC12CCC(F)(F)CC2
c39680	1.04	C=CC(=O)N1CCC(Nc2nccc(NCc3[nH]ncc3Br)n2)(C(N)=O)CC1
b36656	1.04	C=CC(=O)NCc1ccnc(C(=O)Nc2ncc(-c3cnccn3)s2)c1
a90911	1.04	C=CCN(C(=O)C=C)C(c1ccc(Cl)c(Cl)c1)C(C)C
a1381	1.04	C=CC(=O)N1CC(C(NC(=O)c2cncc(Br)c2)C(=O)OC)C1
a10342	1.04	C=CC(=O)N1CC2CC(C1)C(Nc1ccccc1-c1nccs1)C2
c50103	1.04	C=CC(=O)N1CCN(C(C)(C)C(=O)NS(=O)(=O)c2cc(C#N)ccc2C)CC1
b77704	1.04	C=CC(=O)NC[C@H]1CC[C@H](Cn2cc(-c3cnn(C)c3C(=O)O)nn2)CC1
b114279	1.04	C=CC(=O)NC(C)(C)C(=O)N1CCN(c2nccn3cnnc23)C(C)C1
b89596	1.04	C=CC(=O)N(CC1CC(NC(=O)OC(C)(C)C)C1)C(C)c1cn[nH]c1C
b64598	1.04	C=CC(=O)NCCN(CCN)Cc1nc(N)nc(Nc2ccccc2)n1
b37189	1.04	C=CC(=O)NC1Cc2ccc(NC(=O)c3cnn4c3NCCC4)cc2C1
b46104	1.04	C=CC(=O)N(C)C1(CNC(=O)Nc2nccc(C(=O)OCC)n2)CCC1
b29323	1.04	C=CC(=O)N1C2CCC1CC(Nc1cc(Cl)ccc1N1CCN(C)CC1)C2
b5150	1.04	C=CC(=O)N[C@@H](CC)C(=O)Nc1c(-c2ccc(F)cc2)nc2ncccn12
d47136	1.04	C=CC(=O)NC(CCN(C)C(=O)Nc1ccc(NS(C)(=O)=O)cc1OC)C(C)C
d67662	1.04	C=CC(=O)N(C)CCC(C)(C)Nc1nc(NC/C=C/C)nc(-c2ccccc2)n1
d6389	1.04	C=CC(=O)NC(CCC(=O)N1CCOC(Cc2ccccc2)C1)c1ccccc1
a186115	1.04	C=CC(=O)N1CCC(O)(CN2CCc3ncn(C)c3C2)CC1
d6058	1.04	C=CCC(C)(C)CCNc1cc(N[C@H]2CC[C@H](N(CC)C(=O)C=C)CC2)ncn1
d26366	1.04	C=CC(=O)N1CCN(C(=O)c2ccccc2-c2cccc3c2OCC(=O)N3)CC1
d2734	1.04	C=CC(=O)N1CCC(Nc2cc(OC3CCN(C)CC3)cc(C(F)(F)F)c2)CC1
d70189	1.04	C=CC(=O)NC1CCC(N(C)c2ncnc3cc(-c4ccc(Cl)cc4)sc23)CC1
h62876	1.04	C=CC(=O)N(C)CCC(C)(C)Nc1nc(N2CCN(C)C(c3ncc[nH]3)C2)c2cnn(C)c2n1
h30939	1.04	C=CC(=O)N(C)Cc1cccc(NC(=O)C(=O)N2CCN(c3ccc(C#N)cc3Cl)CC2)c1
h7129	1.04	C=CC(=O)N(C1CCN(C(=O)Nc2c(C#N)cc(Br)c3ccccc23)CC1)C1CCS(=O)(=O)C1
h69977	1.04	C=CC(=O)N1CCN(c2ncccc2NC(=O)C(=O)N2CC(CC)(Cc3ccccc3)C2)CC1
h68577	1.04	C=CC(=O)N1CCC(OCCC(=O)NNc2ccc(S(=O)(=O)N3CCN(C)CC3)cn2)CC1
h34826	1.04	C=CC(=O)N(CC)C1CCCC(Nc2nccc(N3CCC(c4nncn4C4CC4)CC3)n2)C1
c17306	1.04	C=CC(=O)N1CCC2(CCCN(c3ncnc4c3oc3ccccc34)C2)CC1
h2780	1.04	C=CC(=O)N1CCCC1C(=O)NCC1CCCN(C(=O)Nc2cc(-c3ccoc3C)on2)C1
h33317	1.04	C=CC(=O)N1CCN(S(=O)(=O)c2cccc(C(=O)N3CC(O)CC34CCN(C)CC4)c2)CC1
h23448	1.04	C=CC(=O)N1CC[C@H]2CN(c3nc4c(c(N5CCN(CCOCCO)CC5)n3)CSC4)CC[C@H]21
h55547	1.04	C=CC(=O)N1CCCC1c1[nH]nnc1C(=O)Nc1ccc(Oc2ccc(Cl)cc2Cl)c(F)c1
h56171	1.04	C=CC(=O)N1CCC(Nc2nc(NC[C@H]3C[C@@H](N(C)C)C3)c3cnn(C)c3n2)(C(F)(F)F)CC1
h10548	1.04	C=CC(=O)N1CCC(Nc2cc(N3CCN(C(=O)CCC(C)C)CC3)ncn2)(C(N)=O)CC1
d51931	1.04	C=CC(=O)N(C[C@H]1CC[C@@H](NC(=O)OC(C)(C)C)C1)C(C)C(=O)N(C)CCC#N
h30251	1.04	C=CC(=O)N1CCc2ccc(NC(=O)C(=O)N3CCn4ncc(S(N)(=O)=O)c4C3)cc2CC1
c27704	1.04	C=CC(=O)NCCSCc1ccc(C2=C(C)CCN(C(=O)OC(C)(C)C)C2)s1
d40639	1.04	C=CC(=O)N(C1CCS(=O)(=O)c2ccc(F)cc21)[C@H]1C[C@H](c2ccccc2Cl)C1
c32595	1.04	C=CC(=O)NCc1cccc(NC(=O)C(=O)N2CCC(CC3CCOC3)C2)c1
a31274	1.04	C=CC(=O)NCC1(CNc2ccc3ncn(C)c(=O)c3c2)CC1
a169458	1.04	C=CC(=O)N[C@@H]1c2ccccc2C[C@H]1NC(=O)Nc1ncn(CC)n1
a164057	1.04	C=CCC(CC)N(C(=O)C=C)C(c1nnnn1CC)C(C)(C)C
a79082	1.04	C#CCOc1cc(Br)cc(NC(=O)[C@H](NC(=O)C=C)[C@H](C)CC)c1
e43772	1.04	C=CC(=O)NCc1cccc(-n2ccc(C(=O)NCCOc3cccnc3C)n2)c1
c64389	1.04	C=CC(=O)N(CCSc1nnc(-c2ccc(C)cc2)n1CC)Cc1cccs1
e73691	1.04	C=CC(=O)N(C)C1CCN(C(=O)C(=O)N2CCCC(c3n[nH]cc3NC(C)=O)C2)C1
e32035	1.04	C=CC(=O)NCc1ccc(C(=O)Nc2c(-c3ccccc3)nc3ncccn23)cc1
e47228	1.04	C=CC(=O)N1CCC(n2c(NC(=O)c3ccc([N+](=O)[O-])o3)nc3ccccc32)CC1
e7637	1.04	C=CC(=O)N[C@@H]1CCN(c2nc(C(=O)N3CC(Cc4ccoc4)C3)nc(C)c2C)C1
c28252	1.04	C=CC(=O)NCC(C)(CO)Cc1cn(-c2cnccc2-n2cc(C)cn2)nn1
e62434	1.04	C=CC(=O)N1CCN(Cc2ccc(CNC(=O)Nc3nc(Br)ccc3C)cc2)CC1
c80279	1.04	C=CC(=O)N(Cc1nc(-c2cncn2C)no1)[C@@H]1CNC[C@H]1c1ccccc1
c9482	1.04	C=CC(=O)N[C@@H]1CCN(c2nc(C(=O)N3CC(C#N)(CC)C3)nc(C)c2C)C1
a88142	1.05	C=CC(=O)NC(C(=O)NNc1cncc(C)n1)C1CCOC1
b41467	1.05	C=CC(=O)N(Cc1cc2c(cc1OCCOC)OCO2)C1CCC(O)CC1
h52279	1.05	C=CC(=O)N(Cc1cccc(COCC(F)(F)F)c1)C(C)C(=O)N1c2ccccc2CC1C
h3410	1.05	C=CC(=O)N(C)C1CCN(c2nc(NCc3ccccc3COC)c3c(ncn3CC)n2)CC1
h30561	1.05	C=CC(=O)N1CCc2c(Br)ccc(NC(=O)C(=O)N3CCC(c4cccc(Cl)c4)CC3)c2C1
h7785	1.05	C=CC(=O)N1CCCC2(CC(NC(=O)CSc3nnc4nc(NCC)nc(NCC)n34)C2)C1
h19074	1.05	C=CC(=O)N(CC)CCCNc1nc(N2CCn3c(nnc3C(C)(C)C)C2)nc2c1cnn2C
h24502	1.05	C=CC(=O)N(CC)C1(C(N)=O)CCN(c2cc(NCCC3CCN(CC)CC3)ncn2)CC1
b108586	1.05	C=CC(=O)N(CCc1c[nH]c2ncc(F)cc12)C(CC)c1ccccc1
a175220	1.05	C=CC(=O)N(C)CCCC(=O)Nc1cnccc1Oc1ccccc1
h12060	1.05	C=CC(=O)N(C1CCCC1)C1CCN(C(=O)Nc2c(C(=O)OCC)[nH]c3ccccc23)CC1
h55518	1.05	C=CC(=O)N(CCCC)C(C)c1cn(-c2cccc(N3CCN(CCN(C)C)CC3)c2)nn1
h23869	1.05	C=CC(=O)N1CCC(Cc2noc(-c3cccc(S(=O)(=O)Nc4ccc(C)cc4)c3)n2)CC1
h27104	1.05	C=CC(=O)N1CCN(S(=O)(=O)c2cccc(C(=O)Nc3c[nH]nc3-c3ccccc3F)c2)CC1
h16278	1.05	C=CC(=O)N(C(C(C)=Cc1ccccc1COC)c1nnnn1C(C)CC)[C@H]1CC[C@H](O)C1
h56443	1.05	C=CC(=O)NCCCCCCCn1cc(CN2CCC(c3cn4cccnc4n3)CC2)nn1
b11663	1.05	C=CC(=O)N1CCN(C2CCC(NC(=O)Nc3ncn(C)n3)CC2)CC1
b106352	1.05	C=CC(=O)NC1(CN(C)Cc2cc3c(cc2OC(F)F)OCO3)CCCC1
b107820	1.05	C#CC(CC1CC1)N(Cc1nc(C(F)(F)F)n2c1CCCC2)C(=O)C=C
b71675	1.05	C=CC(=O)N1CCC(Nc2nc(N)nc(NC3CC3C)n2)(C(F)(F)F)CC1
b75563	1.05	C=CC(=O)N(C)Cc1cnn(Cc2cn(-c3cnccc3N(C)C)nn2)c1
h1749	1.05	C=CC(=O)N[C@H](C)Cn1cc([C@]2(O)CC[C@H]3[C@@H]4CCc5cc(O)ccc5[C@H]4CC[C@@]32C)nn1
a93495	1.05	C=CC(=O)NC(CC)c1ccc(-c2cc(CN(C)C)ccc2F)cc1
a198720	1.05	C=CC(=O)NCC(C)(C)CNc1cc(Cl)cc(C(N)=O)c1OC
a162416	1.05	C=CC(=O)N1CCC(F)(COc2cccc3c2CCC(=O)N3)C1
a33155	1.05	C=CC(=O)N(CCOC)CC(=O)Nc1ccc2ncsc2c1Br
a139362	1.05	C=CC(=O)N1CCc2[nH]c(C(=O)N3CC(n4ncnc4Br)C3)cc2C1
a198976	1.05	C=CC(=O)NCC(C)(C)CC(=O)Nc1cncc(CN(C)C)c1
a113799	1.05	C=CC(=O)NCC(=O)Nc1c(-c2ccccc2)nc2ncccn12
a206362	1.05	C=CC(=O)NCCN(C)C(=O)Nc1cccc(-c2cc[nH]n2)c1
g51642	1.05	C=CC(=O)N(CC1(C#N)CC2CCC1CC2)C1CCC(NC(=O)OC(C)(C)C)C(C)(C)C1
g59004	1.05	C=CC(=O)N1[C@H]2C[C@H](C[C@H]2NC(=O)C(=O)NCCOc2ccc(Cl)cc2)[C@@H]1C(=O)OCC
g53219	1.05	C=CC(=O)NCC1CCC(C)N(C(=O)c2cc(S(=O)(=O)N3CCOCC3)c(Cl)cc2Cl)C1
g10879	1.05	C=CC(=O)N(C)C1CCN(c2nc3c(c(N4CCC5(CC4)NC(=O)CO5)n2)COC3)CC1
g51794	1.05	C=CC(=O)N(CC)Cc1cccc(NC(=O)C(=O)N2CCN(C(=O)OCC(C)C)CC2)c1
a221810	1.05	C=CC(=O)NC(C)C(=O)N1CCN(c2nccn3cnnc23)C(C)C1
g29192	1.05	C=CC(=O)N(C)CCC(C)(C)Nc1nc(N2Cc3nn(C)c(N)c3C2)c2cnn(C)c2n1
g23741	1.05	C=CC(=O)N(CC)C1CCCC(Nc2nccc(NCC3(OCCC)CCCCC3)n2)C1
a130095	1.05	C=CC(=O)NC1CCn2ncc(C(=O)N[C@H](C)CCF)c2C1
b21060	1.05	C=CC(=O)NCCN(c1nc(Nc2ccccc2)c2[nH]cnc2n1)C(C)C
b108872	1.05	C=CC(=O)N[C@H](CC(=O)Nc1cncc(Br)c1CC(=O)OCC)CC(C)C
a71412	1.05	C#Cc1cc(Br)cc(NC(=O)C(NC(=O)C=C)C(C)(C)C)c1
a196149	1.05	C=CC(=O)N1CCC(n2cc(-c3csc(C4(C)CCCO4)n3)nn2)C1
a220044	1.05	C=CC(=O)N1CCC(Nc2nc(N)[nH]c(=O)c2[N+](=O)[O-])(C(F)F)CC1
a133757	1.05	C=CC(=O)N(CCCCS(C)(=O)=O)Cc1c(OC)noc1C
a58965	1.05	C=CC(=O)NCc1ccc(C(=O)N2CCc3ccncc32)cn1
a205082	1.05	C=CC(=O)N1CCC(CCOc2cccc3c2CCC(=O)N3)CC1
g15477	1.05	C=CC(=O)N1CCC(Nc2nc3c(c(N4CCCC(N(C)C)C4)n2)COC3)(C(N)=O)CC1
b110489	1.05	C=CC(=O)N(CCCCCC(=O)Nc1ncc(C2(O)COC2)s1)C(C)(C)C
h40340	1.05	C=CC(=O)NC12CC3(C)CC(C)(C1)CC(C(=O)N1CCN(CC(O)c4ccccc4)CC1)(C3)C2
b88096	1.05	C=CC(=O)N(CC1CC(NC(=O)OC(C)(C)C)(C(=O)O)C1)C(C=C)C1CC1
i63384	1.05	C=CC(=O)N(C1CCCC1)C1CCN(C(=O)[C@@H]2C[C@@](OC)(C(F)(F)F)CN2C(=O)OC(C)(C)C)CC1
i38493	1.05	C=CC(=O)N1CCC(Cc2cn(-c3ccc(Oc4cccc(C(C)C)c4)c(C)c3)nn2)(C(=O)OC)CC1
i30104	1.05	C=CC(=O)N(Cc1cccnc1-n1cncn1)C(C)c1ccc(S(=O)(=O)N2CCC(C)CC2)cc1
i8150	1.05	C=CC(=O)N(C)C1CCN(c2nc(NCc3ccc(CN4CCCC4=O)cc3)c3ncn(C)c3n2)CC1
i66626	1.05	C=CC(=O)N1CCC(Nc2nc3c(c(N4CCN(CC5CCC5)CC4)n2)COCC3)(C(N)=O)CC1
i27082	1.05	C=CC(=O)N(C(C)C)C1CCN(c2nc(NC(CC3CC3)C3CC3)c3ncn(CC)c3n2)CC1
i603	1.05	C=CC(=O)N1CCCC1c1nccc(NC(=O)NNC(=O)CCCOc2ccc(Cl)cc2Cl)n1
i25691	1.05	C=CC(=O)N(C)C1(C(N)=O)CCN(c2nc(NCC3(OC)CCCC(C)(C)C3)c3ncn(CC)c3n2)CC1
i70636	1.05	C=CC(=O)N(CC(=O)N1CCC(C(=O)N2CCCC(C)C2)CC1)C1CCCN(c2ccccc2C)C1=O
i11081	1.05	C=CC(=O)N(CC(F)(F)F)C1CC(Nc2nc3c(c(NCC(CC)CC(F)(F)F)n2)COC3)C1
e3022	1.05	C=CC(=O)N[C@H]1CCCN(CC(=O)Nc2ccc(N=Nc3ccccc3)cc2)[C@@H]1C
c32448	1.05	C=CC(=O)NCC(C)(C)CN(C)c1nc(C)nc2sc(C(=O)OCC)c(C)c12
c17814	1.05	C=CC(=O)NCC1CCN(C(=O)Nc2ccc3[nH]c(C(=O)NC)cc3c2)CC1
c25556	1.05	C=CC(=O)N[C@@H]1CC(c2nc(-c3ccc(CN4CCCC4)cc3)no2)=C[C@@H]1O
c78130	1.05	C=CC(=O)NCc1ccc(-c2cccc(OCCN3CCCCC3)c2)cc1C
c5099	1.05	C=CC(=O)N1CCCC(C(=O)Nc2cncc(Br)c2CC(=O)O)C1C(F)(F)F
c45904	1.05	C=CC(=O)N(Cc1cc2ccccc2n2nnnc12)CC1(C(=O)O)CC1(F)F
e13639	1.05	C#CC1(c2ccccc2)COCCN1Cc1cnc(C2CCN(C(=O)C=C)CC2)s1
e66895	1.05	C=CC(=O)NCC(Cc1cn(-c2ccc3c(c2)CN(C(C)C(C)C)C3)nn1)C1CC1
e41548	1.05	C=CC(=O)N(C1CC1)C1CCN(c2cc(N3CCC(N(C)CC)C3)nc(C)n2)CC1
e6534	1.05	C=CC(=O)N(C)C(C(=O)N1CCn2ncc(S(N)(=O)=O)c2C1)c1ccc(F)cc1F
e14188	1.05	C=CC(=O)N(C)CCC(C)(C)Nc1nc(NCCC#CCO)c2c(ncn2CC)n1
e42339	1.05	C=CC(=O)N1CCCC(C2CCCN(C(=O)C(=O)N3CCn4ncc(Cl)c4C3)C2)C1
i23543	1.05	C=CC(=O)N(CCCCNc1nc(NC2CCc3[nH]nnc3C2)c2c(ncn2CC)n1)CC(F)(F)F
e14613	1.05	C=CC(=O)N(CCCC(F)F)C(c1nnnn1C)[C@@H]1CCCN1C(=O)OC(C)(C)C
e49776	1.05	C=CC(=O)N(CC=CCl)C(C(C)=Cc1ccccc1COC)c1nnnn1C(C)C
e27855	1.05	C=CC(=O)N(CCCNc1nc(NC2CCSC2)nc2cccc(F)c12)C(C)(C)C
e29375	1.05	C=CC(=O)NCc1ccn2ncc(C(=O)NCc3nnc(N4CCCCC4)o3)c2c1
e69332	1.05	C=CC(=O)N1CCC(OCC(F)(F)F)(C(=O)N2Cc3ccnn3CC(CO)C2)CC1
b133881	1.05	C=CC(=O)NC1(CCN2[C@H](CO)C[C@@H]3CCCC[C@@H]32)CCC(F)(F)CC1
c17405	1.05	C=CC(=O)NCc1ccc(C(=O)N(CCc2ccccc2)c2nncs2)cc1
e64552	1.05	C=CC(=O)N(CCCc1ccc(F)cc1F)C1CCC(NC(=O)OC(C)(C)C)CC1
i7697	1.05	C=CC(=O)N(Cc1cc(NC(=O)OC(C)(C)C)cc(C(=O)OC)c1)Cc1sc(-c2ccncc2)nc1C
e30180	1.05	C=CC(=O)N1CCC(O)(Cn2cc(-c3ccc(CN4CCOCC4)cc3)nn2)CC1
d67182	1.05	C=CC(=O)N(C1CCN(C(=O)NCC2COCC2(C)C)CC1)C1CCS(=O)(=O)C1
f11222	1.05	C=CC(=O)N(CCCSc1ccc(F)cc1)Cc1cc(=O)oc2cc3c(cc12)CCC3
f42050	1.05	C=CC(=O)N(C1CCC(C)(CNC(=O)OC(C)(C)C)CC1)[C@H]1CC[C@]2(C(=O)O)CC[C@H]12
d48159	1.05	C=CC(=O)N1CCC(CNc2cc(Nc3ccc(OC)cc3OC)ncn2)CC1
f3062	1.05	C=CC(=O)N(CC1CC(NC(=O)OC(C)(C)C)C12CCC2)CC(O)C(F)(F)C(F)(F)F
f1848	1.05	C=CC(=O)N(CCc1nc(C(F)(F)F)no1)Cc1cc(=O)oc2cc3c(cc12)CCC3
f53330	1.05	C=CC(=O)N1CCCCC1CCc1cn(-c2ccc(Oc3ccncc3)c(C)c2)nn1
f54458	1.05	C=CC(=O)NC1CCN(c2ccc(NC(=O)C(=O)N3CCC(C)(C(=O)NC)C3)cc2)C1
f48237	1.05	C=CC(=O)N(CC)C1CCCC(Nc2nccc(NCC3(C4CCOCC4)CC3)n2)C1
b41660	1.05	C=CC(=O)N1CCC(c2ncccc2C(=O)Nc2nnc(C3CC3)s2)CC1
b113700	1.05	C=CC(=O)N1CCN(c2ccncc2NCc2c(F)cccc2Cl)CC1
b127391	1.05	C=CC(=O)N1CCC2(CCC(Nc3cc4c(cc3Br)NC(=O)CO4)CC2)C1
f19914	1.05	C=CC(=O)N(C1CCC(C)(NC(=O)OC(C)(C)C)CC1)C(CO)C(O)C1CCCCC1
b103925	1.05	C=CC(=O)NC1(CC)CN(C(=O)c2cc(S(=O)(=O)N3CCOCC3)c[nH]2)C1
d34620	1.05	C=CC(=O)N(C(C)CC(C)O)C(c1nnnn1C)C(C)CC1CCC(F)(F)CC1
d71451	1.05	C=CC(=O)N(C)CCC(C)(C)Nc1cc(NC2CCC(OCCC)CC2)ncn1
b3620	1.05	C=CC(=O)N(C(C)CCc1ccc2c(c1)OCO2)C1CC(C)N(C)CC1C
d47682	1.05	C=CC(=O)NCCCCCCC(=O)Nc1nc2ccc(OCC(F)(F)F)cc2s1
d75742	1.05	C=CC(=O)N1CCC(C(=O)Nc2cc(C(N)=O)ccc2NC2CCN(C)CC2)C1
f42653	1.05	C=CC(=O)NCCc1cccc(-c2cn(-c3n[nH]c4c3CCC(C(F)(F)F)C4)nn2)c1
i72387	1.05	C=CC(=O)N(C1CC1)C1CC(Nc2nc(NCC3(OCC)CCSCC3)c3c(ncn3CC)n2)C1
c12048	1.05	C=CC(=O)N1CCN(c2cccc3sc(-c4ccc5c(c4)OCC5)cc23)CC1
b136248	1.05	C=CC(=O)N1CC[C@H](Cn2cc(-c3cccc(NCC(=O)NC)c3)nn2)C1
b49221	1.05	C=CC(=O)N[C@@H]1C[C@H](N)CN(C(=O)C2(c3cc(F)cc(C#N)c3)CCC2)C1
i10458	1.05	C=CC(=O)NC1CN(C(=O)c2sc(-c3ccc(OCC(C)C)c(C#N)c3)nc2C)C(CC)(CC)C1
a102277	1.06	C=CC(=O)NCC1(c2cccc(-c3csc(C#N)c3)c2)CCOCC1
a13108	1.06	C=CC(=O)N1CCN(S(=O)(=O)c2ccc(-c3ccncc3F)s2)CC1
a213291	1.06	C=CC(=O)N1CCc2[nH]c(C(=O)NNC(=O)c3ccncn3)cc2C1
a107333	1.06	C=CC(=O)NC1C2CC(C(=O)NC3CCSCC3)CC1CC(F)(F)C2
a114700	1.06	C=CC(=O)N(C(C)C(C)Sc1nc(C)cs1)C1CCNCC1(C)C
a115905	1.06	C=CC(=O)N1CCC(Nc2cccc3[nH]nc(Br)c23)CC1(C)C
a63335	1.06	C=CC(=O)N1CCC(Nc2cncc(Cl)n2)CC12CCC2
a119781	1.06	C=CC(=O)N(C)CC(C)(C)CNc1cc(C#N)c2cc(Cl)ccc2n1
a199124	1.06	C=CC(=O)NCCC(C)Nc1ccc2c(c1)S(=O)(=O)CC(=O)N2
c6371	1.06	C=CC(=O)N1CCNC(CCc2nnc3n(C)c(=O)c4cc(C)ccc4n23)C1
a120236	1.06	C=CC(=O)NCc1ccc(-c2cc(OC)cc3ccccc23)cc1C
e56816	1.06	C=CC(=O)NCC1CC(NC(=O)c2cccc(S(=O)(=O)N3CCOCC3)c2)C1(C)C
e18349	1.06	C=CC(=O)N(CC1CC(NC(=O)OC(C)(C)C)(C(=O)O)C1)C1CC2CC1CC2OC
e31508	1.06	C=CC(=O)N(CCC(=O)Nc1cnccc1-c1ccc(C(F)(F)F)cc1)C(C)(C)C
e70692	1.06	C=CC(=O)N1CCC(Cc2ccnc(-c3cccc(CN4CCCC4C)c3)c2)CC1
e40593	1.06	C=CC(=O)N(CC)C1CCCC(Nc2nccc(N(C)Cc3ncccc3Cl)n2)C1
e24431	1.06	C=CC(=O)N(C1CCC2(CC1)C(=O)Nc1ncc(Br)cc12)C1CN(CC(C)(C)O)C1
e58825	1.06	C=CC(=O)N1CC(C)C(Nc2nc(N)nc(NCCCCN(CC)CC)n2)C(C)C1
e47599	1.06	C=CC(=O)NC1CCC(N(CC)CCCCOc2ccc3c(c2)NC(=O)CC3)CC1
c77341	1.06	C=CC(=O)N1CCCN(S(=O)(=O)c2ccc(-c3cnn(C)c3C(F)F)s2)CC1
a170931	1.06	C=CC(=O)N[C@H]1CCCC[C@H]1n1cc(C(=O)N2CCC(C)(C)C2)nn1
e55385	1.06	C=CC(=O)NCCN(c1nc(-c2cnccn2)nc2sc3c(c12)CCCC3)C(C)C
e11847	1.06	C=CC(=O)N1CC2(CCN(S(=O)(=O)c3ccc4c(c3)C(C)(C)CCC4(C)C)CC2)C1
e66254	1.06	C=CC(=O)N(CC)[C@H]1CC[C@H](Nc2nccc(NCc3ccc(C)cc3N)n2)CC1
e66018	1.06	C=CC(=O)N(C1CCC(c2cccc(Cl)c2)C1)C12CC(NC(=O)OC(C)(C)C)(C1)C2
e23333	1.06	C=CC(=O)N(CC)C1CCCC(Nc2nc(N)nc(NCC3(S(C)(=O)=O)CC3)n2)C1
e7732	1.06	C=CC(=O)N(C1CCN(C(=O)C(=O)NC2CC[C@H]3CC[C@@H]23)CC1)C1CCS(=O)(=O)C1
e69366	1.06	C=CC(=O)N(C[C@]1(F)C[C@@H](C(=O)O)C1)C1CCC(NC(=O)OC(C)(C)C)C(C)(C)C1
a3146	1.06	C=CC(=O)NCCCn1cc(-c2cncc(C(C)(F)F)c2)cn1
c10113	1.06	C=CC(=O)N(CCC(=O)N1CC(=O)Nc2ccccc21)C(CO)CC(F)(F)F
a214967	1.06	C=CC(=O)NCC(C)CN1CC(C(=O)O)CC(c2cnn(C)c2)C1
i96299	1.06	C=CC(=O)N1CC[C@H](c2ccc(OCC)cc2)[C@H](NCc2nnc3n(C)c(=O)c4cc(C)ccc4n23)C1
i12112	1.06	C=CC(=O)N(CC(O)Cn1cnc2cc(C)c(C)cc21)C1CCN(C(=O)OC(C)(C)C)CC1c1ccncc1
g15986	1.06	C=CC(=O)N(C[C@H]1CC[C@@H](NC(=O)OC(C)(C)C)C1)C(C)C(=O)Nc1cccc(C#N)c1
g42857	1.06	C=CC(=O)N1CCCC12CCC(Nc1ncnc3cc(-c4ccc(OC)cc4)sc13)CC2
g46823	1.06	C=CC(=O)N(CCCNc1nc(NCCc2ccncc2)c2c(ncn2C)n1)C(C)(C)C
g56294	1.06	C=CC(=O)N(C)C1CCN(C(=O)C(=O)N2CCN(c3ccc(Br)cc3C(F)(F)F)CC2)C1
g49174	1.06	C=CC(=O)N(CC)[C@H]1CC[C@H](Nc2cc(NC(CC)c3cc(C)ccc3C)ncn2)CC1
g53835	1.06	C=CC(=O)N(C(c1nnnn1CSc1ccccc1)C(C)C)[C@@H]1CCCCC[C@H]1OCC
g11922	1.06	C=CC(=O)NC1CCN(S(=O)(=O)c2ccc(-c3ccc4c(c3)COCC(=O)N4)cc2)CC1
i81571	1.06	C=CC(=O)N1CC[C@H]2CN(c3nc(N4CCC(Cc5cc(F)ccc5F)CC4)c4c(n3)c(C)nn4C)CC[C@H]21
i78850	1.06	C=CC(=O)N(Cc1cn(C[C@@H](O)c2ccc(F)cc2)nn1)C(C)C(OCC)c1ccc(Cl)cc1Cl
i65313	1.06	C=CC(=O)N(C)C1CCN(c2nc3c(c(N4CCC5(CN(C)C5)C(CO)C4)n2)COCC3)CC1
i60574	1.06	C=CC(=O)NCC(=O)N1CCN(C(=O)C(=O)Nc2ccc(C(C#N)c3ccccc3)c(Cl)c2)CC1
f41475	1.06	C=CC(=O)NCc1ccc(-c2ccc(C3=C(C)CCN(C(=O)OC(C)(C)C)C3)cc2)o1
f33665	1.06	C=CC(=O)N(C1CCCC1)C1CCN(C(=O)Nc2nccn3ncc([N+](=O)[O-])c23)CC1
f29538	1.06	C=CC(=O)NCCOc1cccc(NC(=O)C(=O)NCCCCNc2ccccn2)c1
f53573	1.06	C=CC(=O)N(C1CC1)C1CCN(c2nc(NCCC(C)(C)C=C)c3ncsc3n2)CC1
i22209	1.06	C=CC(=O)N(C1CC1)C1CCN(c2nc(N3CCC(NS(=O)(=O)CCC)CC3)c3cnn(C)c3n2)CC1
i3597	1.06	C=CC(=O)N(C(C)C)C1CCN(c2nc(NCCN(C(C)C)C3CC3)c3c(ncn3CC)n2)CC1
i80689	1.06	C=CC(=O)N1C(C)CC(Nc2nc3c(c(N4CCN(c5cncnc5)CC4)n2)COC3)CC1C
i81059	1.06	C=CC(=O)N1CCCC1CCNc1nc(N2CCCN(Cc3csc(C)n3)CC2)c2c(ncn2CC)n1
a26021	1.06	C=CC(=O)N1CCC(Cc2nc(C(=O)N3CC4CC3C4)cs2)C1
c74448	1.06	C=CC(=O)N(Cc1cccnc1)Cc1cn(-c2c(OC)ccc(Cl)c2C)nn1
c53288	1.06	C=CCC1(CN2CCC(c3nc4cnccc4s3)CC2)CCCN1C(=O)C=C
c38996	1.06	C=CC(=O)NC1(CNC(=O)CC2Oc3ccccc3NC2=O)CCCCCC1
c3085	1.06	C=CC(=O)N[C@@H](C)c1ccc(-c2nc(N3CCOCC3)c(F)cc2C#N)cc1
c63302	1.06	C=CC(=O)NC(c1ccccc1)c1ccc(-c2ccc3c(c2)ncn3C)cc1
c33098	1.06	C=CCC(NC(=O)N1CCC(N(C(=O)C=C)C2CCS(=O)(=O)C2)CC1)C1CC1
c64056	1.06	C=CC(=O)N(C1CCN(C(=O)NC2CCS(=O)CC2)CC1)C1CCS(=O)(=O)C1
a138729	1.06	C=CC(=O)NC1CCC(c2cn(CC(C)CCCC(C)C)nn2)CC1
c20534	1.06	C=CC(=O)N1CCC(c2ncc(C(=O)N3CC(NC(=O)C(F)(F)F)C3)o2)CC1
c5448	1.06	C=CC(=O)NC(C)(C(=O)N1CCC(c2n[nH]c(=O)n2C)CC1)c1ccccc1
f38569	1.06	C=CC(=O)N(C(c1ccc(N(CC)CC)cc1)c1nnnn1CC(F)F)C1CC1(C)C
f58522	1.06	C=CC(=O)N(CCCNc1nc(NCC2CSC2)c2c(ncn2C)n1)C1CCCCC1
f63190	1.06	C=CC(=O)NC1CN(C(=O)CCCCn2cnc3c(N)ncnc32)CCC1C(F)(F)F
f44165	1.06	C=CC(=O)N1CC(n2cc(C(=O)Nc3ccc(SCc4ccccc4)c(Br)c3)cn2)C1
a41176	1.06	C=CC(=O)NCC(C)(C)c1ccc(-c2c[nH]c3nncc-3c2)cc1
f60126	1.06	C=CC(=O)N(Cc1cc2cncc(Br)c2o1)C(C)C1CN(Cc2ccccc2)CCO1
i10115	1.06	C=CC(=O)NCC1(CSCC2=C(C(=O)OCC)C(c3ccc(OC)cc3)NC(=O)N2)CC(F)(F)C1
c37325	1.06	C=CC(=O)N(Cc1cn(-c2ccccc2)nc1-c1cccnc1)C1(CF)CC1
i37482	1.06	C=CC(=O)N[C@@H]1CCN(c2nc(C(=O)Nc3nc(-c4c(C)cc(C)cc4C)cs3)nc(C)c2C)C1
c66114	1.06	C=CC(=O)NCCCc1nc(-c2ccc(C(=O)N3CCN(C)CC3)cc2)no1
b61176	1.06	C=CC(=O)N(C(C)C(C)Oc1ccc(Cl)cc1Cl)C1CC(C)CCC1O
d11974	1.06	C#Cc1ccccc1NC(=O)N1CCC(N(C(=O)C=C)C2CCS(=O)(=O)C2)CC1
d16057	1.06	C=CC(=O)N(CC1(C2(O)CCC2)CCC1)C1CCCN(c2ccccc2Cl)C1=O
d45182	1.06	C=CC(=O)N1CC(C)C(Nc2nc(NCC3(F)CC3)c3cnn(C)c3n2)C(C)C1
d6831	1.06	C=CC(=O)N(Cc1nnc(C)s1)C1CC(NC(=O)OC(C)(C)C)C12CCOCC2
h14173	1.06	C=CC(=O)N1CCN(c2ncccc2NC(=O)C(=O)N[C@H]2C[C@H](c3ccccc3Cl)C2)CC1
h17160	1.06	C=CC(=O)NC(CO)c1ccc(-c2cccc(CN3CCN(C(C)=O)CC3)c2)cc1C(F)(F)F
h19061	1.06	C=CC(=O)N(Cc1coc2ccc(F)cc2c1=O)CC(CO)Cc1ccccc1OC(F)(F)F
h4210	1.06	C=CC(=O)N(CC(=O)NC)C(C(C)=C(Cl)c1ccccc1F)c1nnnn1-c1ccc(F)cc1
b36371	1.06	C=CC(=O)N1CCN(Cc2ccc(-c3cnn4cccnc34)cc2)CC1
d43603	1.06	C=CC(=O)NCc1ccn2ncc(C(=O)Nc3cc(OC)cc(C(C)C)c3)c2c1
h36420	1.06	C=CC(=O)N1CCNC(=O)C12CCN(c1nc(N)nc(NCCCN(CCC)CCC)n1)CC2
b18945	1.06	C=CC(=O)N(C(C)C(=O)Nc1ncnc2[nH]cnc12)C1CCCCC12CC2
b57672	1.06	C=CC(=O)N(CC(C)(C)COC(C)(C)C)C1C[C@H](C(=C)C)CC(C#N)C1C
d29524	1.06	C=CC(=O)NCC(C)(CO)Cc1cn(-c2cccc3c2OCCC3N(C)C)nn1
b7950	1.06	C=CC(=O)N1CC(Nc2cc(C)c(C#N)c3nc4ccccc4n23)C1(C)C
b133766	1.06	C=CC(=O)N(Cc1cnsc1)C(c1nnnn1-c1ccccc1)C(C)C
b98746	1.06	C=CC(=O)N(C1CCCC1)C1CCN(C(=O)C(=O)N2CC(C)(C)C2)CC1
b107932	1.06	C=CC(=O)N(CC)CC(=O)N1CCC(c2nc(NC(C)=O)n(C)n2)CC1
b88565	1.06	C=CC(=O)N(CC1(C(=O)O)CC=CC1)C1CCC(NC(=O)C(C)(C)C)CC1
b44334	1.06	C=CC(=O)N(Cc1nc(C(N)=O)cs1)C(CC(C)C)c1nnnn1C(C)C
b123988	1.06	C=CC(=O)N[C@H](C)c1ccc(-c2cccc(CN3CCCC3C)c2)cc1
b125634	1.06	C=CC(=O)N(C1CCCC1)C1CCN(C(=O)NC[C@@H]2[C@H](CO)C2(C)C)CC1
b83921	1.06	C=CC(=O)NCC(=O)Nc1cccc(-c2cn(-c3n[nH]cc3Br)nn2)c1
b12991	1.06	C=CC(=O)N(Cc1cccc(-c2cnc(N)c(F)c2)c1)C1CCSCC1
b17900	1.06	C=CC(=O)NC1(C(=O)Nc2ccc3nc(O)ccc3c2C)CCN(C)C1
b28375	1.06	C=CC(=O)N(Cc1cc(=O)oc2cc(C)ccc12)C(C)c1cccnc1F
h35878	1.06	C=CC(=O)N(CC)C1(C(N)=O)CCN(c2nc3c(c(N(C)CCN(C)C4CC4)n2)COC3)CC1
d6754	1.06	C=CC(=O)N1CCc2c(c(C(=O)Nc3ccc4[nH]c(=O)c(C)cc4c3)nn2C)C1
b49222	1.06	C=CC(=O)N[C@H]1C[C@@H](N)CN(C(=O)C2(c3cc(F)cc(C#N)c3)CCC2)C1
d29082	1.06	C=CC(=O)N(C1CCN(C(=O)NC2CC3(CCOC3)C2)CC1)C1CCS(=O)(=O)C1
c30841	1.07	C=CC(=O)N(C1CCN(C(=O)CC(F)(F)F)CC1)C(c1nnnn1C)C(C)C
i99100	1.07	C=CC(=O)N(C1c2cccc(F)c2CCC1C)C1(c2nnnn2CCC)CC2(CCC(CO)CC2)C1
i6948	1.07	C=CC(=O)N1CCC[C@H]1CCC1CCN(C(=O)C(=O)Nc2ccc3c(c2)ncn3CC(F)(F)F)CC1
h4756	1.07	C=CC(=O)N(CC)CCCNc1nc(N2C3CCCC2CC2(CC2)C3)c2c(ncn2CC)n1
h50099	1.07	C=CC(=O)N1CCN(c2cccc3sc(C(=O)NS(=O)(=O)CC4(C#N)CCCC4)cc23)CC1
c33565	1.07	C=CC(=O)N(C1CCN(C(=O)NCC2CCC(O)C2)CC1)C1CCS(=O)(=O)C1
g10069	1.07	C=CC(=O)N(C)CCC(C)(C)Nc1nc(N2CCC(C3CCCO3)C2)c2cnn(C)c2n1
i15764	1.07	C=CC(=O)NCC1CC(C)(C)CCC1Nc1nc(-c2cnccn2)nc2sc3c(c12)CCCC3
i31771	1.07	C=CC(=O)N(Cc1ccccc1)C1CCC(Nc2nccc(NCc3c[nH]c(C(C)C)n3)n2)CC1
a125904	1.07	C=CC(=O)NCc1ccc(-c2cccc(-c3cc[nH]n3)c2)s1
i43529	1.07	C=CC(=O)N(Cc1c(C)c(C#N)c2[nH]c3ccccc3n2c1=O)CC(O)COc1ccc(C(F)(F)F)cc1
a152497	1.07	C=CC(=O)N[C@@H](C)c1ccc(-c2cc(C(C)(C)C)ccc2O)cc1F
a161659	1.07	C=CC(=O)NC(C)C(C)(C)CNC(=O)c1cn2ccccc2n1
a178540	1.07	C=CC(=O)N1CCC(O)(Cn2cc(-c3cncc(O)c3)nn2)CC1
a143504	1.07	C=CC(=O)N(CCC1(C(=O)O)CC1)Cc1nc(C#N)cs1
a166571	1.07	C=CC(=O)NCC(F)(F)C(=O)Nc1cccc(-c2n[nH]c(=O)[nH]2)c1
a80296	1.07	C=CC(=O)N1CCC1C(=O)N1CCCC(C(=O)Nc2nccs2)C1
a12664	1.07	C=CC(=O)N(C)C/C=C/c1nc(-c2cccc(-c3ncn[nH]3)c2)no1
a78165	1.07	C=CC(=O)N(CCCNS(=O)(=O)NC)Cc1cc(Br)cnc1OC
a161697	1.07	C=CC(=O)N(C)CC(F)(F)CNc1cccc(C#N)c1[N+](=O)[O-]
i31526	1.07	C=CC(=O)N(CCCNC(=O)Nc1c(-c2ccccc2)nc2ncccn12)[C@H](C(=O)OC)C(C)C
a154567	1.07	C=CC(=O)N1CCC(CC)(CN2CCc3c(Cl)cccc3C2C)C1
a46560	1.07	C=CC(=O)NCc1ccc(C(=O)N(C)[C@@H](C)C(=O)NC)cc1F
a142493	1.07	C=CC(=O)NCCCC(=O)Nc1cc2c(cc1Cl)OCO2
g39435	1.07	C=CC(=O)N(CCCO)CCCNc1nc(N[C@@H]2C[C@@H]3COC[C@@H](C3)C2)c2ncsc2n1
a143173	1.07	C=CC(=O)N(C)CCCN1CCN(c2nc(N)ns2)CC1
a108006	1.07	C=CC(=O)NC(C)(C)CN1CCC(c2nc(N)ncc2F)CC1
a103437	1.07	C=CC(=O)N1CCC(CNc2cc(C#N)nc3ccccc23)CC1
a213454	1.07	C=CC(=O)N(C)CCC(C)(C)Nc1nc(N)nc(N[C@H]2CCOC2)n1
a12959	1.07	C=CC(=O)N1CC2CCC(Nc3ccccc3-c3noc(C)n3)C2C1
i70117	1.07	C=CC(=O)N(C)CCC(C)(C)Nc1nc(NCc2ccccc2-c2cccnc2)c2c(ncn2CC)n1
a84222	1.07	C=CC(=O)N[C@@H]1CCC[C@@H](Nc2nnc(C(F)(F)F)o2)C1
g59940	1.07	C=CC(=O)N(C1CCC(NC(=O)OC(C)(C)C)C(C)(C)C1)C(C(=O)O)C12CCC(CC1)C2
d45784	1.07	C=CC(=O)N(CCCC(=O)Nc1c(CC)ccc(Cl)c1CC)C1CC2C=CC1C2
g48489	1.07	C=CC(=O)N(C)CCOc1cccc(NC(=O)C(=O)NCc2ccc(OCC)cc2F)c1
b87672	1.07	C=CC(=O)NC1(CCNc2cc(OCC)c(OCC)cc2Br)CCCC1
b76323	1.07	C=CC(=O)N(C)C(C)(C)CN(C)c1nccn2c(-c3cnccn3)nnc12
b19474	1.07	C=CC(=O)N1CC(C)C(Nc2nc(N)nc(NC3CCN(C)C3)n2)C(C)C1
b100900	1.07	C=CC(=O)NC(C)CS(C)(=O)=NS(=O)(=O)c1cc([N+](=O)[O-])cc(C)c1C
b15917	1.07	C=CC(=O)NCCNc1ccc(OCc2cccc(Br)c2)c(C(N)=O)c1
b90204	1.07	C=CCN(Cc1cn(-c2cnccc2N2CCCCC2)nn1)C(=O)C=C
i53845	1.07	C=CC(=O)N1CCC(c2ncc(C(=O)Nc3ccc(Oc4nc(C(C)(C)C)ns4)c(Cl)c3)o2)CC1
b24663	1.07	C=CC(=O)N1CCC[C@H]1CNc1ccc2ncn(CC(=O)OC)c(=O)c2c1
f58858	1.07	C=CC(=O)N(C1CCOC(c2cccc(F)c2)C1)C12CC(NC(=O)OC(C)(C)C)(C1)C2
f29468	1.07	C=CC(=O)N(C1CCOCC1)C1CCN(Cc2cn(-c3cn[nH]c(=O)c3Br)nn2)CC1
f30144	1.07	C=CC(=O)N(C)CCC(C)(C)Nc1nc(NC(C)c2nccs2)c2c(ncn2CC)n1
f43888	1.07	C=CC(=O)N(CC1CC(NC(=O)OC(C)(C)C)(C(=O)O)C1)C(CCC(C)C)C(C)(C)C
f36805	1.07	C=CC(=O)N(Cc1ncoc1C)C(c1ccc(OC)cc1Cl)c1nnnn1C(C)(C)C
i33275	1.07	C=CC(=O)N1CC(C)C(Nc2nc3c(c(NCC(C)(C)NC(=O)OC(C)(C)C)n2)CCC3)C(C)C1
i73692	1.07	C=CC(=O)N(C(C)C)C1CCCN(c2nc(N(C)Cc3c(C)cccc3C)c3cnn(C)c3n2)CC1
i95265	1.07	C=CC(=O)N(C)CCC(C)(C)Nc1nc(N2CCC(c3ccc(C)cc3)C(C)C2)c2c(n1)c(C)nn2C
f38874	1.07	C=CC(=O)N(Cc1cn(-c2cn[nH]c(=O)c2Br)nn1)C(C)c1ccc(OC(C)C)cc1
g46050	1.07	C=CC(=O)N1CCCC2(CCN2C(=O)CSc2nnc3nc(NCC)nc(NCC)n23)C1
b1612	1.07	C=CC(=O)NC1(CO)CCc2cc(-c3cnc(N)c(C(=O)O)c3)ccc2C1
f15209	1.07	C=CC(=O)N(CC(F)CCNC(=O)OC(C)(C)C)C(C)c1ccc(-n2cncn2)cc1
g25657	1.07	C=CC(=O)N[C@@H]1CCN(c2nc(C(=O)N3CCCC(OC(=O)N(C)C)C3)nc(C)c2C)C1
d63765	1.07	C=CC(=O)N1CC(n2cc(CN3CCC(Nc4nccc(OC)n4)CC3)cn2)C1
d27870	1.07	C=CC(=O)NCCc1c[nH]c2ccc(-c3ccn4c(C(=O)OC)cnc4c3)cc12
d5648	1.07	C=CC(=O)N(Cc1ccccc1NC(C)=O)C(CC)C(=O)Nc1ccc(F)cc1
d28936	1.07	C=CC(=O)N(C(C)c1ccccc1)C(C)(C)CNC(=O)Nc1cn[nH]c1C(F)F
d17104	1.07	C=CC(=O)N1CCC(CSCc2nnc3n(C)c(=O)c4cc(C)ccc4n23)CC1
d66571	1.07	C#Cc1cc(F)c(Br)c(F)c1NC(=O)N1CCC(N(C(=O)C=C)C2CCC2)CC1
b52263	1.07	C=CC(=O)N[C@H](C(=O)N1CCC(n2ncc(N)c2C(F)F)CC1)[C@@H](C)OC
d48941	1.07	C=CC(=O)NCc1ncc(NC(=O)C(=O)N2CC(COc3ccccc3)C2)cn1
d62005	1.07	C=CC(=O)N(CCS(=O)(=O)CCC(N)=O)C(C)C1CC(NC(=O)OC(C)(C)C)C1
a115381	1.07	C=CC(=O)N1CCOCC(Nc2nc3c(cc2C#N)CCC3)C1
d70331	1.07	C=CC(=O)N1CCN(CCc2cn(-c3cnccc3-n3cc(C)cn3)nn2)CC1
i30334	1.07	C=CC(=O)N(CCCCNc1nc(NC2c3cc(C)ccc3CC2C)c2cnn(C)c2n1)CC(F)(F)F
i18259	1.07	C=CC(=O)N(CC1CCCN(c2nc(N3CCN(c4ccccc4[N+](=O)[O-])CC3)c3cnn(C)c3n2)C1)C(C)C
f22390	1.07	C=CC(=O)N(CC)Cc1cccc(NC(=O)C(=O)N2CC[C@H](Oc3ccccc3)C2)c1
f66333	1.07	C=CC(=O)N(C)Cc1cccc(NC(=O)C(=O)N2CCC(O)(c3ccc(F)cc3)C2)c1
d31063	1.07	C=CC(=O)NCC1(CNc2ncnc3c2oc2ccccc23)CC2CCCC2C1
a172642	1.07	C=CC(=O)N1CCC(Cc2ccnc(-c3cnccc3C#N)c2)CC1
i50200	1.07	C=CC(=O)NC[C@@H]1C[C@H](C)CCN1C(=O)CSc1nnc(-c2ccncc2)n1Cc1ccco1
a176883	1.07	C=CC(=O)N(Cc1ccc(-c2cnc(O)cc2C)cc1)C(C)C
e20154	1.07	C=CC(=O)N(C)CC1CCCN(Cc2nnc3n(C)c(=O)c4cc(C)ccc4n23)C1
e43489	1.07	C=CC(=O)N(CC1CC2CC1(CO)C2)C1CCC(NC(=O)OC(C)(C)C)C(C)(C)C1
e69142	1.07	C=CC(=O)N(C1CCN(C(=O)Nc2cccc3sccc23)CC1)C1CCS(=O)(=O)C1
e9647	1.07	C=CC(=O)NCC1(C)CCN(CC(=O)Nc2ncc(Cc3cccc(C)c3)s2)CC1
e45985	1.07	C=CC(=O)N1CCCC(N(C)C(=O)c2ccc(-c3cc4ncccc4s3)nc2)CC1
i19601	1.07	C=CC(=O)N1CCC(Cc2nc(C)c(C(=O)NNc3ccc(S(=O)(=O)N4CCN(C)CC4)cc3)s2)CC1
h72433	1.07	C=CC(=O)N1CCC(c2cc(C(=O)Nc3ccc(Oc4ccccc4C)cc3)n(C)n2)CC1
c42923	1.07	C=CC(=O)NC1CCc2ncc(NC(=O)c3cc(F)c(F)c(F)c3F)cc2C1
c27722	1.07	C=CC(=O)NCc1cccc(-n2ccc(C(=O)N3CCC(F)(COC)C3)n2)c1
c57733	1.07	C=CC(=O)N1CCN(CCC(=O)Nc2cc3c(C)cc(O)nc3cc2C)CC1
c47200	1.07	C=CC(=O)N(Cc1cc2ccccc2n2nnnc12)CC1(C(C)(C)O)CNC1
b75626	1.07	C=CC(=O)N1CCc2ccc(NC(=O)C(=O)NCCC(F)(F)CO)cc2C1
c5382	1.07	C=CC(=O)NCCOc1cccc(NC(=O)C(=O)N2CCC3(CCSC3)C2)c1
c74945	1.07	C=CC(=O)NCc1ccn2ncc(C(=O)NCCOc3cccnc3O)c2c1
b115815	1.07	C=CC(=O)NCCN(C)C(=O)CCc1nc(=O)c2c3c(sc2[nH]1)CCCC3
b18682	1.07	C=CC(=O)N(C1CCN(C(=O)NC[C@H]2C[C@H]2CO)CC1)C1CCS(=O)(=O)C1
b139630	1.07	C=CC(=O)NC12COC(CNc3nc(C)c4c(c3C#N)CCCC4)(C1)C2
e39662	1.07	C=CC(=O)N(C)C1CCN(c2nc3c(c(NCCCCCC(C)C)n2)COC3)CC1
a210892	1.07	C=CC(=O)N1CC(C)(N(C)Cc2cc3c(cc2Br)OCO3)C1
e41993	1.07	C=CC(=O)N1CCC(OCC(F)(F)F)(C(=O)N2CCCC(c3[nH]ncc3I)C2)CC1
i26324	1.07	C=CC(=O)N(C1CCOC(c2cnn(C)c2)C1)C1CCOC2(CCN(Cc3ccccc3)CC2)C1
i98046	1.07	C=CC(=O)N(Cc1cn(CC(O)c2ccc(C(C)(C)C)cc2)nn1)C1CCC(=O)NC1C1CCCO1
i93198	1.07	C=CC(=O)NC1(CC(=O)NS(=O)(=O)c2ccc([N+](=O)[O-])c3ccccc23)CCN(Cc2ccccc2)CC1
i64278	1.07	C=CC(=O)N1CCN(c2ncccc2NC(=O)C(=O)Nc2ccc(NS(=O)(=O)c3ccc(F)cc3)cc2)CC1
h4384	1.07	C=CC(=O)NCC1(c2nc(Cn3cnc4ccccc43)no2)CCN(Cc2ccccc2)CC1
h2735	1.07	C=CC(=O)N1CCC(Nc2nc(NCC(C)(OC)C3CC3)c3cnn(C)c3n2)(C(N)=O)CC1
h11054	1.07	C=CC(=O)N(C)C1CCN(c2nc(N3CCC(CCC(C)C)CC3)c3cnn(C)c3n2)CC1
i94363	1.07	C=CC(=O)N(CC(CCC(=O)OC)C(F)(F)F)C(c1nn(C)c2c1COCC2)c1nnnn1CC
h34560	1.07	C=CC(=O)N1CCCCC1CCn1cc(C(=O)Nc2c(-c3ccc(F)cc3)ncn2C)nn1
h36261	1.07	C=CC(=O)N(C(CC)CC(C)CO)C(c1nnnn1C(C)(C)C)C(C)CC1CCC(F)(F)CC1
h22796	1.07	C=CC(=O)N1CCc2c(Br)ccc(NC(=O)C(=O)N3CCN(CCc4ccccc4)CC3)c2C1
h2703	1.07	C=CC(=O)N(Cc1nnc2n(C)c(=O)c3ccccc3n12)CC1(Cc2cccc(Br)c2)CC1
h56268	1.07	C=CC(=O)N(C1CCCCN(C(=O)c2ccc(Cl)cc2)C1=O)C12CCC(C(=O)OC)(CC1)CC2
h44223	1.07	C=CC(=O)N(CCCCN1CCN(CCO)CC1)C1CCC2(CC1)C(=O)Nc1ncc(Br)cc12
h39730	1.07	C=CC(=O)N(CC)[C@H]1CC[C@H](Nc2nccc(N3CCCC(CN4CCN(C)CC4)C3)n2)CC1
a186077	1.07	C=CC(=O)N(C)Cc1ccc(-c2cncc3sccc23)cc1
a84344	1.07	C=CC(=O)N1C[C@H](C)[C@@H]1C(=O)NNc1cn[nH]c(=O)c1Br
h57331	1.07	C=CC(=O)N1CCCc2ccc(NC(=O)C(=O)Nc3ccc(OC(F)F)c(OC)c3)cc2C1
i80728	1.07	C=CC(=O)N1CC(C)C(Nc2nc(NCCCc3cnccn3)c3ncn(CC)c3n2)C(C)C1
b18524	1.08	C=CC(=O)NC(C)(C(=O)Nc1cccc(-c2n[nH]c(=O)[nH]2)c1)C(F)(F)F
b14874	1.08	C=CC(=O)NCCCCCCNC(=O)Nc1nc2c(s1)CCCC2(C)C
b123365	1.08	C=CC(=O)N(Cc1c(C)nc2sc(C)cn12)C1CCCC2(CC(O)C2)C1
b9397	1.08	C=CC(=O)N(CCOC)CCc1cn(-c2cnccc2-n2cccn2)nn1
d16116	1.08	C=CC(=O)NCC(C)(CO)Cc1cn(-c2ccc(C3(CO)CCCC3)cc2)nn1
d39184	1.08	C=CC(=O)N(CC)[C@H]1CC[C@H](Nc2nccc(N(C)Cc3csnc3C)n2)CC1
d32469	1.08	C=CC(=O)N1CCC(Cn2ccc(NC(=O)COc3ccc(Cl)cc3Cl)n2)CC1
b57406	1.08	C=CC(=O)NCC(NCc1ccccc1OCc1ccccn1)C(F)(F)F
b2409	1.08	C=CC(=O)N1CCC(C(O)CNc2nc(C)c3c(c2C#N)CCCC3)CC1
f448	1.08	C=CC(=O)N(C1CCC(C)(NC(=O)OC(C)(C)C)CC1)C1(c2ccccc2F)COC1
b8017	1.08	C=CC(=O)N1CCn2c(C3=C(C)CCN(C(=O)OC(C)(C)C)C3)cnc2C1
b14594	1.08	C=CC(=O)N1CC2CC(C(=O)NS(=O)(=O)c3cn(CC(C)C)cn3)(C2)C1
b89199	1.08	C=CC(=O)N1CCN(Cc2ccc(-c3cnn(C)c3C(F)(F)F)s2)CC1
b61782	1.08	C=CC(=O)N(C(C)c1nnnn1C1CCCCC1)C(C)C1CCC(F)(F)C1
d57288	1.08	C=CC(=O)N(CC1CC(NC(=O)OC(C)(C)C)(C(=O)OC)C1)C(C)(C)CN(C)C
d57163	1.08	C=CC(=O)N1CCCC1CCNc1nccc(NCC(C)c2ccc(Br)cc2)n1
d59852	1.08	C=CC(=O)N(C1CC(NC(=O)OC(C)(C)C)C12CCC2)[C@H]1C[C@H](n2ccnc2)C1
d48201	1.08	C=CC(=O)NC(c1ccc(F)cc1)c1ccccc1-c1ccc2[nH]c(O)nc2c1
e56324	1.08	C=CC(=O)N1C[C@H]2OC(=O)N(C3CCN(C(=O)Nc4ncc(C(C)(C)C)s4)C3)[C@H]2C1
e38333	1.08	C=CC(=O)N(C)CCC(C)(C)Nc1nc(NCC(CO)C2CC2)c2cnn(C)c2n1
f41531	1.08	C=CC(=O)NCC(C)(CO)Cc1cn(-c2ccc(S(=O)(=O)NCCN(C)C)cc2)nn1
b53732	1.08	C=CC(=O)NCCCCC(=O)Nc1ccc(SCc2ccccc2)c(Br)c1
d67117	1.08	C=CC(=O)N(Cc1snnc1CCC)C1CCOC(CNC(=O)OC(C)(C)C)C1
a179666	1.08	C=CC(=O)N(Cc1nc2cc(F)ccc2s1)C1CCNCC1
d1635	1.08	C=CC(=O)NCc1cccc(-c2cccc(-c3nc(Cc4cncs4)no3)c2)c1
i25966	1.08	C=CC(=O)N1CCC(Nc2nc(N(C)CCCOCCOC)c3cnn(C)c3n2)(C(F)(F)F)CC1
i27779	1.08	C=CC(=O)N1CCc2c(Br)ccc(NC(=O)C(=O)Nc3cccc(Oc4cccc(C)c4)c3)c2C1
i79614	1.08	C=CC(=O)N(CCN1CCN(c2nc(N3C4CCC3CC(CC(F)(F)F)C4)nc3ncn(C)c23)CC1)C(C)C
i37288	1.08	C=CC(=O)N(CC)[C@H]1CC[C@H](Nc2nc(NC3CCCc4ccccc43)c3c(ncn3C)n2)CC1
i89493	1.08	C=CC(=O)N(CCN1CCN(c2nc(NCCc3csc(C)n3)c3ncn(CC)c3n2)CC1)C(C)C
i32883	1.08	C=CC(=O)N(CC(=O)N(CC)CC1COc2ccccc2O1)C1CCN(c2ccccc2C(F)(F)F)C1=O
i65092	1.08	C=CC(=O)N1CC(C)C(Nc2nc(NCCC34CC(CO3)C4)c3ncn(C(C)C)c3n2)C(C)C1
i5630	1.08	C=CC(=O)N(CC(n1cncn1)C(F)(F)F)C1CC2CCCC(C1)N2C(=O)OCc1ccccc1
i71218	1.08	C=CC(=O)N(CC)[C@H]1CC[C@H](Nc2nc(NCCc3cn(C)c4c(C)cccc34)c3cnn(C)c3n2)CC1
i44813	1.08	C=CC(=O)N(C)CCC(C)(C)Nc1nc(NCCc2ccc(F)c(F)c2F)c2c(ncn2CC)n1
i11567	1.08	C=CC(=O)N(CC(O)COc1cccc([N+](=O)[O-])c1)C1CCC(C)(NC(=O)OC(C)(C)C)CC1
i54979	1.08	C=CC(=O)N(C)CCC(C)(C)Nc1nc(NCCC2(c3ccccc3)CC2)c2c(ncn2C)n1
i79149	1.08	C=CC(=O)N1CC=C(c2cc(C(=O)Nc3cccc(S(=O)(=O)Nc4ccccc4Cl)c3)n(C)n2)CC1
i70316	1.08	C=CC(=O)N(CCC[C@H](NC(=O)OC(C)(C)C)C(=O)OC(C)(C)C)Cc1ccc(-n2ccnc2)c(F)c1
i74803	1.08	C=CC(=O)N(CCNc1ccc(C(F)(F)F)cc1[N+](=O)[O-])Cc1cc(=O)oc2cc3c(cc12)CCC3
c38484	1.08	C=CC(=O)N(C(C)C)C1CCN(c2nc(NCC(N)=O)c3[nH]ccc3n2)CC1
c6372	1.08	C=CC(=O)N1CCNCC1CCc1nnc2n(C)c(=O)c3cc(C)ccc3n12
a175283	1.08	C=CC(=O)NCC1CCCCN1c1ncnc2c1oc1ccccc12
f39188	1.08	C=CC(=O)N(Cc1nnc2n(C)c(=O)c3ccccc3n12)C1CCC(NC(C)=O)CC1
a153029	1.08	C=CC(=O)NC1CCC(C(=O)NNc2cc(C)c(Cl)cc2Cl)CC1
a107681	1.08	C=CC(=O)N(CCC)CCNc1nc(C(F)F)nc2ccc(Br)cc12
a137074	1.08	C=CC(=O)N1CC[C@H](Nc2nc(C)c3c(n2)N(C)[C@@H](C)C(=O)N3)C1
c35149	1.08	C=CC(=O)NCC1(CNc2cc(-c3ccccc3)nc3ncnn23)CCCC1
c77598	1.08	C=CC(=O)NCc1ccc(CNc2nccc(Oc3ccc(F)cc3)n2)cc1
c2302	1.08	C=CC(=O)NC(c1ccc(F)cc1)c1ccccc1-c1cc(C#N)ccc1F
c72058	1.08	C=CC(=O)NCc1ccc(-c2cccc3nc(NC(=O)C(F)(F)F)cn23)cc1
c36272	1.08	C=CC(=O)NCC(NC(C)CCc1n[nH]c2ccccc12)c1ccc(Cl)cc1
c31085	1.08	C=CC(=O)N1CCc2[nH]c(C(=O)N3CCCC(c4noc(CC)n4)C3)cc2C1
f29498	1.08	C=CC(=O)NC(CCC(=O)OCc1ccccc1)C(=O)Nc1cc(C)cc([N+](=O)[O-])c1
d22713	1.08	C=CC(=O)N1CCC(Cc2noc(-c3ccc(Oc4ccccc4)cc3)n2)CC1
f64900	1.08	C=CC(=O)N1CCC(c2ncc(CN3CC=C(c4c[nH]c5ncccc45)CC3)s2)CC1
f43036	1.08	C=CC(=O)N[C@H](CC1CCCCC1)C(=O)Nc1cccc(-c2n[nH]c3c2CCCC3)c1
f28407	1.08	C=CC(=O)N(CC)CCCNc1nc(N2Cc3cc(O)nnc3C2)c2cnn(C)c2n1
h61436	1.08	C=CC(=O)N(CCOCCNc1nc(N[C@H]2CS(=O)(=O)C[C@H]2C)c2cnn(C)c2n1)C(C)C
h72621	1.08	C=CC(=O)N(C1CCC1)C1CCN(c2nc(N)nc(NCCC34CCCN3CCC4)n2)CC1
h68594	1.08	C=CC(=O)N1CCCc2ccc(NC(=O)C(=O)N(C)CCCc3n[nH]c(N)c3C#N)cc2C1
h32771	1.08	C=CC(=O)N1CCn2c(nnc2-c2cccc(NC(=O)C(=O)N3CCC(C)(COC)C3)c2)C1
h57579	1.08	C=CC(=O)N(C(C)C)C1CCN(C(=O)Nc2ccn(C3CCN(C(=O)OC(C)(C)C)C3)n2)CC1
d63319	1.08	C=CC(=O)N(C(C)CCC(F)(F)F)C(CC(C)C)c1nnnn1Cc1ccco1
h58540	1.08	C=CC(=O)N(CCCNC(=O)Nc1ccc2[nH]c(C(=O)OCC)c(C)c2c1)C1CCCCC1
c2782	1.08	C=CC(=O)N1CCC(OC)(C(=O)Nc2cc(-c3n[nH]c(C)n3)ccc2C)CC1
f515	1.08	C=CC(=O)N(CC(=O)Nc1cc([N+](=O)[O-])ccc1OC)C(C)COc1ccc(Cl)cc1
g61538	1.08	C=CC(=O)N1C(C)CC(NC(=O)Nc2cc(Br)cc(OCC(=O)OC(C)(C)C)c2)CC1C
g41883	1.08	C=CC(=O)N1CCC(Nc2nc(NCC3CCC3(F)F)c3cnn(C)c3n2)(C(N)=O)CC1
g37625	1.08	C=CC(=O)N(CC(SCC(=O)O)C(F)(F)F)C(CCNC(=O)OC(C)(C)C)C1CCCC1
g35237	1.08	C=CC(=O)N1CCN(c2cnc(C(=O)Nc3cnccc3Oc3ccccc3)cn2)CC1
g43355	1.08	C=CC(=O)N1CCN(c2cccc3sc(C(=O)N4CC5(CN(C)C(=O)CO5)C4)cc23)CC1
c60535	1.08	C=CC(=O)N(CCC(=O)N1CC(=O)Nc2ccccc21)C(C)CCCCCO
h4287	1.08	C=CC(=O)N1CCN(C(=O)Nc2ccnn2Cc2c(Cl)cccc2Cl)[C@H](C)[C@@H]1c1ccccc1
h67882	1.08	C=CC(=O)N(C1CC(=O)NC1=O)C(c1ccc(N2CCOCC2)cc1)c1nnnn1C(C)(C)C
h38473	1.08	C=CC(=O)N1C(C)CC(Nc2nc(N(C)CC3(CC(C)C)CC3)c3cnn(C)c3n2)CC1C
a146743	1.08	C=CC(=O)NC(C(=O)Nc1ccc2nccn2c1C)c1ccco1
a150569	1.08	C=CC(=O)N1CC(c2ccccc2C(=O)Nn2cc(C(=O)O)cn2)C1
a129068	1.08	C=CC(=O)N(CC=CCl)C1(c2nnc3n2CCCC3)CCC1
a23028	1.08	C=CC(=O)NCCCC(=O)NCc1cc(=O)[nH]c2ccccc12
a57632	1.08	C=CC(=O)N1CCCC1CSc1nc(Cl)nc2c1CCC(C)C2
a182051	1.08	C=CC(=O)N(Cc1cc(C(N)=O)cs1)CC(C)(CC)C(=O)O
a116185	1.08	C=CC(=O)N1CCC(C2CCN([C@@H]3CNC[C@H]3SC)CC2)CC1
a78832	1.08	C=CC(=O)NCC(C)CN1CC(c2ccccc2)C2COCCC21
a103190	1.08	C=CC(=O)N1CCC(SCC(=O)N2CC(=O)Nc3ccccc32)CC1
a187393	1.08	C=CC(=O)NCC[C@H]1CCCCN1c1cccc(Cl)c1C#N
a160437	1.08	C=CC(=O)N1CCC(F)(C(=O)N2Cc3cc(O)nnc3C2)CC1
a186660	1.08	C=CC(=O)N1CCC(Sc2cncc(N3CC[C@H](O)C3)n2)C1
a97557	1.08	C=CC(=O)N1CCC2(CC1)CC(Nc1cc3c(cc1Br)OCO3)C2
[truncated: 897,444+ more rows]
